# Supplementary material for: Crystal structure of trans-di­aqua­(1,4,8,11-tetra­aza­undeca­ne)nickel(II) bis­(pyridine-2,6-di­carboxyl­ato)nickel(II)
Source: Acta Crystallogr E Crystallogr Commun. 2021 Oct 29;77(Pt 11):1175–9. doi: 10.1107/S2056989021011178 (PMC8587994; doi:10.1107/S2056989021011178)
Supplement: Supplementary file 1 [file e-77-01175-sup1.cif]

##############################################################################
#                                                                            #
# This CIF contains the data in a paper accepted for publication in          #
# Acta Crystallographica Section E. It conforms to the requirements of       #
# Notes for Authors for Acta Crystallographica Section E, and has been       #
# peer reviewed under the auspices of the IUCr Commission on Journals.       #
#                                                                            #
# Full details of the Crystallographic Information File format               #
# are given in the paper "The Crystallographic Information File (CIF):       #
# a New Standard Archive File for Crystallography" by S. R. Hall, F. H.      #
# Allen and I. D. Brown [Acta Cryst. (1991), A47, 655-685].                  #
#                                                                            #
# The current version of the core CIF dictionary is obtainable from          #
# ftp://ftp.iucr.org/pub/cif_core.dic.                                       #
#                                                                            #
# Software is freely available for graphical display of the structure(s)     #
# in this CIF. For information consult the CIF software page                 #
# http://www.iucr.org/resources/cif/software.                                #
#                                                                            #
# This file may be used for bona fide research purposes within the           #
# scientific community so long as proper attribution is given to the journal # 
# article from which it was obtained.                                        #
#                                                                            #
##############################################################################
data_I
_audit_creation_method
;
Olex2 1.3
(compiled 2020.11.12 svn.r5f609507 for OlexSys, GUI svn.r6272)
;
_journal_date_recd_electronic     2021-10-18
_journal_date_accepted     2021-10-24
_journal_name_full     'Acta Crystallographica, Section E'
_journal_year     2021
_journal_volume     77
_journal_issue     11
_journal_page_first     1175
_journal_page_last     1179
_journal_paper_category     GM
_journal_paper_doi     10.1107/S2056989021011178
_journal_coeditor_code     HB7995
_publ_contact_author_name     'Yaroslaw D. Lampeka'
_publ_contact_author_address
;
L. V. Pisarzhevskii Institute of Physical Chemistry of the National Academy of
 Sciences of Ukraine, Prospekt Nauki 31, 03028 Kiev, Ukraine
;
_publ_contact_author_fax     '+38 044 525 23 70'
_publ_contact_author_phone     '+38 044 525 65 40'
_publ_section_title
;
Crystal structure of <i>trans</i>-diaqua(1,4,8,11-tetraazaundecane)nickel(II)
bis(pyridine-2,6-dicarboxylato)nickel(II)
;
_publ_section_title_footnote     .
loop_
    _publ_author_name
    _publ_author_footnote
    _publ_author_address
    'Andriichuk, Irina L.' .
;
L. V. Pisarzhevskii Institute of Physical Chemistry of the National Academy \
of Sciences of Ukraine, Prospekt Nauki 31, 03028 Kiev,
Ukraine
;
    'Tsymbal, Liudmyla V.' .
;
L. V. Pisarzhevskii Institute of Physical Chemistry of the National Academy \
of Sciences of Ukraine, Prospekt Nauki 31, 03028 Kiev,
Ukraine
;
    'Arion, Vladimir B.' .
;
Institute of Inorganic Chemistry of the University of Vienna, Wahringer Str.
42, 1090 Vienna,
Austria
;
    'Lampeka, Yaroslaw D.' .
;
L. V. Pisarzhevskii Institute of Physical Chemistry of the National Academy \
of Sciences of Ukraine, Prospekt Nauki 31, 03028 Kiev,
Ukraine
;
_publ_section_synopsis
;
The coordination polyhedra of the nickel(II) ions of the title compound in the
complex cation and the anion, <i>viz</i>., <i>trans</i>-NiN~4~O~2~ and
<i>trans</i>-NiO~4~N~2~, are distorted octahedra. In the crystal, the donor
groups of the tetraamine and the coordinated water molecules and the
carboxylate groups of the pyridine-2,6-dicarboxylate anions are involved in
numerous N---H...O and O---H...O hydrogen bonds, thereby forming sheets of
ions lying parallel to the (001) plane.
;
_chemical_name_systematic
;\
<i>trans</i>-Diaqua(1,4,8,11-tetraazaundecane-\
\k^4^<i>N</i>^1^,<i>N</i>^4^,<i>N</i>^8^,<i>N</i>^11^)nickel(II)
bis(pyridine-2,6-dicarboxylato-\k^3^<i>O</i>^2^,<i>N</i>,<i>O</i>^6^)nickel(II)
;
_chemical_name_common     ?
_chemical_formula_moiety     'C7 H24 N4 Ni O2 2+, C14 H6 N2 Ni O8 2-'
_chemical_formula_sum     'C21 H30 N6 Ni2 O10'
_chemical_formula_iupac     '[Ni (C7 H20 N4) (H2 O)2] [Ni (C7 H3 N O4)2]'
_chemical_formula_weight     643.93
_chemical_melting_point     ?
_chemical_absolute_configuration     ad
_space_group_crystal_system     orthorhombic
_space_group_name_H-M_alt     'P 21 21 21'
_space_group_name_Hall     'P 2ac 2ab'
loop_
    _space_group_symop_operation_xyz
    'x, y, z'
    '-x+1/2, -y, z+1/2'
    '-x, y+1/2, -z+1/2'
    'x+1/2, -y+1/2, -z'
_cell_length_a     9.3219(6)
_cell_length_b     16.3211(10)
_cell_length_c     16.9483(8)
_cell_angle_alpha     90
_cell_angle_beta     90
_cell_angle_gamma     90
_cell_volume     2578.6(3)
_cell_formula_units_Z     4
_cell_measurement_reflns_used     8341
_cell_measurement_theta_min     2.48
_cell_measurement_theta_max     25.34
_cell_measurement_temperature     100.15
_exptl_crystal_description     prism
_exptl_crystal_colour     'clear light pink'
_exptl_crystal_size_max     0.25
_exptl_crystal_size_mid     0.2
_exptl_crystal_size_min     0.2
_exptl_crystal_density_diffrn     1.659
_exptl_crystal_density_meas     ?
_exptl_crystal_density_method     ?
_exptl_crystal_F_000     1336
_exptl_absorpt_coefficient_mu     1.527
_exptl_absorpt_correction_type     multi-scan
_exptl_absorpt_process_details
;
(CrysAlisPro; Rigaku OD, 2019)
;
_exptl_absorpt_correction_T_min     0.705
_exptl_absorpt_correction_T_max     0.737
_diffrn_ambient_temperature     100.15
_diffrn_source     'fine-focus sealed tube'
_diffrn_radiation_type     MoK\a
_diffrn_radiation_wavelength     0.71073
_diffrn_measurement_device_type     'Bruker APEXII CCD'
_diffrn_measurement_method     '\f and \w scans'
_diffrn_detector_area_resol_mean     ?
_diffrn_reflns_number     36128
_diffrn_reflns_av_R_equivalents     0.0449
_diffrn_reflns_av_unetI/netI     0.0264
_diffrn_reflns_theta_min     2.403
_diffrn_reflns_theta_max     25.705
_diffrn_reflns_theta_full     25.242
_diffrn_measured_fraction_theta_max     0.998
_diffrn_measured_fraction_theta_full     0.998
_diffrn_reflns_limit_h_min     -11
_diffrn_reflns_limit_h_max     11
_diffrn_reflns_limit_k_min     -19
_diffrn_reflns_limit_k_max     19
_diffrn_reflns_limit_l_min     -20
_diffrn_reflns_limit_l_max     20
_refine_special_details     ?
_reflns_number_total     4909
_reflns_number_gt     4668
_reflns_threshold_expression     'I > 2\s(I)'
_refine_ls_structure_factor_coef     Fsqd
_refine_ls_matrix_type     full
_refine_ls_R_factor_all     0.0232
_refine_ls_R_factor_gt     0.0211
_refine_ls_wR_factor_gt     0.0494
_refine_ls_wR_factor_ref     0.0504
_refine_ls_goodness_of_fit_ref     1.039
_refine_ls_restrained_S_all     1.039
_refine_ls_number_reflns     4909
_refine_ls_number_parameters     356
_refine_ls_number_restraints     0
_refine_ls_hydrogen_treatment     mixed
_refine_ls_weighting_scheme     calc
_refine_ls_weighting_details
              'w=1/[\s^2^(Fo^2^)+(0.0243P)^2^+0.7375P] where P=(Fo^2^+2Fc^2^)/3'
_atom_sites_solution_hydrogens     mixed
_atom_sites_solution_primary     dual
_atom_sites_solution_secondary     ?
_refine_ls_shift/su_max     0.002
_refine_ls_shift/su_mean     0.000
_refine_diff_density_max     0.492
_refine_diff_density_min     -0.260
_refine_ls_extinction_method     none
_refine_ls_extinction_coef     .
_refine_ls_abs_structure_details
;
Flack <i>x</i> determined using 1953 quotients
[(<i>I</i>^+^)-(<i>I</i>^-^)]/[(<i>I</i>^+^)+(<i>I</i>^-^)]
(Parsons <i>et al.</i>,  2013)
;
_refine_ls_abs_structure_Flack     -0.010(4)
loop_
    _atom_type_symbol
    _atom_type_description
    _atom_type_scat_dispersion_real
    _atom_type_scat_dispersion_imag
    _atom_type_scat_source
    'C' 'C' 0.0033 0.0016
                         'International Tables Vol C Tables 4.2.6.8 and 6.1.1.4'
    'H' 'H' 0.0000 0.0000
                         'International Tables Vol C Tables 4.2.6.8 and 6.1.1.4'
    'N' 'N' 0.0061 0.0033
                         'International Tables Vol C Tables 4.2.6.8 and 6.1.1.4'
    'Ni' 'Ni' 0.3393 1.1124
                         'International Tables Vol C Tables 4.2.6.8 and 6.1.1.4'
    'O' 'O' 0.0106 0.0060
                         'International Tables Vol C Tables 4.2.6.8 and 6.1.1.4'
_computing_data_collection
;
CrysAlisPro (Rigaku OD, 2019)
;
_computing_cell_refinement
;
CrysAlisPro (Rigaku OD, 2019)
;
_computing_data_reduction
;
CrysAlisPro (Rigaku OD, 2019)
;
_computing_structure_solution
;
<i>SHELXT2018/2</i> (Sheldrick, 2015a)
;
_computing_structure_refinement
;
<i>SHELXL2018/3</i> (Sheldrick, 2015b)
;
_computing_molecular_graphics
;
Mercury (Macrae <i>et al.</i>,  2020)
;
_computing_publication_material
;
publCIF (Westrip, 2010)
;
loop_
    _atom_site_type_symbol
    _atom_site_label
    _atom_site_fract_x
    _atom_site_fract_y
    _atom_site_fract_z
    _atom_site_U_iso_or_equiv
    _atom_site_adp_type
    _atom_site_calc_flag
    _atom_site_occupancy
    _atom_site_disorder_assembly
    _atom_site_disorder_group
    Ni Ni1 1.09379(4) 0.79146(2) 0.79300(2) 0.01132(9) Uani d 1 . .
    O O1 0.9734(2) 0.89973(12) 0.80207(12) 0.0156(4) Uani d 1 . .
    O O3 1.2374(2) 0.69917(13) 0.82970(11) 0.0150(4) Uani d 1 . .
    O O2 0.9525(2) 1.01235(13) 0.87640(12) 0.0190(5) Uani d 1 . .
    O O4 1.3661(3) 0.65997(13) 0.93534(13) 0.0250(5) Uani d 1 . .
    O O5 0.9208(2) 0.71131(13) 0.81555(11) 0.0178(4) Uani d 1 . .
    O O7 1.2475(2) 0.85377(12) 0.72153(10) 0.0151(4) Uani d 1 . .
    O O6 0.7669(2) 0.62760(13) 0.75366(12) 0.0208(5) Uani d 1 . .
    O O8 1.2894(2) 0.88805(13) 0.59530(12) 0.0197(5) Uani d 1 . .
    N N1 1.1543(3) 0.83219(15) 0.89664(13) 0.0117(5) Uani d 1 . .
    N N2 1.0390(3) 0.75735(15) 0.68573(13) 0.0124(5) Uani d 1 . .
    C C1 1.0034(3) 0.94313(19) 0.86156(17) 0.0147(6) Uani d 1 . .
    C C2 1.1083(3) 0.90574(17) 0.91977(15) 0.0136(6) Uani d 1 . .
    C C3 1.1561(3) 0.93967(19) 0.98988(17) 0.0160(6) Uani d 1 . .
    H H3 1.127255 0.993102 1.005442 0.019 Uiso calc 1 . .
    C C4 1.2481(3) 0.89317(19) 1.03707(17) 0.0178(7) Uani d 1 . .
    H H4 1.278944 0.913881 1.086623 0.021 Uiso calc 1 . .
    C C5 1.2944(3) 0.81687(19) 1.01178(16) 0.0155(6) Uani d 1 . .
    H H5 1.357733 0.785035 1.043217 0.019 Uiso calc 1 . .
    C C6 1.2463(3) 0.78819(18) 0.93978(16) 0.0136(6) Uani d 1 . .
    C C7 1.2889(3) 0.70808(19) 0.90009(17) 0.0154(6) Uani d 1 . .
    C C8 0.8683(3) 0.67716(17) 0.75527(17) 0.0149(6) Uani d 1 . .
    C C9 0.9355(3) 0.70262(18) 0.67704(17) 0.0131(6) Uani d 1 . .
    C C10 0.8957(4) 0.67512(17) 0.60250(17) 0.0166(6) Uani d 1 . .
    H H10 0.821798 0.635587 0.596314 0.020 Uiso calc 1 . .
    C C11 0.9667(3) 0.7068(2) 0.53760(18) 0.0194(7) Uani d 1 . .
    H H11 0.941943 0.688728 0.486084 0.023 Uiso calc 1 . .
    C C12 1.0745(3) 0.76525(18) 0.54766(16) 0.0164(6) Uani d 1 . .
    H H12 1.123225 0.787779 0.503466 0.020 Uiso calc 1 . .
    C C13 1.1087(3) 0.78960(17) 0.62377(16) 0.0132(6) Uani d 1 . .
    C C14 1.2247(3) 0.84969(18) 0.64704(16) 0.0147(6) Uani d 1 . .
    Ni Ni2 0.58765(4) 1.01066(2) 0.76468(2) 0.01201(9) Uani d 1 . .
    O O1W 0.8016(2) 1.04716(13) 0.73792(12) 0.0192(5) Uani d 1 . .
    H H1WA 0.869828 1.041746 0.771368 0.031(10) Uiso d 1 . .
    H H1WB 0.797698 1.092906 0.712918 0.040(11) Uiso d 1 . .
    O O2W 0.3684(2) 0.98471(13) 0.78767(12) 0.0172(4) Uani d 1 . .
    H H2WA 0.325706 0.939783 0.772223 0.042(12) Uiso d 1 . .
    H H2WB 0.308376 1.025333 0.781113 0.069(16) Uiso d 1 . .
    N N3 0.5586(3) 1.00016(16) 0.64375(14) 0.0192(6) Uani d 1 . .
    H H3A 0.465077 0.989548 0.632344 0.023 Uiso calc 1 . .
    H H3B 0.584859 1.047317 0.618999 0.023 Uiso calc 1 . .
    N N4 0.6569(3) 0.88925(15) 0.75663(15) 0.0174(5) Uani d 1 . .
    H H4A 0.763467 0.890194 0.763131 0.021 Uiso calc 1 . .
    N N5 0.6255(3) 1.01005(15) 0.88651(13) 0.0163(5) Uani d 1 . .
    H H5A 0.731507 1.013124 0.894920 0.020 Uiso calc 1 . .
    N N6 0.5419(3) 1.13467(15) 0.78184(14) 0.0170(6) Uani d 1 . .
    H H6A 0.586732 1.165700 0.744666 0.020 Uiso calc 1 . .
    H H6B 0.445736 1.143679 0.778488 0.020 Uiso calc 1 . .
    C C15 0.6505(4) 0.9317(2) 0.61828(18) 0.0236(7) Uani d 1 . .
    H H15A 0.752369 0.948818 0.618268 0.028 Uiso calc 1 . .
    H H15B 0.624339 0.914509 0.564135 0.028 Uiso calc 1 . .
    C C16 0.6286(4) 0.8613(2) 0.67532(19) 0.0226(8) Uani d 1 . .
    H H16A 0.528893 0.840840 0.671222 0.027 Uiso calc 1 . .
    H H16B 0.694390 0.815805 0.661796 0.027 Uiso calc 1 . .
    C C17 0.6005(4) 0.83218(18) 0.81722(18) 0.0210(7) Uani d 1 . .
    H H17A 0.639786 0.776760 0.807346 0.025 Uiso calc 1 . .
    H H17B 0.494866 0.829025 0.812244 0.025 Uiso calc 1 . .
    C C18 0.6383(4) 0.8580(2) 0.90014(19) 0.0234(8) Uani d 1 . .
    H H18A 0.743906 0.863351 0.903632 0.028 Uiso calc 1 . .
    H H18B 0.609403 0.813510 0.936547 0.028 Uiso calc 1 . .
    C C19 0.5716(4) 0.93725(19) 0.92903(18) 0.0230(7) Uani d 1 . .
    H H19A 0.466236 0.934035 0.922537 0.028 Uiso calc 1 . .
    H H19B 0.592126 0.943637 0.986010 0.028 Uiso calc 1 . .
    C C20 0.5617(4) 1.0860(2) 0.91737(18) 0.0216(8) Uani d 1 . .
    H H20A 0.601711 1.098266 0.970176 0.026 Uiso calc 1 . .
    H H20B 0.456571 1.079348 0.922625 0.026 Uiso calc 1 . .
    C C21 0.5947(4) 1.15564(18) 0.86117(17) 0.0207(7) Uani d 1 . .
    H H21A 0.547856 1.206507 0.879817 0.025 Uiso calc 1 . .
    H H21B 0.699559 1.165229 0.859354 0.025 Uiso calc 1 . .
loop_
    _atom_site_aniso_label
    _atom_site_aniso_U_11
    _atom_site_aniso_U_22
    _atom_site_aniso_U_33
    _atom_site_aniso_U_12
    _atom_site_aniso_U_13
    _atom_site_aniso_U_23
    Ni1 0.01194(18) 0.01160(18) 0.01043(16) -0.00100(17) -0.00079(17)
                                                                    -0.00127(13)
    O1 0.0139(10) 0.0152(11) 0.0177(10) 0.0013(9) -0.0033(8) -0.0023(9)
    O3 0.0179(11) 0.0130(11) 0.0142(10) 0.0014(9) -0.0025(9) -0.0030(8)
    O2 0.0168(11) 0.0133(11) 0.0270(11) 0.0034(9) -0.0032(8) -0.0013(9)
    O4 0.0324(14) 0.0204(13) 0.0222(11) 0.0110(10) -0.0066(10) -0.0003(9)
    O5 0.0170(11) 0.0199(11) 0.0164(10) -0.0050(11) 0.0015(9) -0.0006(8)
    O7 0.0161(11) 0.0165(11) 0.0126(11) -0.0039(9) -0.0008(8) -0.0009(8)
    O6 0.0182(12) 0.0174(11) 0.0267(12) -0.0069(10) 0.0006(9) -0.0020(9)
    O8 0.0209(12) 0.0198(12) 0.0185(11) -0.0028(10) 0.0058(9) 0.0036(9)
    N1 0.0110(12) 0.0126(13) 0.0115(12) -0.0015(10) 0.0003(10) -0.0001(10)
    N2 0.0113(12) 0.0116(13) 0.0141(12) 0.0025(10) -0.0014(9) -0.0013(10)
    C1 0.0084(16) 0.0155(17) 0.0203(15) 0.0004(13) 0.0032(12) 0.0010(12)
    C2 0.0135(16) 0.0124(15) 0.0148(13) -0.0028(13) 0.0030(12) 0.0004(11)
    C3 0.0179(16) 0.0148(17) 0.0153(14) -0.0031(13) 0.0037(12) -0.0031(12)
    C4 0.0216(18) 0.0201(17) 0.0117(13) -0.0037(14) 0.0006(12) -0.0027(12)
    C5 0.0159(16) 0.0180(17) 0.0127(14) -0.0021(13) -0.0009(12) 0.0028(12)
    C6 0.0123(15) 0.0138(15) 0.0148(14) -0.0024(13) 0.0020(11) 0.0025(11)
    C7 0.0150(15) 0.0151(16) 0.0160(14) 0.0002(13) 0.0029(12) 0.0002(12)
    C8 0.0126(16) 0.0118(15) 0.0204(16) 0.0002(12) 0.0017(12) 0.0001(12)
    C9 0.0103(15) 0.0100(14) 0.0190(14) 0.0026(12) -0.0021(11) -0.0010(11)
    C10 0.0160(16) 0.0127(15) 0.0212(15) 0.0007(14) -0.0074(14) -0.0018(11)
    C11 0.0226(17) 0.0200(17) 0.0154(14) 0.0049(14) -0.0060(12) -0.0026(13)
    C12 0.0194(17) 0.0177(16) 0.0122(13) 0.0032(14) -0.0009(12) 0.0019(11)
    C13 0.0132(15) 0.0121(14) 0.0142(13) 0.0041(13) 0.0001(12) 0.0012(11)
    C14 0.0110(15) 0.0142(16) 0.0191(15) 0.0044(13) 0.0012(12) -0.0013(12)
    Ni2 0.01145(18) 0.01053(18) 0.01407(17) -0.00027(16) -0.00135(15)
                                                                     0.00039(13)
    O1W 0.0169(12) 0.0177(12) 0.0231(11) -0.0015(9) -0.0018(9) 0.0056(9)
    O2W 0.0143(10) 0.0127(11) 0.0247(11) 0.0001(9) -0.0021(8) 0.0009(9)
    N3 0.0191(15) 0.0190(15) 0.0195(13) -0.0019(12) -0.0024(10) 0.0010(11)
    N4 0.0147(13) 0.0142(14) 0.0232(13) 0.0001(11) -0.0017(10) -0.0007(11)
    N5 0.0148(14) 0.0166(13) 0.0174(12) -0.0005(11) -0.0015(10) 0.0031(10)
    N6 0.0156(13) 0.0147(13) 0.0207(14) 0.0001(10) 0.0007(10) 0.0028(11)
    C15 0.0248(18) 0.0260(19) 0.0201(16) 0.0000(15) -0.0007(13) -0.0062(14)
    C16 0.0199(19) 0.0188(18) 0.0292(17) 0.0016(14) -0.0029(13) -0.0074(14)
    C17 0.0163(16) 0.0118(15) 0.0350(17) 0.0008(14) 0.0018(15) 0.0018(12)
    C18 0.0204(18) 0.0197(18) 0.0301(18) -0.0005(14) 0.0004(14) 0.0097(14)
    C19 0.0228(19) 0.0250(19) 0.0213(15) -0.0020(15) 0.0025(14) 0.0091(13)
    C20 0.025(2) 0.0221(18) 0.0179(15) 0.0019(14) 0.0001(13) -0.0043(13)
    C21 0.0234(17) 0.0136(15) 0.0252(16) -0.0018(16) 0.0012(16) -0.0046(12)
_geom_special_details
;
 All esds (except the esd in the dihedral angle between two l.s. planes)
 are estimated using the full covariance matrix.  The cell esds are taken
 into account individually in the estimation of esds in distances, angles
 and torsion angles; correlations between esds in cell parameters are only
 used when they are defined by crystal symmetry.  An approximate (isotropic)
 treatment of cell esds is used for estimating esds involving l.s. planes.
;
loop_
    _geom_bond_atom_site_label_1
    _geom_bond_atom_site_label_2
    _geom_bond_site_symmetry_2
    _geom_bond_distance
    _geom_bond_publ_flag
    Ni1 O1 . 2.099(2) y
    Ni1 O3 . 2.109(2) y
    Ni1 O5 . 2.111(2) y
    Ni1 O7 . 2.1343(19) y
    Ni1 N1 . 1.961(2) y
    Ni1 N2 . 1.969(2) y
    O1 C1 . 1.264(4) ?
    O3 C7 . 1.294(3) ?
    O2 C1 . 1.251(4) ?
    O4 C7 . 1.221(4) ?
    O5 C8 . 1.262(3) ?
    O7 C14 . 1.282(3) ?
    O6 C8 . 1.245(3) ?
    O8 C14 . 1.235(4) ?
    N1 C2 . 1.334(4) ?
    N1 C6 . 1.336(4) ?
    N2 C9 . 1.323(4) ?
    N2 C13 . 1.343(4) ?
    C1 C2 . 1.517(4) ?
    C2 C3 . 1.385(4) ?
    C3 H3 . 0.9500 ?
    C3 C4 . 1.396(4) ?
    C4 H4 . 0.9500 ?
    C4 C5 . 1.386(4) ?
    C5 H5 . 0.9500 ?
    C5 C6 . 1.382(4) ?
    C6 C7 . 1.523(4) ?
    C8 C9 . 1.524(4) ?
    C9 C10 . 1.391(4) ?
    C10 H10 . 0.9500 ?
    C10 C11 . 1.384(4) ?
    C11 H11 . 0.9500 ?
    C11 C12 . 1.396(5) ?
    C12 H12 . 0.9500 ?
    C12 C13 . 1.387(4) ?
    C13 C14 . 1.512(4) ?
    Ni2 O1W . 2.131(2) y
    Ni2 O2W . 2.124(2) y
    Ni2 N3 . 2.074(2) y
    Ni2 N4 . 2.088(2) y
    Ni2 N5 . 2.095(2) y
    Ni2 N6 . 2.089(3) y
    O1W H1WA . 0.8563 ?
    O1W H1WB . 0.8593 ?
    O2W H2WA . 0.8743 ?
    O2W H2WB . 0.8744 ?
    N3 H3A . 0.9100 ?
    N3 H3B . 0.9100 ?
    N3 C15 . 1.473(4) ?
    N4 H4A . 1.0000 ?
    N4 C16 . 1.475(4) ?
    N4 C17 . 1.483(4) ?
    N5 H5A . 1.0000 ?
    N5 C19 . 1.477(4) ?
    N5 C20 . 1.471(4) ?
    N6 H6A . 0.9100 ?
    N6 H6B . 0.9100 ?
    N6 C21 . 1.472(4) ?
    C15 H15A . 0.9900 ?
    C15 H15B . 0.9900 ?
    C15 C16 . 1.515(5) ?
    C16 H16A . 0.9900 ?
    C16 H16B . 0.9900 ?
    C17 H17A . 0.9900 ?
    C17 H17B . 0.9900 ?
    C17 C18 . 1.509(4) ?
    C18 H18A . 0.9900 ?
    C18 H18B . 0.9900 ?
    C18 C19 . 1.517(5) ?
    C19 H19A . 0.9900 ?
    C19 H19B . 0.9900 ?
    C20 H20A . 0.9900 ?
    C20 H20B . 0.9900 ?
    C20 C21 . 1.515(4) ?
    C21 H21A . 0.9900 ?
    C21 H21B . 0.9900 ?
loop_
    _geom_angle_atom_site_label_1
    _geom_angle_atom_site_label_2
    _geom_angle_atom_site_label_3
    _geom_angle_site_symmetry_1
    _geom_angle_site_symmetry_3
    _geom_angle
    _geom_angle_publ_flag
    O1 Ni1 O3 . . 156.79(8) y
    O1 Ni1 O5 . . 95.74(8) y
    O1 Ni1 O7 . . 89.96(8) y
    O3 Ni1 O5 . . 89.36(8) y
    O3 Ni1 O7 . . 94.68(8) y
    O5 Ni1 O7 . . 155.62(7) y
    N1 Ni1 O1 . . 78.63(9) y
    N1 Ni1 O3 . . 78.19(9) y
    N1 Ni1 O5 . . 105.53(9) y
    N1 Ni1 O7 . . 98.84(9) y
    N1 Ni1 N2 . . 176.06(10) y
    N2 Ni1 O1 . . 99.61(9) y
    N2 Ni1 O3 . . 103.60(9) y
    N2 Ni1 O5 . . 78.10(9) y
    N2 Ni1 O7 . . 77.58(9) y
    C1 O1 Ni1 . . 114.33(19) ?
    C7 O3 Ni1 . . 115.29(18) ?
    C8 O5 Ni1 . . 115.02(18) ?
    C14 O7 Ni1 . . 115.00(19) ?
    C2 N1 Ni1 . . 118.40(19) ?
    C2 N1 C6 . . 122.0(3) ?
    C6 N1 Ni1 . . 119.5(2) ?
    C9 N2 Ni1 . . 118.88(19) ?
    C9 N2 C13 . . 122.1(2) ?
    C13 N2 Ni1 . . 119.07(19) ?
    O1 C1 C2 . . 115.9(3) ?
    O2 C1 O1 . . 125.6(3) ?
    O2 C1 C2 . . 118.5(3) ?
    N1 C2 C1 . . 112.2(2) ?
    N1 C2 C3 . . 120.6(3) ?
    C3 C2 C1 . . 127.2(3) ?
    C2 C3 H3 . . 120.9 ?
    C2 C3 C4 . . 118.1(3) ?
    C4 C3 H3 . . 120.9 ?
    C3 C4 H4 . . 119.9 ?
    C5 C4 C3 . . 120.2(3) ?
    C5 C4 H4 . . 119.9 ?
    C4 C5 H5 . . 120.8 ?
    C6 C5 C4 . . 118.4(3) ?
    C6 C5 H5 . . 120.8 ?
    N1 C6 C5 . . 120.6(3) ?
    N1 C6 C7 . . 112.8(2) ?
    C5 C6 C7 . . 126.6(3) ?
    O3 C7 C6 . . 114.0(3) ?
    O4 C7 O3 . . 126.7(3) ?
    O4 C7 C6 . . 119.3(3) ?
    O5 C8 C9 . . 115.1(2) ?
    O6 C8 O5 . . 126.8(3) ?
    O6 C8 C9 . . 118.0(3) ?
    N2 C9 C8 . . 112.7(2) ?
    N2 C9 C10 . . 120.9(3) ?
    C10 C9 C8 . . 126.4(3) ?
    C9 C10 H10 . . 120.8 ?
    C11 C10 C9 . . 118.3(3) ?
    C11 C10 H10 . . 120.8 ?
    C10 C11 H11 . . 119.9 ?
    C10 C11 C12 . . 120.1(3) ?
    C12 C11 H11 . . 119.9 ?
    C11 C12 H12 . . 120.8 ?
    C13 C12 C11 . . 118.4(3) ?
    C13 C12 H12 . . 120.8 ?
    N2 C13 C12 . . 120.2(3) ?
    N2 C13 C14 . . 113.4(2) ?
    C12 C13 C14 . . 126.4(3) ?
    O7 C14 C13 . . 114.2(3) ?
    O8 C14 O7 . . 126.3(3) ?
    O8 C14 C13 . . 119.5(3) ?
    O2W Ni2 O1W . . 174.88(8) y
    N3 Ni2 O1W . . 86.26(9) y
    N3 Ni2 O2W . . 92.25(9) y
    N3 Ni2 N4 . . 84.10(10) y
    N3 Ni2 N5 . . 174.54(10) y
    N3 Ni2 N6 . . 101.01(10) y
    N4 Ni2 O1W . . 87.83(9) y
    N4 Ni2 O2W . . 96.90(9) y
    N4 Ni2 N5 . . 90.45(10) y
    N4 Ni2 N6 . . 172.57(10) y
    N5 Ni2 O1W . . 93.07(9) y
    N5 Ni2 O2W . . 88.86(9) y
    N6 Ni2 O1W . . 87.13(9) y
    N6 Ni2 O2W . . 88.34(9) y
    N6 Ni2 N5 . . 84.36(10) y
    Ni2 O1W H1WA . . 121.7 ?
    Ni2 O1W H1WB . . 107.9 ?
    H1WA O1W H1WB . . 116.6 ?
    Ni2 O2W H2WA . . 123.4 ?
    Ni2 O2W H2WB . . 116.2 ?
    H2WA O2W H2WB . . 107.9 ?
    Ni2 N3 H3A . . 110.5 ?
    Ni2 N3 H3B . . 110.5 ?
    H3A N3 H3B . . 108.7 ?
    C15 N3 Ni2 . . 106.06(18) ?
    C15 N3 H3A . . 110.5 ?
    C15 N3 H3B . . 110.5 ?
    Ni2 N4 H4A . . 106.6 ?
    C16 N4 Ni2 . . 107.41(19) ?
    C16 N4 H4A . . 106.6 ?
    C16 N4 C17 . . 112.9(2) ?
    C17 N4 Ni2 . . 116.20(19) ?
    C17 N4 H4A . . 106.6 ?
    Ni2 N5 H5A . . 107.9 ?
    C19 N5 Ni2 . . 115.30(19) ?
    C19 N5 H5A . . 107.9 ?
    C20 N5 Ni2 . . 106.17(18) ?
    C20 N5 H5A . . 107.9 ?
    C20 N5 C19 . . 111.5(2) ?
    Ni2 N6 H6A . . 110.4 ?
    Ni2 N6 H6B . . 110.4 ?
    H6A N6 H6B . . 108.6 ?
    C21 N6 Ni2 . . 106.50(18) ?
    C21 N6 H6A . . 110.4 ?
    C21 N6 H6B . . 110.4 ?
    N3 C15 H15A . . 110.1 ?
    N3 C15 H15B . . 110.1 ?
    N3 C15 C16 . . 108.1(3) ?
    H15A C15 H15B . . 108.4 ?
    C16 C15 H15A . . 110.1 ?
    C16 C15 H15B . . 110.1 ?
    N4 C16 C15 . . 109.7(3) ?
    N4 C16 H16A . . 109.7 ?
    N4 C16 H16B . . 109.7 ?
    C15 C16 H16A . . 109.7 ?
    C15 C16 H16B . . 109.7 ?
    H16A C16 H16B . . 108.2 ?
    N4 C17 H17A . . 109.0 ?
    N4 C17 H17B . . 109.0 ?
    N4 C17 C18 . . 112.8(3) ?
    H17A C17 H17B . . 107.8 ?
    C18 C17 H17A . . 109.0 ?
    C18 C17 H17B . . 109.0 ?
    C17 C18 H18A . . 108.2 ?
    C17 C18 H18B . . 108.2 ?
    C17 C18 C19 . . 116.3(3) ?
    H18A C18 H18B . . 107.4 ?
    C19 C18 H18A . . 108.2 ?
    C19 C18 H18B . . 108.2 ?
    N5 C19 C18 . . 112.9(3) ?
    N5 C19 H19A . . 109.0 ?
    N5 C19 H19B . . 109.0 ?
    C18 C19 H19A . . 109.0 ?
    C18 C19 H19B . . 109.0 ?
    H19A C19 H19B . . 107.8 ?
    N5 C20 H20A . . 109.9 ?
    N5 C20 H20B . . 109.9 ?
    N5 C20 C21 . . 109.1(2) ?
    H20A C20 H20B . . 108.3 ?
    C21 C20 H20A . . 109.9 ?
    C21 C20 H20B . . 109.9 ?
    N6 C21 C20 . . 109.4(2) ?
    N6 C21 H21A . . 109.8 ?
    N6 C21 H21B . . 109.8 ?
    C20 C21 H21A . . 109.8 ?
    C20 C21 H21B . . 109.8 ?
    H21A C21 H21B . . 108.2 ?
loop_
    _geom_torsion_atom_site_label_1
    _geom_torsion_atom_site_label_2
    _geom_torsion_atom_site_label_3
    _geom_torsion_atom_site_label_4
    _geom_torsion_site_symmetry_1
    _geom_torsion_site_symmetry_2
    _geom_torsion_site_symmetry_3
    _geom_torsion_site_symmetry_4
    _geom_torsion
    _geom_torsion_publ_flag
    Ni1 O1 C1 O2 . . . . 175.1(2) ?
    Ni1 O1 C1 C2 . . . . -6.2(3) ?
    Ni1 O3 C7 O4 . . . . 175.0(3) ?
    Ni1 O3 C7 C6 . . . . -5.5(3) ?
    Ni1 O5 C8 O6 . . . . 179.7(2) ?
    Ni1 O5 C8 C9 . . . . -2.3(3) ?
    Ni1 O7 C14 O8 . . . . 171.5(2) ?
    Ni1 O7 C14 C13 . . . . -10.1(3) ?
    Ni1 N1 C2 C1 . . . . 4.6(3) ?
    Ni1 N1 C2 C3 . . . . -175.4(2) ?
    Ni1 N1 C6 C5 . . . . 177.8(2) ?
    Ni1 N1 C6 C7 . . . . -1.4(3) ?
    Ni1 N2 C9 C8 . . . . 2.9(3) ?
    Ni1 N2 C9 C10 . . . . -178.3(2) ?
    Ni1 N2 C13 C12 . . . . 178.5(2) ?
    Ni1 N2 C13 C14 . . . . 0.3(3) ?
    O1 C1 C2 N1 . . . . 1.4(4) ?
    O1 C1 C2 C3 . . . . -178.6(3) ?
    O2 C1 C2 N1 . . . . -179.8(3) ?
    O2 C1 C2 C3 . . . . 0.2(5) ?
    O5 C8 C9 N2 . . . . -0.2(4) ?
    O5 C8 C9 C10 . . . . -178.9(3) ?
    O6 C8 C9 N2 . . . . 178.0(3) ?
    O6 C8 C9 C10 . . . . -0.8(4) ?
    N1 C2 C3 C4 . . . . -3.0(4) ?
    N1 C6 C7 O3 . . . . 4.6(4) ?
    N1 C6 C7 O4 . . . . -175.8(3) ?
    N2 C9 C10 C11 . . . . -0.4(4) ?
    N2 C13 C14 O7 . . . . 6.8(4) ?
    N2 C13 C14 O8 . . . . -174.7(3) ?
    C1 C2 C3 C4 . . . . 177.0(3) ?
    C2 N1 C6 C5 . . . . 1.8(4) ?
    C2 N1 C6 C7 . . . . -177.4(3) ?
    C2 C3 C4 C5 . . . . 3.0(4) ?
    C3 C4 C5 C6 . . . . -0.7(4) ?
    C4 C5 C6 N1 . . . . -1.7(4) ?
    C4 C5 C6 C7 . . . . 177.3(3) ?
    C5 C6 C7 O3 . . . . -174.5(3) ?
    C5 C6 C7 O4 . . . . 5.0(5) ?
    C6 N1 C2 C1 . . . . -179.3(2) ?
    C6 N1 C2 C3 . . . . 0.7(4) ?
    C8 C9 C10 C11 . . . . 178.3(3) ?
    C9 N2 C13 C12 . . . . -0.7(4) ?
    C9 N2 C13 C14 . . . . -178.9(3) ?
    C9 C10 C11 C12 . . . . -0.4(4) ?
    C10 C11 C12 C13 . . . . 0.6(5) ?
    C11 C12 C13 N2 . . . . -0.1(4) ?
    C11 C12 C13 C14 . . . . 177.9(3) ?
    C12 C13 C14 O7 . . . . -171.3(3) ?
    C12 C13 C14 O8 . . . . 7.2(5) ?
    C13 N2 C9 C8 . . . . -177.9(2) ?
    C13 N2 C9 C10 . . . . 1.0(4) ?
    Ni2 N3 C15 C16 . . . . 45.9(3) ?
    Ni2 N4 C16 C15 . . . . 34.9(3) ?
    Ni2 N4 C17 C18 . . . . -59.1(3) ?
    Ni2 N5 C19 C18 . . . . 60.4(3) ?
    Ni2 N5 C20 C21 . . . . -41.5(3) ?
    Ni2 N6 C21 C20 . . . . -40.1(3) ?
    N3 C15 C16 N4 . . . . -55.3(3) ?
    N4 C17 C18 C19 . . . . 65.8(4) ?
    N5 C20 C21 N6 . . . . 56.4(3) ?
    C16 N4 C17 C18 . . . . 176.1(3) ?
    C17 N4 C16 C15 . . . . 164.3(3) ?
    C17 C18 C19 N5 . . . . -67.0(4) ?
    C19 N5 C20 C21 . . . . -167.8(3) ?
    C20 N5 C19 C18 . . . . -178.4(3) ?
loop_
    _geom_hbond_atom_site_label_D
    _geom_hbond_atom_site_label_H
    _geom_hbond_atom_site_label_A
    _geom_hbond_site_symmetry_A
    _geom_hbond_distance_DH
    _geom_hbond_distance_HA
    _geom_hbond_distance_DA
    _geom_hbond_angle_DHA
    _geom_hbond_publ_flag
    N3 H3A O8 1_455 0.91 2.41 3.213(3) 146.8 yes
    N3 H3B O4 3_756 0.91 2.11 3.015(3) 176.4 yes
    N4 H4A O1 . 1.00 2.07 3.054(3) 167.2 yes
    N5 H5A O2 . 1.00 2.08 3.054(3) 162.8 yes
    N6 H6A O3 3_756 0.91 2.14 2.986(3) 154.4 yes
    N6 H6B O6 3_656 0.91 2.07 2.943(3) 159.7 yes
    O1W H1WA O1 . 0.86 2.56 3.088(3) 120.5 yes
    O1W H1WA O2 . 0.86 2.00 2.795(3) 154.3 yes
    O1W H1WB O3 3_756 0.86 1.91 2.757(3) 169.9 yes
    O2W H2WA O7 1_455 0.87 1.80 2.663(3) 168.9 yes
    O2W H2WB O6 3_656 0.87 1.90 2.742(3) 160.0 yes
_shelx_space_group_comment
;
The symmetry employed for this shelxl refinement is uniquely defined
by the following loop, which should always be used as a source of
symmetry information in preference to the above space-group names.
They are only intended as comments.
;
_shelx_estimated_absorpt_T_min     0.701
_shelx_estimated_absorpt_T_max     0.750
_shelx_hkl_file
;
   2  -3 -20   74.83    6.58
   2  -3 -20   90.46    6.85
   1  -2 -20   11.05    2.77
   1  -2 -20   11.81    2.77
   2  -2 -20   34.11    4.92
   2  -2 -20   47.81    5.30
  -2  -1 -20   56.73    5.17
  -2  -1 -20   65.68    5.43
   0  -1 -20   17.51    2.80
   1  -1 -20   91.82    6.68
   1  -1 -20   87.50    6.49
   2  -1 -20   70.94    6.61
   2  -1 -20   81.23    7.12
  -2   0 -20   13.62    3.74
  -2   0 -20    3.48    2.96
  -1   0 -20  320.65   14.99
  -1   0 -20  382.48   15.71
   0   0 -20   37.12    4.43
   0   0 -20   27.69    3.92
   1   0 -20  374.46   16.47
   1   0 -20  345.09   16.22
   2   0 -20   10.68    3.66
  -2   1 -20   92.05    7.64
  -2   1 -20   83.96    7.44
  -1   1 -20   89.55    7.41
  -1   1 -20   99.66    7.48
   0   1 -20   12.77    3.60
   0   1 -20   19.92    4.07
   1   1 -20   84.68    7.45
   1   1 -20   99.49    7.95
   2   1 -20   64.83    7.16
  -2   2 -20   41.08    6.02
  -1   2 -20   13.54    4.15
  -1   2 -20   15.92    4.42
   0   2 -20  116.20    8.88
   0   2 -20  106.02    8.57
   1   2 -20   16.37    4.51
   2   2 -20   34.36    5.99
  -2   3 -20   71.22    7.94
  -1   3 -20  132.86   10.35
   0   3 -20  102.49    9.00
   1   3 -20  127.84   10.22
   2   3 -20   84.28    8.84
  -1   4 -20   38.25    6.66
   0   4 -20    8.12    4.28
   1   4 -20   34.98    6.58
   0   5 -20    6.25    4.25
  -2  -7 -19    6.30    2.75
  -2  -7 -19    3.90    2.55
   1  -7 -19   16.54    3.47
   1  -7 -19   19.57    3.54
   2  -7 -19    7.21    3.74
   2  -7 -19    3.61    3.13
   1  -6 -19   59.50    4.93
   2  -6 -19   10.40    3.49
   2  -6 -19   10.44    3.66
  -3  -5 -19   15.81    3.69
  -3  -5 -19   22.04    3.88
   2  -5 -19   32.02    4.26
   2  -5 -19   30.02    4.22
   3  -5 -19   26.59    4.96
  -3  -4 -19  146.26    8.83
  -3  -4 -19  146.11    8.65
   2  -4 -19   19.26    3.76
   2  -4 -19   24.37    3.78
   3  -4 -19  163.37   10.61
  -4  -3 -19    0.64    3.08
  -3  -3 -19   24.33    3.86
   2  -3 -19   26.88    4.09
   2  -3 -19   24.80    3.89
   3  -3 -19   29.13    4.99
   3  -3 -19   37.70    5.63
   4  -3 -19   -0.85    3.27
  -4  -2 -19  215.59   12.88
  -3  -2 -19    8.99    3.16
  -3  -2 -19   13.62    3.31
   2  -2 -19  532.19   21.98
   2  -2 -19  546.76   21.99
   4  -2 -19  196.15   13.06
  -4  -1 -19   33.97    5.69
  -3  -1 -19   69.30    6.24
  -3  -1 -19   53.79    5.64
  -2  -1 -19   19.90    3.24
  -2  -1 -19   22.82    3.38
   1  -1 -19  127.08    7.43
   1  -1 -19  133.58    7.74
   2  -1 -19   22.27    3.96
   2  -1 -19   23.62    4.36
   3  -1 -19   55.49    6.33
   4  -1 -19   37.24    6.27
  -4   0 -19    1.00    3.29
  -3   0 -19    1.18    3.03
  -3   0 -19    0.57    2.98
  -2   0 -19    2.75    2.39
  -2   0 -19    3.68    2.73
  -1   0 -19  109.57    6.91
  -1   0 -19  106.04    6.82
   0   0 -19    0.63    2.22
   0   0 -19   -0.82    2.08
   1   0 -19   99.24    7.17
   1   0 -19  113.95    7.64
   2   0 -19   -0.40    2.45
   2   0 -19   -0.27    3.14
   3   0 -19    2.88    3.67
   4   0 -19    1.95    3.50
  -4   1 -19   31.70    6.03
  -3   1 -19   60.80    6.60
  -3   1 -19   57.58    6.57
  -2   1 -19   27.17    4.51
  -2   1 -19   24.47    4.46
  -1   1 -19  126.72    8.26
  -1   1 -19  122.46    8.32
   0   1 -19  133.75    8.86
   0   1 -19  132.59    8.43
   1   1 -19  150.15    9.48
   1   1 -19  145.85    9.57
   2   1 -19   22.60    4.94
   2   1 -19   19.73    4.49
   3   1 -19   50.50    6.76
   4   1 -19   45.67    7.31
  -4   2 -19  213.04   14.16
  -3   2 -19   13.77    4.43
  -2   2 -19  517.52   22.81
  -2   2 -19  519.59   23.04
  -1   2 -19    8.95    3.37
  -1   2 -19    6.33    3.50
   0   2 -19    9.83    3.58
   0   2 -19   11.10    3.75
   1   2 -19    7.20    3.56
   1   2 -19    2.58    2.99
   2   2 -19  527.77   23.93
   3   2 -19   13.74    4.72
   4   2 -19  196.94   14.35
  -4   3 -19   -1.17    3.76
  -3   3 -19   41.33    6.70
  -2   3 -19   20.68    5.15
  -1   3 -19   16.91    4.84
  -1   3 -19   15.00    4.05
   0   3 -19  140.15   10.20
   0   3 -19  129.77    9.86
   1   3 -19   27.15    5.20
   2   3 -19   41.13    6.40
   3   3 -19   37.39    6.82
   4   3 -19    4.83    4.27
  -3   4 -19  164.94   12.65
  -2   4 -19   23.96    5.58
  -1   4 -19   21.43    5.35
   0   4 -19   23.01    5.45
   1   4 -19   17.37    5.32
   2   4 -19   19.19    5.45
   3   4 -19  132.38   11.84
  -3   5 -19   20.57    6.13
  -2   5 -19   44.33    7.17
  -1   5 -19  355.43   19.54
   0   5 -19   46.31    7.39
   1   5 -19  267.62   16.51
   2   5 -19   31.31    6.92
   3   5 -19   20.10    6.27
  -2   6 -19    6.89    5.09
  -1   6 -19   73.70    9.18
   0   6 -19    3.92    4.49
   1   6 -19   64.04    8.91
   2   6 -19   12.82    5.56
  -2   7 -19   11.57    5.62
  -1   7 -19   15.47    5.80
   0   7 -19   80.01   10.11
   1   7 -19   18.33    6.31
   2   7 -19    8.12    5.45
  -2  -9 -18   23.51    4.92
  -2  -9 -18   23.33    4.67
  -1  -9 -18  110.37    8.55
  -1  -9 -18  119.50    8.15
   0  -9 -18   43.48    5.24
   0  -9 -18   46.14    5.59
   1  -9 -18  131.12    9.53
   1  -9 -18  131.07    9.39
   2  -9 -18   24.12    5.17
  -3  -8 -18   11.16    3.66
  -2  -8 -18   81.65    6.44
  -2  -8 -18   71.59    6.44
  -1  -8 -18    8.76    2.99
  -1  -8 -18    9.84    2.94
   0  -8 -18    1.03    2.31
   0  -8 -18    1.09    2.27
   1  -8 -18   10.53    3.29
   1  -8 -18   12.27    3.47
   2  -8 -18   71.92    7.25
   2  -8 -18   87.68    7.72
   3  -8 -18   14.68    4.54
  -3  -7 -18    0.64    3.31
  -3  -7 -18    5.54    3.10
  -2  -7 -18  105.88    7.17
  -2  -7 -18  103.66    6.83
   0  -7 -18  405.67   16.06
   1  -7 -18    8.21    2.85
   1  -7 -18    9.38    3.11
   2  -7 -18  113.01    8.36
   2  -7 -18  123.99    8.81
   3  -7 -18    7.39    3.77
  -4  -6 -18   82.48    7.71
  -3  -6 -18  152.10    8.89
  -3  -6 -18  128.28    8.70
  -2  -6 -18  164.07    8.18
  -2  -6 -18  168.69    8.36
   1  -6 -18  118.01    6.86
   1  -6 -18  121.58    7.02
   2  -6 -18  163.43    9.77
   2  -6 -18  164.51    9.71
   3  -6 -18  129.27    9.58
   4  -6 -18   75.91    8.27
  -4  -5 -18   22.66    4.89
  -4  -5 -18   21.46    4.78
  -3  -5 -18   23.98    4.12
  -3  -5 -18   22.28    3.77
   2  -5 -18   16.65    3.34
   2  -5 -18   16.95    3.54
   3  -5 -18   22.07    4.43
   3  -5 -18   25.61    4.80
   4  -5 -18   30.52    5.86
  -5  -4 -18   50.17    7.22
  -4  -4 -18   37.14    5.41
  -4  -4 -18   35.86    5.35
  -3  -4 -18  419.60   17.40
  -3  -4 -18  405.25   17.18
   2  -4 -18   52.53    4.96
   2  -4 -18   57.51    5.13
   3  -4 -18  408.44   18.81
   3  -4 -18  406.52   18.74
   4  -4 -18   30.07    5.74
   5  -4 -18   52.43    7.78
  -5  -3 -18  119.90   10.10
  -4  -3 -18  288.65   14.98
  -4  -3 -18  287.88   14.86
  -3  -3 -18   24.27    3.68
  -3  -3 -18   28.96    3.97
   2  -3 -18  188.89   10.00
   2  -3 -18  197.15   10.01
   3  -3 -18   27.12    4.91
   3  -3 -18   26.19    4.68
   4  -3 -18  315.51   17.13
   5  -3 -18  112.60   10.65
  -5  -2 -18   37.36    6.38
  -4  -2 -18   43.36    5.70
  -4  -2 -18   34.72    5.41
  -3  -2 -18   12.42    3.29
  -3  -2 -18   13.32    3.17
   2  -2 -18   23.10    3.76
   2  -2 -18   20.07    3.55
   3  -2 -18   11.41    3.66
   3  -2 -18    8.27    3.59
   5  -2 -18   23.92    6.11
  -5  -1 -18  145.08   11.41
  -4  -1 -18    1.21    2.88
  -4  -1 -18   -1.30    2.89
  -3  -1 -18    2.47    2.49
  -3  -1 -18   -0.34    2.45
  -2  -1 -18   25.16    3.28
  -2  -1 -18   20.33    3.05
   1  -1 -18   89.02    5.70
   1  -1 -18   91.95    5.92
   2  -1 -18   19.23    3.68
   2  -1 -18   26.74    4.15
   3  -1 -18   -0.51    2.88
   3  -1 -18    1.15    2.76
   4  -1 -18    1.82    3.20
   5  -1 -18  139.86   11.97
  -5   0 -18   44.13    6.86
  -4   0 -18    8.43    3.83
  -3   0 -18 1128.34   41.14
  -3   0 -18 1099.23   41.40
  -2   0 -18   80.14    6.02
  -2   0 -18   73.42    5.90
  -1   0 -18  155.97    8.00
  -1   0 -18  145.43    7.80
   0   0 -18    1.29    2.13
   0   0 -18    2.51    1.95
   1   0 -18  169.24    9.02
   1   0 -18  145.30    8.49
   2   0 -18   71.72    6.55
   2   0 -18   71.00    6.28
   3   0 -18 1180.74   44.66
   3   0 -18 1153.48   44.18
   4   0 -18    2.13    3.42
   5   0 -18   33.88    6.95
  -5   1 -18  142.24   11.86
  -4   1 -18   -0.69    3.05
  -3   1 -18    1.04    2.77
  -3   1 -18    0.41    3.03
  -2   1 -18   28.10    4.34
  -2   1 -18   19.87    3.76
  -1   1 -18   86.62    6.58
  -1   1 -18   91.43    6.62
   0   1 -18   80.08    6.23
   0   1 -18   73.60    5.91
   1   1 -18  105.47    7.59
   1   1 -18   89.43    7.06
   2   1 -18   19.88    4.42
   2   1 -18   26.59    4.66
   3   1 -18   -1.43    2.86
   4   1 -18    1.20    3.71
   5   1 -18  134.13   12.15
  -5   2 -18   26.11    6.36
  -4   2 -18   58.89    7.66
  -3   2 -18   13.33    4.29
  -3   2 -18    9.03    3.65
  -2   2 -18   23.32    4.50
  -2   2 -18   25.17    4.63
  -1   2 -18   19.75    4.09
  -1   2 -18   22.70    4.25
   0   2 -18    5.81    2.80
   0   2 -18    6.80    3.30
   1   2 -18   21.55    4.44
   1   2 -18   27.85    4.61
   2   2 -18   42.14    5.76
   2   2 -18   22.03    4.73
   3   2 -18   14.04    4.48
   4   2 -18   37.13    6.91
   5   2 -18   30.77    7.01
  -5   3 -18  112.68   11.29
  -4   3 -18  259.32   15.96
  -3   3 -18   23.11    5.15
  -2   3 -18  217.06   12.87
  -2   3 -18  198.06   12.55
  -1   3 -18   69.71    7.05
  -1   3 -18   76.54    7.41
   0   3 -18  792.56   32.57
   0   3 -18  844.61   32.92
   1   3 -18   74.26    7.51
   1   3 -18   79.37    7.47
   2   3 -18  207.05   13.14
   3   3 -18   18.74    5.26
   4   3 -18  270.52   17.08
   5   3 -18  124.80   12.23
  -5   4 -18   33.12    7.20
  -4   4 -18   35.02    7.05
  -3   4 -18  405.15   21.29
  -2   4 -18   44.97    6.74
  -1   4 -18  237.19   14.37
  -1   4 -18  224.40   13.88
   0   4 -18   31.47    5.72
   0   4 -18   26.82    5.32
   1   4 -18  261.46   15.33
   2   4 -18   71.47    8.22
   3   4 -18  403.04   21.59
   4   4 -18   23.99    6.67
   5   4 -18   65.10    9.90
  -4   5 -18   21.47    5.79
  -3   5 -18   27.71    6.61
  -2   5 -18   17.22    5.08
  -1   5 -18   -0.78    3.43
   0   5 -18   52.15    7.42
   1   5 -18    3.34    3.72
   2   5 -18   12.81    5.25
   3   5 -18   32.41    6.82
   4   5 -18   28.20    6.91
  -4   6 -18   78.52   10.17
  -3   6 -18  112.08   11.40
  -2   6 -18  151.71   12.61
  -1   6 -18  115.94   10.88
   0   6 -18  105.92   10.40
   1   6 -18  102.25   10.47
   2   6 -18  172.93   13.69
   3   6 -18  122.40   11.89
   4   6 -18   78.48   10.54
  -3   7 -18    9.72    5.18
  -2   7 -18  116.11   11.67
  -1   7 -18    6.13    4.41
   0   7 -18  410.21   22.84
   1   7 -18    8.68    4.98
   2   7 -18  130.87   12.53
   3   7 -18   12.31    5.78
  -3   8 -18    6.85    5.07
  -2   8 -18   81.04   10.62
  -1   8 -18   18.63    6.29
   0   8 -18    1.58    4.61
   1   8 -18    8.64    5.58
   2   8 -18   79.89   10.75
   3   8 -18   15.30    6.55
  -2   9 -18   16.87    6.53
  -1   9 -18  122.04   13.04
   0   9 -18   55.10    9.83
   1   9 -18  126.65   13.25
   2   9 -18   23.02    7.10
  -1 -11 -17   39.79    6.12
   0 -11 -17  422.32   20.67
   1 -11 -17   44.60    6.81
  -3 -10 -17   13.89    4.74
  -2 -10 -17   -0.89    3.01
  -1 -10 -17    4.95    3.13
   0 -10 -17   -4.02    2.22
   0 -10 -17    2.39    3.02
   1 -10 -17    3.47    3.57
   2 -10 -17   -0.25    3.23
   3 -10 -17   13.00    4.90
  -3  -9 -17   20.53    4.74
  -2  -9 -17   -1.88    2.80
  -2  -9 -17    4.48    3.29
  -1  -9 -17  392.18   17.97
  -1  -9 -17  386.60   17.55
   0  -9 -17    6.02    3.11
   0  -9 -17   -0.61    2.71
   1  -9 -17  396.24   18.47
   1  -9 -17  401.28   18.58
   2  -9 -17    2.20    3.07
   3  -9 -17   21.88    5.34
  -4  -8 -17  144.22   10.75
  -3  -8 -17  308.71   15.55
  -3  -8 -17  298.53   15.38
  -2  -8 -17  255.48   12.85
  -2  -8 -17  265.76   13.14
  -1  -8 -17  122.14    7.73
  -1  -8 -17  117.02    7.56
   0  -8 -17   73.47    5.93
   0  -8 -17   86.22    6.43
   1  -8 -17   94.74    7.31
   1  -8 -17  106.76    7.64
   2  -8 -17  285.39   15.02
   2  -8 -17  292.63   15.11
   3  -8 -17  267.05   15.24
   4  -8 -17  122.68   10.80
  -5  -7 -17   -2.45    3.37
  -4  -7 -17   36.17    5.66
  -3  -7 -17    4.51    2.99
  -3  -7 -17   -0.30    2.92
  -2  -7 -17   22.36    3.57
  -2  -7 -17   20.38    3.48
  -1  -7 -17   28.88    3.21
  -1  -7 -17   27.02    3.19
   0  -7 -17   18.71    2.78
   0  -7 -17   12.20    2.54
   1  -7 -17   36.83    4.32
   1  -7 -17   38.92    4.35
   2  -7 -17   40.67    5.00
   2  -7 -17   30.45    4.72
   3  -7 -17    3.66    3.29
   4  -7 -17   29.55    6.00
   5  -7 -17   -1.00    3.94
  -5  -6 -17    5.99    3.97
  -4  -6 -17  124.65    9.73
  -4  -6 -17  140.53    9.73
  -3  -6 -17   41.30    4.90
  -3  -6 -17   44.28    4.85
  -2  -6 -17  200.00    9.35
  -2  -6 -17  191.80    9.11
   1  -6 -17   55.49    4.36
   1  -6 -17   52.60    4.33
   2  -6 -17  209.08   10.94
   2  -6 -17  192.12   10.63
   3  -6 -17   43.83    5.79
   3  -6 -17   55.13    6.35
   4  -6 -17  131.23   10.58
   5  -6 -17    5.77    4.29
  -5  -5 -17  594.54   26.83
  -4  -5 -17   36.63    5.22
  -4  -5 -17   30.54    4.99
  -3  -5 -17   44.57    4.81
  -3  -5 -17   50.48    4.83
   2  -5 -17   23.73    3.66
   2  -5 -17   34.10    4.04
   3  -5 -17   62.22    6.39
   3  -5 -17   62.99    6.50
   4  -5 -17   34.98    5.91
   5  -5 -17  521.35   25.73
  -6  -4 -17   18.52    5.78
  -5  -4 -17    3.30    3.58
  -4  -4 -17   17.91    4.32
  -4  -4 -17   25.02    4.60
  -3  -4 -17  306.27   13.70
  -3  -4 -17  310.61   13.86
   2  -4 -17   96.39    6.56
   2  -4 -17   90.91    6.33
   3  -4 -17  291.51   14.90
   3  -4 -17  315.12   15.20
   4  -4 -17   12.99    4.21
   5  -4 -17    4.32    4.68
   6  -4 -17    9.95    4.93
  -6  -3 -17   24.36    6.14
  -5  -3 -17    5.72    3.85
  -4  -3 -17   49.89    5.76
  -4  -3 -17   34.00    5.09
  -3  -3 -17    2.97    2.29
  -3  -3 -17    1.14    2.08
   2  -3 -17    4.95    2.35
   2  -3 -17    5.54    2.53
   3  -3 -17    0.80    2.81
   3  -3 -17   -0.09    2.43
   4  -3 -17   37.92    5.97
   5  -3 -17    8.79    4.50
   6  -3 -17   24.38    6.44
  -6  -2 -17   64.81    8.77
  -5  -2 -17    2.68    3.15
  -4  -2 -17  361.67   17.25
  -4  -2 -17  357.14   17.16
  -3  -2 -17   83.07    6.28
   2  -2 -17  904.38   33.22
   2  -2 -17  914.20   33.22
   3  -2 -17   75.60    6.80
   3  -2 -17   86.71    7.24
   4  -2 -17  330.43   17.34
   6  -2 -17   73.55    9.66
  -6  -1 -17   74.35    9.29
  -5  -1 -17  104.56    9.69
  -4  -1 -17  153.98   10.57
  -4  -1 -17  158.37   10.35
  -3  -1 -17   14.35    3.39
  -3  -1 -17   14.79    3.31
  -2  -1 -17  160.64    7.92
  -2  -1 -17  159.88    7.82
   1  -1 -17  298.18   12.19
   1  -1 -17  297.09   12.29
   2  -1 -17  165.63    9.31
   2  -1 -17  170.85    9.58
   3  -1 -17   14.03    3.95
   4  -1 -17  120.49    9.75
   5  -1 -17  129.67   11.32
   6  -1 -17   74.13    9.60
  -6   0 -17   20.75    6.01
  -5   0 -17   77.34    8.36
  -4   0 -17   11.46    3.70
  -4   0 -17   15.58    4.38
  -3   0 -17    1.23    2.55
  -3   0 -17   -1.24    2.40
  -2   0 -17   19.79    3.31
  -2   0 -17   22.37    3.46
  -1   0 -17    8.45    2.13
   0   0 -17   -0.33    1.62
   1   0 -17    9.17    2.50
   1   0 -17    6.23    2.36
   2   0 -17   17.37    3.57
   2   0 -17   23.47    4.13
   3   0 -17   -0.77    2.53
   3   0 -17   -1.15    2.60
   4   0 -17   10.11    3.96
   5   0 -17   78.45    9.19
   6   0 -17   32.28    7.43
  -6   1 -17   49.05    8.44
  -5   1 -17  138.53   11.44
  -4   1 -17  151.01   10.97
  -4   1 -17  159.11   11.03
  -3   1 -17   20.64    4.14
  -3   1 -17   12.08    3.69
  -2   1 -17  164.78    9.46
  -2   1 -17  163.27    9.47
  -1   1 -17  288.91   12.95
  -1   1 -17  289.39   13.13
   0   1 -17   87.01    6.14
   0   1 -17   96.52    6.63
   1   1 -17  333.91   14.93
   1   1 -17  329.46   15.08
   2   1 -17  164.24   10.04
   2   1 -17  159.25    9.99
   3   1 -17   15.60    4.23
   3   1 -17   13.35    4.36
   4   1 -17  150.64   11.42
   5   1 -17  116.19   11.05
   6   1 -17   70.41    9.73
  -6   2 -17   58.20    8.90
  -5   2 -17    2.12    3.50
  -4   2 -17  352.97   18.74
  -3   2 -17   87.56    7.88
  -3   2 -17   82.49    7.58
  -2   2 -17  943.24   35.75
  -2   2 -17  923.58   35.44
  -1   2 -17   25.90    4.18
  -1   2 -17   22.76    3.98
   0   2 -17    0.15    2.60
   0   2 -17   -1.47    2.06
   1   2 -17   19.31    3.99
   1   2 -17   20.23    4.03
   2   2 -17  913.01   34.70
   2   2 -17  841.99   34.34
   3   2 -17   77.00    7.84
   3   2 -17   85.53    8.53
   4   2 -17  343.23   19.09
   5   2 -17    1.60    3.70
   6   2 -17   79.99   10.81
  -6   3 -17   28.72    7.20
  -5   3 -17   15.79    5.37
  -4   3 -17   36.58    6.32
  -3   3 -17    2.16    3.39
  -3   3 -17    1.29    3.11
  -2   3 -17   -0.41    2.53
  -2   3 -17    1.53    3.02
  -1   3 -17   15.22    4.04
  -1   3 -17   13.31    3.77
   0   3 -17   52.26    6.15
   0   3 -17   54.99    5.89
   1   3 -17   11.87    3.72
   1   3 -17    4.75    3.29
   2   3 -17    5.68    3.25
   2   3 -17   -0.38    2.86
   3   3 -17    3.22    3.16
   4   3 -17   34.28    6.95
   5   3 -17   10.31    5.02
   6   3 -17   46.79    9.06
  -6   4 -17   21.64    6.91
  -5   4 -17   -1.41    3.50
  -4   4 -17   16.62    5.08
  -3   4 -17  315.97   17.70
  -2   4 -17  104.68    9.20
  -2   4 -17  115.71    9.49
  -1   4 -17   45.83    6.24
  -1   4 -17   60.05    7.05
   0   4 -17   70.20    7.20
   0   4 -17   53.43    6.56
   1   4 -17   51.90    6.60
   1   4 -17   59.46    6.96
   2   4 -17   97.55    9.13
   3   4 -17  297.28   17.45
   4   4 -17   23.36    6.33
   5   4 -17    1.55    4.51
   6   4 -17   19.26    7.05
  -5   5 -17  461.81   25.42
  -4   5 -17   32.24    6.88
  -3   5 -17   49.54    7.58
  -2   5 -17   24.84    5.59
  -1   5 -17  539.41   25.19
   0   5 -17  188.68   12.75
   1   5 -17  527.76   24.98
   2   5 -17   29.01    5.92
   3   5 -17   33.64    7.10
   4   5 -17   13.87    5.56
   5   5 -17  590.38   30.55
  -5   6 -17    4.71    4.63
  -4   6 -17  131.02   12.44
  -3   6 -17   46.24    7.75
  -2   6 -17  173.48   13.18
  -1   6 -17   44.14    7.17
   0   6 -17   15.67    5.09
   1   6 -17   47.12    7.31
   2   6 -17  216.91   15.15
   3   6 -17   29.97    6.77
   4   6 -17  107.42   11.61
   5   6 -17    8.91    5.57
  -5   7 -17   -0.06    3.97
  -4   7 -17   36.30    7.78
  -3   7 -17   -1.48    3.80
  -2   7 -17   29.12    6.91
  -1   7 -17   32.60    6.85
   0   7 -17    6.88    4.41
   1   7 -17   33.76    7.17
   2   7 -17   32.64    7.16
   3   7 -17    1.88    4.32
   4   7 -17   36.48    8.27
   5   7 -17    4.13    5.53
  -4   8 -17  143.77   14.08
  -3   8 -17  292.12   19.65
  -2   8 -17  310.06   19.88
  -1   8 -17  113.55   11.73
   0   8 -17   74.23    9.81
   1   8 -17  136.94   12.95
   2   8 -17  237.60   16.98
   3   8 -17  312.40   20.61
   4   8 -17  146.79   14.49
  -3   9 -17   22.75    7.41
  -2   9 -17   -0.50    4.49
  -1   9 -17  377.68   22.84
   0   9 -17    1.27    4.22
   1   9 -17  374.97   22.86
   2   9 -17    0.24    4.73
   3   9 -17   20.27    7.48
  -3  10 -17   10.54    5.91
  -2  10 -17    2.70    4.68
  -1  10 -17    3.25    5.20
   0  10 -17    5.32    4.92
   1  10 -17    1.32    4.97
   2  10 -17   -2.25    4.96
   3  10 -17   15.09    6.68
  -1  11 -17   43.87    9.84
   0  11 -17  420.05   26.18
   1  11 -17   47.65   10.43
  -2 -12 -16   36.68    6.64
  -1 -12 -16    1.98    3.71
   0 -12 -16   25.33    5.97
   1 -12 -16    2.29    3.87
   2 -12 -16   38.40    7.29
  -3 -11 -16   17.34    5.62
  -2 -11 -16   19.41    4.90
  -1 -11 -16    6.00    3.75
   0 -11 -16  335.82   17.68
   1 -11 -16   19.67    5.20
   2 -11 -16   10.44    4.43
   3 -11 -16   11.52    5.22
  -4 -10 -16  138.38   11.40
  -3 -10 -16  396.37   19.96
  -2 -10 -16  122.51    9.45
  -1 -10 -16  151.07   10.14
  -1 -10 -16  146.87   10.42
   0 -10 -16   13.46    4.10
   0 -10 -16    9.90    3.79
   1 -10 -16  187.94   11.85
   1 -10 -16  149.78   10.90
   2 -10 -16  146.06   11.07
   3 -10 -16  450.91   22.94
   4 -10 -16  142.09   12.40
  -5  -9 -16  126.54   11.41
  -4  -9 -16   39.69    6.50
  -3  -9 -16   17.07    4.50
  -2  -9 -16   32.86    5.09
  -2  -9 -16   21.72    4.44
  -1  -9 -16  291.43   14.30
  -1  -9 -16  295.76   14.61
   0  -9 -16   -0.36    2.59
   0  -9 -16    3.18    2.96
   1  -9 -16  316.89   15.57
   1  -9 -16  310.03   15.65
   2  -9 -16   29.50    5.36
   2  -9 -16   35.85    5.59
   3  -9 -16   10.16    4.22
   4  -9 -16   46.44    7.78
   5  -9 -16  126.42   12.20
  -5  -8 -16  105.27   10.33
  -4  -8 -16   13.43    4.35
  -3  -8 -16   39.57    5.45
  -3  -8 -16   47.31    5.80
  -2  -8 -16   70.63    6.14
  -2  -8 -16   60.17    5.72
  -1  -8 -16  162.72    9.09
  -1  -8 -16  157.44    8.98
   0  -8 -16    9.42    2.83
   0  -8 -16    3.64    2.63
   1  -8 -16  175.56   10.14
   1  -8 -16  173.36    9.95
   2  -8 -16   59.72    6.40
   2  -8 -16   54.05    6.25
   3  -8 -16   55.29    6.81
   4  -8 -16   12.28    4.83
   5  -8 -16  130.09   12.07
  -5  -7 -16    6.81    4.29
  -4  -7 -16  206.36   13.14
  -4  -7 -16  239.01   13.33
  -3  -7 -16   12.76    3.49
  -3  -7 -16   11.91    3.50
  -2  -7 -16  110.12    7.02
  -2  -7 -16  107.65    6.98
  -1  -7 -16  100.28    5.91
  -1  -7 -16   94.33    5.82
   0  -7 -16 1293.94   43.84
   0  -7 -16 1250.51   43.79
   1  -7 -16   98.50    6.62
   1  -7 -16   81.92    6.20
   2  -7 -16  119.10    8.40
   2  -7 -16  123.10    8.59
   3  -7 -16   11.96    4.18
   3  -7 -16   11.04    3.78
   4  -7 -16  210.96   13.89
   5  -7 -16    5.43    4.09
  -6  -6 -16    2.34    4.34
  -5  -6 -16   40.47    6.55
  -4  -6 -16  160.15   10.55
  -4  -6 -16  147.15   10.14
  -3  -6 -16  220.46   11.24
  -3  -6 -16  212.74   11.33
  -2  -6 -16  493.81   18.91
  -2  -6 -16  494.20   18.80
   1  -6 -16   26.62    3.07
   1  -6 -16   24.06    3.05
   2  -6 -16  495.59   20.53
   2  -6 -16  499.64   20.48
   3  -6 -16  229.83   12.87
   3  -6 -16  220.54   12.68
   4  -6 -16  123.57   10.05
   5  -6 -16   38.10    7.02
   6  -6 -16    4.98    4.68
  -6  -5 -16    0.68    3.97
  -5  -5 -16   13.87    4.44
  -4  -5 -16   16.05    4.11
  -4  -5 -16   15.12    4.11
  -3  -5 -16  111.93    7.49
  -3  -5 -16  125.97    7.65
   2  -5 -16   85.91    6.15
   2  -5 -16   82.58    6.04
   3  -5 -16  121.36    8.83
   3  -5 -16  127.60    8.76
   4  -5 -16   10.66    3.98
   5  -5 -16    3.39    3.72
   6  -5 -16    5.64    4.74
  -6  -4 -16   30.70    6.86
  -5  -4 -16   41.14    6.29
  -4  -4 -16  129.43    9.15
  -4  -4 -16  138.88    9.24
  -3  -4 -16  812.13   29.67
  -3  -4 -16  788.89   29.54
   2  -4 -16   14.79    2.93
   2  -4 -16   14.25    2.82
   3  -4 -16  776.25   30.18
   3  -4 -16  763.25   30.18
   4  -4 -16  122.88    9.60
   4  -4 -16  123.63    9.88
   5  -4 -16   44.60    7.15
   6  -4 -16   17.72    5.75
  -6  -3 -16  572.36   27.54
  -5  -3 -16  102.35    9.20
  -4  -3 -16  142.92    9.58
  -4  -3 -16  152.90    9.73
  -3  -3 -16   19.51    3.15
  -3  -3 -16   25.27    3.45
   2  -3 -16  157.51    8.12
   2  -3 -16  140.29    7.93
   3  -3 -16   33.77    4.79
   3  -3 -16   19.55    3.96
   4  -3 -16  134.42   10.02
   4  -3 -16  130.45    9.95
   5  -3 -16  102.48    9.84
   6  -3 -16  539.79   27.27
  -7  -2 -16   18.70    6.29
  -6  -2 -16   10.87    4.79
  -5  -2 -16    9.22    4.06
  -4  -2 -16   29.07    4.62
  -4  -2 -16   28.09    4.68
  -3  -2 -16    7.03    2.48
  -3  -2 -16    3.91    2.36
   2  -2 -16   83.02    5.77
   2  -2 -16   84.52    5.92
   3  -2 -16   -0.44    2.23
   3  -2 -16    3.11    2.77
   4  -2 -16   34.15    5.71
   4  -2 -16   28.25    5.30
   5  -2 -16   12.54    4.57
   6  -2 -16   15.08    5.26
   7  -2 -16   22.02    6.72
  -7  -1 -16   68.79    9.76
  -6  -1 -16  105.28   10.42
  -5  -1 -16  167.21   11.97
  -4  -1 -16   47.82    5.87
  -4  -1 -16   53.72    6.25
  -3  -1 -16   12.56    3.04
  -3  -1 -16   16.30    3.29
  -2  -1 -16   38.54    3.26
   2  -1 -16   40.73    4.27
   2  -1 -16   33.39    4.14
   3  -1 -16   12.21    3.66
   3  -1 -16   10.28    3.26
   4  -1 -16   70.12    7.62
   5  -1 -16  174.57   12.68
   6  -1 -16  117.03   11.67
   7  -1 -16   68.79   10.19
  -7   0 -16  408.92   23.62
  -6   0 -16    8.89    4.73
  -5   0 -16    2.40    3.08
  -4   0 -16   14.28    3.94
  -4   0 -16   21.41    4.54
  -3   0 -16  990.52   35.87
  -3   0 -16  939.43   35.95
  -2   0 -16   30.34    3.49
  -2   0 -16   32.48    3.65
   1   0 -16  134.32    7.12
   1   0 -16  130.24    7.23
   2   0 -16   33.76    4.33
   2   0 -16   21.35    3.66
   3   0 -16  999.03   38.18
   3   0 -16  984.13   37.95
   4   0 -16   32.32    5.69
   4   0 -16   21.33    4.92
   5   0 -16    1.21    3.24
   6   0 -16   15.20    5.53
   7   0 -16  360.48   22.73
  -7   1 -16   64.35    9.77
  -6   1 -16  115.12   11.40
  -5   1 -16  157.29   11.98
  -4   1 -16   70.96    7.32
  -4   1 -16   71.18    7.37
  -3   1 -16    9.88    3.49
  -3   1 -16    7.65    3.21
  -2   1 -16   41.60    4.39
  -2   1 -16   34.65    4.28
  -1   1 -16  385.65   15.93
  -1   1 -16  403.13   16.16
   0   1 -16    5.31    2.28
   0   1 -16    6.53    2.20
   1   1 -16  371.69   16.06
   1   1 -16  390.68   16.37
   2   1 -16   39.32    4.85
   2   1 -16   33.84    4.60
   3   1 -16   20.46    4.38
   3   1 -16   15.29    4.25
   4   1 -16   54.42    6.96
   5   1 -16  127.55   11.35
   6   1 -16  104.97   11.28
   7   1 -16   62.88   10.23
  -7   2 -16   15.79    6.23
  -6   2 -16    7.35    4.40
  -5   2 -16    9.03    4.23
  -4   2 -16   26.70    5.49
  -4   2 -16   39.40    6.22
  -3   2 -16    2.21    3.00
  -3   2 -16    2.76    2.71
  -2   2 -16   87.72    7.13
  -2   2 -16   81.59    6.67
  -1   2 -16   67.79    5.89
  -1   2 -16   79.08    6.11
   0   2 -16   10.03    2.98
   0   2 -16   17.06    3.29
   1   2 -16   87.50    6.74
   1   2 -16   71.09    6.36
   2   2 -16   83.34    7.34
   2   2 -16   85.40    7.17
   3   2 -16   -0.03    3.27
   3   2 -16    1.38    2.97
   4   2 -16   26.83    5.74
   5   2 -16    2.85    3.97
   6   2 -16   20.56    6.34
   7   2 -16   24.62    7.90
  -6   3 -16  544.43   27.97
  -5   3 -16  121.74   11.10
  -4   3 -16  136.94   10.89
  -3   3 -16   28.33    5.31
  -3   3 -16   14.15    4.20
  -2   3 -16  154.02   10.14
  -2   3 -16  171.05   10.56
  -1   3 -16   84.90    7.12
  -1   3 -16   95.57    7.52
   0   3 -16  589.34   23.75
   0   3 -16  525.30   23.09
   1   3 -16   96.99    7.68
   1   3 -16   87.62    7.61
   2   3 -16  174.69   11.40
   2   3 -16  169.90   11.20
   3   3 -16   21.54    5.10
   3   3 -16   28.68    5.77
   4   3 -16  138.37   11.43
   5   3 -16  108.69   11.09
   6   3 -16  569.10   29.50
   7   3 -16  120.53   13.74
  -6   4 -16   12.14    5.79
  -5   4 -16   25.78    6.50
  -4   4 -16  139.22   11.59
  -3   4 -16  775.50   33.32
  -3   4 -16  798.33   33.13
  -2   4 -16   15.50    4.29
  -2   4 -16   17.18    4.43
  -1   4 -16  152.69   10.39
  -1   4 -16  140.18   10.20
   0   4 -16   59.82    6.59
   0   4 -16   62.64    6.97
   1   4 -16  151.19   10.55
   1   4 -16  134.94   10.00
   2   4 -16   16.73    4.72
   2   4 -16   10.62    3.84
   3   4 -16  798.61   34.15
   4   4 -16  146.71   12.28
   5   4 -16   39.66    7.67
   6   4 -16   26.46    7.16
  -6   5 -16   -2.21    4.42
  -5   5 -16   11.43    5.38
  -4   5 -16   29.33    6.33
  -3   5 -16  102.73    9.98
  -2   5 -16   83.26    8.40
  -2   5 -16   79.38    8.37
  -1   5 -16   10.98    4.05
  -1   5 -16    3.85    3.50
   0   5 -16  105.15    9.03
   0   5 -16   88.04    8.52
   1   5 -16    5.39    3.38
   1   5 -16    7.11    3.71
   2   5 -16   88.02    8.93
   3   5 -16  109.17   10.27
   4   5 -16   12.83    5.35
   5   5 -16    0.82    4.41
   6   5 -16    5.15    5.87
  -6   6 -16   10.67    5.63
  -5   6 -16   34.95    7.56
  -4   6 -16  144.27   12.74
  -3   6 -16  208.29   14.72
  -2   6 -16  461.32   23.38
  -1   6 -16   14.43    4.62
   0   6 -16    8.58    4.15
   1   6 -16   20.52    5.30
   2   6 -16  467.51   23.74
   3   6 -16  212.22   15.10
   4   6 -16  151.12   13.49
   5   6 -16   49.77    9.11
   6   6 -16    5.07    5.18
  -5   7 -16    3.79    5.03
  -4   7 -16  222.46   16.31
  -3   7 -16   14.33    5.27
  -2   7 -16  126.18   11.67
  -1   7 -16   79.24    9.12
   0   7 -16 1262.48   50.41
   1   7 -16   99.62   10.19
   2   7 -16  120.52   11.55
   3   7 -16    9.68    5.31
   4   7 -16  210.68   16.31
   5   7 -16    5.34    5.17
  -5   8 -16  111.22   13.06
  -4   8 -16   14.42    5.89
  -3   8 -16   53.16    8.85
  -2   8 -16   63.12    9.17
  -1   8 -16  166.39   13.66
   0   8 -16    9.49    4.99
   1   8 -16  149.23   13.06
   2   8 -16   59.96    9.03
   3   8 -16   62.36    9.62
   4   8 -16   26.29    7.54
   5   8 -16  115.77   13.70
  -5   9 -16  126.48   14.33
  -4   9 -16   42.11    8.98
  -3   9 -16   25.07    7.28
  -2   9 -16   40.40    8.40
  -1   9 -16  329.41   20.84
   0   9 -16   -1.45    3.93
   1   9 -16  289.24   19.05
   2   9 -16   19.06    6.38
   3   9 -16   14.26    6.08
   4   9 -16   53.26   10.00
   5   9 -16  132.26   14.80
  -4  10 -16  130.21   14.27
  -3  10 -16  448.19   26.84
  -2  10 -16  148.34   14.45
  -1  10 -16  184.60   15.91
   0  10 -16    9.61    5.71
   1  10 -16  172.35   15.32
   2  10 -16  156.40   15.09
   3  10 -16  432.55   26.22
   4  10 -16  146.19   15.31
  -3  11 -16   15.99    6.87
  -2  11 -16   20.24    7.27
  -1  11 -16   14.68    6.24
   0  11 -16  330.13   22.14
   1  11 -16    6.72    5.66
   2  11 -16   21.76    7.41
   3  11 -16   25.03    7.75
  -2  12 -16   35.21    8.98
  -1  12 -16   -4.17    4.77
   0  12 -16   16.76    7.47
   1  12 -16   -1.27    5.03
   2  12 -16   28.90    8.40
  -2 -13 -15   22.63    6.42
  -1 -13 -15   59.56    8.27
   0 -13 -15   -3.64    3.37
   1 -13 -15   63.94    8.69
   2 -13 -15   21.66    6.60
  -3 -12 -15   59.54    8.25
  -2 -12 -15  323.36   18.41
  -1 -12 -15   25.74    5.91
   0 -12 -15   32.37    6.36
   1 -12 -15   32.37    6.60
   2 -12 -15  307.96   18.49
   3 -12 -15   38.00    7.45
  -4 -11 -15  137.26   12.02
  -3 -11 -15   81.63    8.92
  -2 -11 -15   77.95    8.10
  -1 -11 -15   46.90    6.60
   0 -11 -15  240.02   14.25
   1 -11 -15   48.38    6.99
   2 -11 -15  110.71   10.24
   3 -11 -15  109.03   10.73
   4 -11 -15  116.15   11.66
  -5 -10 -15   51.68    8.09
  -4 -10 -15   78.30    8.73
  -3 -10 -15    4.23    3.67
  -2 -10 -15    9.18    4.20
  -2 -10 -15   23.78    4.91
  -1 -10 -15    9.44    3.47
  -1 -10 -15   15.68    4.30
   0 -10 -15   77.97    7.32
   0 -10 -15   76.85    7.33
   1 -10 -15   21.44    4.89
   1 -10 -15   25.92    5.14
   2 -10 -15   21.11    5.16
   3 -10 -15    9.33    4.47
   4 -10 -15   79.77    9.56
   5 -10 -15   43.50    8.29
  -5  -9 -15  385.47   21.16
  -4  -9 -15   17.37    5.09
  -3  -9 -15  339.53   17.61
  -3  -9 -15  356.96   17.62
  -2  -9 -15   20.67    4.32
  -2  -9 -15   26.12    4.49
  -1  -9 -15  296.35   14.54
  -1  -9 -15  283.18   14.07
   0  -9 -15    5.37    2.94
   0  -9 -15    8.02    3.22
   1  -9 -15  295.65   14.51
   1  -9 -15  262.92   14.25
   2  -9 -15   35.88    5.40
   2  -9 -15   27.85    5.20
   3  -9 -15  304.12   17.15
   4  -9 -15   20.37    5.72
   5  -9 -15  370.25   21.73
  -6  -8 -15   28.87    6.86
  -5  -8 -15   12.40    4.99
  -4  -8 -15  222.85   13.53
  -3  -8 -15  192.61   11.18
  -3  -8 -15  166.52   10.89
  -2  -8 -15  295.75   14.43
  -2  -8 -15  312.01   14.50
  -1  -8 -15  195.20   10.46
  -1  -8 -15  227.80   10.98
   0  -8 -15    3.06    2.21
   0  -8 -15    3.79    2.46
   1  -8 -15  179.93   10.16
   1  -8 -15  183.94   10.36
   2  -8 -15  340.00   16.45
   2  -8 -15  316.58   16.08
   3  -8 -15  161.18   11.27
   3  -8 -15  170.99   11.53
   4  -8 -15  179.69   12.98
   5  -8 -15    5.38    4.31
   6  -8 -15   46.44    8.64
  -6  -7 -15  176.50   13.61
  -5  -7 -15    6.24    3.78
  -4  -7 -15   54.24    6.68
  -4  -7 -15   51.24    6.32
  -3  -7 -15   67.79    6.01
  -3  -7 -15   51.63    5.62
  -2  -7 -15   96.95    6.47
  -2  -7 -15   90.72    6.43
  -1  -7 -15   31.78    3.32
  -1  -7 -15   25.56    3.15
   0  -7 -15   54.12    4.18
   0  -7 -15   44.29    3.90
   1  -7 -15   29.19    3.73
   1  -7 -15   30.44    3.82
   2  -7 -15  115.63    8.18
   2  -7 -15  114.96    8.15
   3  -7 -15   59.55    6.75
   3  -7 -15   67.28    7.10
   4  -7 -15   41.45    6.46
   5  -7 -15    3.08    4.23
   6  -7 -15  189.67   15.29
  -7  -6 -15   76.45   10.17
  -6  -6 -15   18.46    5.73
  -5  -6 -15   62.74    7.60
  -4  -6 -15  230.75   13.26
  -4  -6 -15  255.03   13.79
  -3  -6 -15    5.59    2.70
  -3  -6 -15    8.61    2.92
  -2  -6 -15  521.52   19.71
  -2  -6 -15  521.21   19.79
   1  -6 -15  120.81    6.45
   1  -6 -15  112.00    6.32
   2  -6 -15  501.50   20.37
   2  -6 -15  492.16   20.51
   3  -6 -15    5.51    3.10
   3  -6 -15    4.55    3.18
   4  -6 -15  252.93   14.73
   4  -6 -15  236.34   14.53
   5  -6 -15   37.37    6.87
   6  -6 -15   31.62    7.42
   7  -6 -15   63.15   10.31
  -7  -5 -15  262.33   17.87
  -6  -5 -15   48.64    7.72
  -5  -5 -15  569.92   25.83
  -4  -5 -15   46.88    5.71
  -4  -5 -15   49.71    5.81
  -3  -5 -15    9.90    2.84
  -3  -5 -15    8.14    2.56
   2  -5 -15   39.18    4.07
   2  -5 -15   39.61    4.18
   3  -5 -15   14.86    3.81
   3  -5 -15    9.84    3.33
   4  -5 -15   69.15    7.52
   4  -5 -15   63.74    7.29
   5  -5 -15  458.56   23.19
   6  -5 -15   39.51    7.72
   7  -5 -15  255.95   18.57
  -7  -4 -15  138.34   12.81
  -6  -4 -15   69.00    8.63
  -5  -4 -15  271.35   14.90
  -5  -4 -15  218.93   13.87
  -4  -4 -15  135.18    9.22
  -4  -4 -15  150.37    9.49
  -3  -4 -15  124.48    7.42
  -3  -4 -15  130.47    7.51
   2  -4 -15   42.39    4.04
   2  -4 -15   40.24    3.94
   3  -4 -15  137.29    8.80
   3  -4 -15  130.34    8.73
   4  -4 -15  173.49   11.52
   4  -4 -15  151.92   10.83
   5  -4 -15  255.04   15.76
   6  -4 -15   39.47    7.41
   7  -4 -15  118.02   12.62
  -7  -3 -15  116.94   11.99
  -6  -3 -15   59.42    8.04
  -5  -3 -15    4.26    3.28
  -5  -3 -15    4.38    3.48
  -4  -3 -15   20.25    4.10
  -4  -3 -15   15.37    3.75
  -3  -3 -15   42.70    4.15
  -3  -3 -15   42.20    4.13
   2  -3 -15   16.96    2.80
   2  -3 -15   18.44    2.88
   3  -3 -15   36.41    4.80
   3  -3 -15   38.50    4.78
   4  -3 -15   30.26    5.24
   4  -3 -15   36.02    5.62
   5  -3 -15    4.33    3.75
   6  -3 -15   43.63    7.63
   7  -3 -15   84.82   10.97
  -7  -2 -15   18.89    6.05
  -6  -2 -15   90.83    9.55
  -5  -2 -15    4.52    3.22
  -5  -2 -15    1.64    3.17
  -4  -2 -15  241.19   12.76
  -3  -2 -15    0.41    1.80
  -3  -2 -15   -1.75    1.66
   2  -2 -15  535.17   20.30
   2  -2 -15  521.84   20.37
   3  -2 -15    1.78    2.20
   3  -2 -15    1.10    2.29
   4  -2 -15  228.55   13.58
   4  -2 -15  222.82   13.20
   5  -2 -15    7.29    3.87
   6  -2 -15   94.51   10.38
   7  -2 -15   24.29    6.80
  -7  -1 -15  144.11   13.28
  -6  -1 -15  193.73   13.92
  -5  -1 -15  105.83    9.54
  -5  -1 -15  131.39   10.08
  -4  -1 -15   72.63    6.90
  -4  -1 -15   82.28    7.11
  -3  -1 -15  148.17    8.48
  -3  -1 -15  138.79    8.04
   2  -1 -15  158.01    8.55
   2  -1 -15  167.79    8.81
   3  -1 -15  149.65    9.42
   3  -1 -15  152.34    9.64
   4  -1 -15   73.02    7.29
   4  -1 -15   48.81    6.37
   5  -1 -15  143.21   11.15
   6  -1 -15  184.28   14.01
   7  -1 -15  113.55   12.36
  -7   0 -15   18.07    6.39
  -6   0 -15   36.48    7.05
  -5   0 -15   49.07    6.69
  -5   0 -15   53.45    6.93
  -4   0 -15    1.34    2.60
  -4   0 -15    1.89    2.81
  -3   0 -15  158.95    9.38
  -3   0 -15  160.71    9.08
  -2   0 -15  164.74    8.03
  -2   0 -15  162.45    8.20
   1   0 -15    6.35    1.97
   2   0 -15  168.22    9.31
   2   0 -15  178.72    9.33
   3   0 -15  156.19    9.85
   3   0 -15  163.46   10.19
   4   0 -15    0.97    3.04
   4   0 -15    5.57    3.19
   5   0 -15   51.55    7.31
   6   0 -15   21.81    5.92
   7   0 -15   23.62    6.90
  -7   1 -15  129.71   12.88
  -6   1 -15  193.21   14.57
  -5   1 -15  127.46   10.53
  -4   1 -15   63.30    6.89
  -4   1 -15   79.43    7.23
  -3   1 -15  156.18    9.78
  -3   1 -15  164.28    9.71
  -2   1 -15  172.73    9.25
  -2   1 -15  170.65    9.04
  -1   1 -15  588.79   22.31
  -1   1 -15  610.27   22.31
   0   1 -15  240.09   10.48
   0   1 -15  233.34   10.39
   1   1 -15  599.60   23.11
   1   1 -15  620.05   23.45
   2   1 -15  172.69    9.96
   2   1 -15  177.92   10.00
   3   1 -15  146.36   10.17
   3   1 -15  151.99   10.01
   4   1 -15   91.64    8.67
   4   1 -15   85.42    8.36
   5   1 -15  133.29   11.31
   6   1 -15  204.17   15.11
   7   1 -15  114.14   12.58
  -7   2 -15   34.22    8.07
  -6   2 -15   93.51   10.28
  -5   2 -15    8.69    4.22
  -4   2 -15  247.26   14.27
  -4   2 -15  248.20   14.45
  -3   2 -15    3.19    2.69
  -3   2 -15    0.65    2.52
  -2   2 -15  567.95   22.72
  -2   2 -15  550.01   22.86
  -1   2 -15   46.97    4.60
  -1   2 -15   51.73    4.88
   0   2 -15   94.05    6.67
   0   2 -15   97.81    6.56
   1   2 -15   57.22    5.34
   1   2 -15   64.96    5.68
   2   2 -15  490.36   21.20
   2   2 -15  494.26   21.49
   3   2 -15    0.17    2.56
   3   2 -15    2.39    3.23
   4   2 -15  297.62   16.75
   4   2 -15  296.70   16.93
   5   2 -15    0.89    3.60
   6   2 -15   95.94   10.93
   7   2 -15   42.79    8.84
  -7   3 -15   86.93   11.43
  -6   3 -15   48.02    8.24
  -5   3 -15    8.86    4.16
  -4   3 -15   25.92    5.59
  -4   3 -15   28.78    5.58
  -3   3 -15   56.58    6.58
  -3   3 -15   41.65    5.67
  -2   3 -15   14.06    3.63
  -2   3 -15   14.67    3.84
  -1   3 -15  182.76   10.60
  -1   3 -15  178.19   10.38
   0   3 -15    2.70    2.62
   0   3 -15    8.10    2.78
   1   3 -15  206.55   11.42
   1   3 -15  196.09   11.43
   2   3 -15    9.37    3.47
   2   3 -15    8.09    3.46
   3   3 -15   42.52    6.35
   3   3 -15   45.84    6.30
   4   3 -15   20.54    5.01
   5   3 -15   -1.00    3.64
   6   3 -15   48.41    8.52
   7   3 -15   93.28   11.95
  -7   4 -15  123.66   13.44
  -6   4 -15   47.24    8.45
  -5   4 -15  264.34   17.04
  -4   4 -15  162.84   12.11
  -3   4 -15  133.10   10.42
  -3   4 -15  139.77   10.37
  -2   4 -15   34.91    5.20
  -2   4 -15   39.64    5.75
  -1   4 -15   87.22    7.54
  -1   4 -15   85.83    7.48
   0   4 -15   28.78    4.85
   0   4 -15   41.49    5.45
   1   4 -15  106.32    8.58
   1   4 -15  125.11    9.11
   2   4 -15   37.95    5.83
   2   4 -15   46.88    6.19
   3   4 -15  127.83   10.60
   3   4 -15  128.60   10.57
   4   4 -15  127.36   11.21
   5   4 -15  245.44   16.66
   6   4 -15   50.45    9.33
   7   4 -15  150.16   15.41
  -7   5 -15  273.15   20.07
  -6   5 -15   24.37    7.30
  -5   5 -15  487.63   25.84
  -4   5 -15   66.81    8.56
  -3   5 -15    6.12    3.63
  -3   5 -15   14.92    4.42
  -2   5 -15   43.14    6.43
  -2   5 -15   47.06    6.42
  -1   5 -15  311.84   16.94
  -1   5 -15  336.39   17.31
   0   5 -15  113.71    9.22
   0   5 -15  107.81    9.08
   1   5 -15  267.35   15.01
   1   5 -15  246.79   14.62
   2   5 -15   59.33    7.48
   2   5 -15   64.50    7.62
   3   5 -15   17.66    5.06
   4   5 -15   67.07    8.84
   5   5 -15  551.74   28.60
   6   5 -15   58.41    9.91
   7   5 -15  247.64   19.32
  -7   6 -15   51.48   10.08
  -6   6 -15   39.42    8.50
  -5   6 -15   58.58    9.06
  -4   6 -15  247.44   16.63
  -3   6 -15    1.78    3.01
  -2   6 -15  503.33   24.64
  -2   6 -15  514.58   24.48
  -1   6 -15  106.94    9.68
  -1   6 -15  127.91   10.32
   0   6 -15  203.58   13.47
   0   6 -15  206.36   13.35
   1   6 -15   95.62    9.26
   1   6 -15   94.04    9.19
   2   6 -15  524.39   25.45
   3   6 -15    2.89    3.78
   4   6 -15  256.76   17.08
   5   6 -15   50.20    8.83
   6   6 -15   19.86    7.32
   7   6 -15   91.69   12.79
  -6   7 -15  172.93   16.19
  -5   7 -15    8.46    4.97
  -4   7 -15   44.29    8.13
  -3   7 -15   52.00    8.25
  -2   7 -15  109.82   10.64
  -1   7 -15   38.20    6.90
   0   7 -15   53.22    7.71
   1   7 -15   17.08    5.34
   2   7 -15  135.91   11.85
   3   7 -15   65.06    9.01
   4   7 -15   64.51    9.66
   5   7 -15    2.11    4.56
   6   7 -15  177.15   16.31
  -6   8 -15   27.87    8.00
  -5   8 -15   14.12    6.06
  -4   8 -15  204.59   15.75
  -3   8 -15  156.65   13.83
  -2   8 -15  344.46   20.45
  -1   8 -15  167.88   13.44
   0   8 -15    6.38    4.11
   1   8 -15  187.79   14.00
   2   8 -15  316.72   19.53
   3   8 -15  188.21   15.11
   4   8 -15  215.50   16.73
   5   8 -15    9.62    5.88
   6   8 -15   49.15   10.00
  -5   9 -15  389.86   24.89
  -4   9 -15   14.42    5.77
  -3   9 -15  300.59   19.84
  -2   9 -15   42.23    8.36
  -1   9 -15  303.76   19.54
   0   9 -15   11.39    5.33
   1   9 -15  346.97   20.99
   2   9 -15   18.84    6.22
   3   9 -15  310.39   20.34
   4   9 -15   14.97    6.41
   5   9 -15  356.65   23.85
  -5  10 -15   53.40   10.55
  -4  10 -15   61.76   10.61
  -3  10 -15   11.80    5.93
  -2  10 -15   17.70    6.55
  -1  10 -15   22.38    6.65
   0  10 -15   80.48   10.97
   1  10 -15    4.72    5.18
   2  10 -15   19.10    6.97
   3  10 -15   -5.79    3.68
   4  10 -15   66.26   10.92
   5  10 -15   35.35    8.91
  -4  11 -15  129.85   14.75
  -3  11 -15   75.59   11.69
  -2  11 -15  103.53   12.79
  -1  11 -15   51.19    9.49
   0  11 -15  281.77   19.96
   1  11 -15   47.24    9.20
   2  11 -15  112.88   13.05
   3  11 -15   76.51   11.60
   4  11 -15  121.47   14.54
  -3  12 -15   55.01   10.78
  -2  12 -15  315.39   22.29
  -1  12 -15   27.77    8.21
   0  12 -15   30.20    8.41
   1  12 -15   34.63    8.70
   2  12 -15  334.37   23.10
   3  12 -15   55.94   11.01
  -2  13 -15   13.88    7.07
  -1  13 -15   46.73   10.10
   0  13 -15    1.06    4.93
   1  13 -15   56.63   11.08
   2  13 -15   13.23    7.11
  -2 -14 -14   25.52    6.75
  -1 -14 -14  129.54   12.17
   0 -14 -14  146.13   12.95
   1 -14 -14  102.94   11.33
   2 -14 -14   18.42    6.15
  -3 -13 -14   17.71    6.41
  -2 -13 -14  122.20   11.39
  -1 -13 -14  260.41   16.52
   0 -13 -14  197.67   14.13
   1 -13 -14  265.42   17.12
   2 -13 -14   98.99   10.87
   3 -13 -14   28.35    6.94
  -4 -12 -14  213.07   15.44
  -3 -12 -14   13.39    5.32
  -2 -12 -14   80.92    8.95
  -1 -12 -14   13.95    4.84
   0 -12 -14   26.47    5.61
   1 -12 -14   26.03    6.06
   2 -12 -14   96.83   10.08
   3 -12 -14   20.32    6.07
   4 -12 -14  221.52   16.57
  -5 -11 -14    3.17    4.34
  -4 -11 -14  175.41   13.38
  -3 -11 -14    2.53    3.70
  -2 -11 -14  284.72   16.10
  -1 -11 -14   12.79    4.58
  -1 -11 -14    6.46    3.55
   0 -11 -14   74.41    7.76
   0 -11 -14   75.30    7.82
   1 -11 -14   13.19    4.31
   2 -11 -14  354.05   19.27
   3 -11 -14    7.01    4.38
   4 -11 -14  195.09   15.16
   5 -11 -14    8.65    5.62
  -6 -10 -14    3.34    4.34
  -5 -10 -14   11.92    5.01
  -4 -10 -14  148.24   11.71
  -3 -10 -14  186.58   12.56
  -2 -10 -14  132.59    9.85
  -2 -10 -14  134.81   10.15
  -1 -10 -14   66.02    6.84
  -1 -10 -14   58.95    6.40
   0 -10 -14    5.97    3.11
   0 -10 -14    5.70    3.17
   1 -10 -14   59.78    6.78
   1 -10 -14   55.51    6.68
   2 -10 -14  126.38   10.18
   2 -10 -14  133.04   10.37
   3 -10 -14  208.03   13.93
   4 -10 -14  159.45   12.83
   5 -10 -14   10.03    5.51
   6 -10 -14    9.45    5.86
  -6  -9 -14   62.65    9.27
  -5  -9 -14  158.02   12.65
  -4  -9 -14  115.05    9.95
  -3  -9 -14  195.12   12.09
  -3  -9 -14  196.18   12.25
  -2  -9 -14  269.26   13.82
  -2  -9 -14  237.73   13.20
  -1  -9 -14  245.48   12.70
  -1  -9 -14  239.40   12.79
   0  -9 -14    9.44    3.22
   0  -9 -14    8.35    3.01
   1  -9 -14  208.81   12.25
   1  -9 -14  237.08   12.60
   2  -9 -14  247.80   13.90
   2  -9 -14  242.91   14.00
   3  -9 -14  212.95   13.66
   4  -9 -14  122.33   10.91
   5  -9 -14  127.55   12.04
   6  -9 -14   71.79   10.42
  -7  -8 -14   44.17    9.00
  -6  -8 -14   32.97    7.25
  -5  -8 -14   98.49    9.81
  -4  -8 -14   20.25    4.91
  -4  -8 -14   17.53    4.52
  -3  -8 -14    0.90    2.59
  -3  -8 -14   -0.47    2.50
  -2  -8 -14   22.46    4.00
  -2  -8 -14   33.71    4.37
  -1  -8 -14  159.93    9.12
  -1  -8 -14  166.09    9.27
   0  -8 -14   72.53    5.72
   0  -8 -14   72.94    5.84
   1  -8 -14  177.93   10.17
   1  -8 -14  187.60   10.34
   2  -8 -14   19.13    4.25
   2  -8 -14   15.55    3.96
   3  -8 -14    5.56    3.38
   3  -8 -14    1.34    3.20
   4  -8 -14   21.65    5.50
   5  -8 -14   92.21   10.11
   6  -8 -14   37.93    8.14
   7  -8 -14   38.32    8.66
  -7  -7 -14    2.74    4.87
  -6  -7 -14  159.23   13.09
  -5  -7 -14   -2.65    2.81
  -4  -7 -14  156.36   10.82
  -4  -7 -14  163.75   10.89
  -3  -7 -14   10.26    3.19
  -3  -7 -14    6.64    2.84
  -2  -7 -14   34.48    4.02
  -2  -7 -14   40.70    4.26
  -1  -7 -14   50.43    4.07
  -1  -7 -14   49.69    4.22
   0  -7 -14  231.93   10.40
   0  -7 -14  233.00   10.37
   1  -7 -14   46.86    4.45
   1  -7 -14   53.48    4.65
   2  -7 -14   42.99    5.17
   2  -7 -14   48.37    5.24
   3  -7 -14    9.88    3.75
   3  -7 -14   16.59    4.39
   4  -7 -14  116.86    9.87
   5  -7 -14   -0.89    3.33
   6  -7 -14  160.79   13.75
   7  -7 -14    8.43    5.76
  -7  -6 -14   55.83    9.11
  -6  -6 -14   -1.52    3.74
  -5  -6 -14  108.49    9.64
  -4  -6 -14  196.47   11.99
  -4  -6 -14  200.47   11.77
  -3  -6 -14  142.34    8.47
  -3  -6 -14  135.76    8.44
  -2  -6 -14  221.19   10.10
  -2  -6 -14  220.32    9.98
   1  -6 -14  139.25    7.07
   1  -6 -14  131.75    6.94
   2  -6 -14  221.09   11.02
   2  -6 -14  211.73   11.09
   3  -6 -14  163.39   10.42
   3  -6 -14  166.62   10.34
   4  -6 -14  164.45   11.35
   4  -6 -14  155.06   11.16
   5  -6 -14  107.59   10.19
   6  -6 -14    3.27    4.17
   7  -6 -14   65.93   10.23
  -7  -5 -14  226.65   16.43
  -6  -5 -14   47.90    7.55
  -5  -5 -14   55.47    6.99
  -5  -5 -14   59.63    7.16
  -4  -5 -14   31.84    4.91
  -4  -5 -14   31.73    4.99
  -3  -5 -14    3.14    2.11
  -3  -5 -14    1.12    2.00
   2  -5 -14  174.68    9.04
   2  -5 -14  179.56    9.23
   3  -5 -14    4.30    2.71
   3  -5 -14    6.64    3.01
   4  -5 -14   30.00    5.32
   4  -5 -14   22.96    4.90
   5  -5 -14   57.20    7.59
   6  -5 -14   49.85    8.02
   7  -5 -14  206.15   16.38
  -8  -4 -14   26.15    7.39
  -7  -4 -14  196.88   15.07
  -6  -4 -14   53.89    7.74
  -5  -4 -14  447.16   20.80
  -5  -4 -14  418.76   20.87
  -4  -4 -14   40.39    5.09
  -4  -4 -14   27.84    4.53
  -3  -4 -14  317.07   13.67
  -3  -4 -14  307.40   13.54
   2  -4 -14   68.07    4.94
   2  -4 -14   64.69    4.99
   3  -4 -14  317.23   15.19
   3  -4 -14  329.08   15.24
   4  -4 -14   36.83    5.61
   4  -4 -14   34.74    5.51
   5  -4 -14  451.24   22.68
   6  -4 -14   33.77    7.04
   7  -4 -14  186.52   15.46
   8  -4 -14   10.42    5.90
  -8  -3 -14    8.13    5.62
  -7  -3 -14  133.78   12.57
  -6  -3 -14  412.83   21.62
  -5  -3 -14  103.10    8.86
  -5  -3 -14  103.42    8.83
  -4  -3 -14   53.48    5.67
  -4  -3 -14   51.62    5.57
  -3  -3 -14   80.73    5.60
  -3  -3 -14   71.47    5.42
   2  -3 -14  113.32    6.28
   2  -3 -14  101.81    6.10
   3  -3 -14   99.14    7.31
   3  -3 -14  100.99    7.33
   4  -3 -14   62.59    6.77
   4  -3 -14   59.25    6.70
   5  -3 -14   94.72    9.30
   6  -3 -14  419.43   22.84
   7  -3 -14  114.04   12.13
   8  -3 -14   17.08    6.28
  -8  -2 -14   53.09    9.63
  -7  -2 -14   31.42    7.03
  -6  -2 -14   79.70    9.01
  -5  -2 -14   54.18    6.76
  -5  -2 -14   59.69    6.80
  -4  -2 -14  158.39    9.67
  -4  -2 -14  147.03    9.35
  -3  -2 -14  157.17    8.62
  -3  -2 -14  173.25    8.64
   2  -2 -14   21.98    3.01
   2  -2 -14   16.93    2.63
   3  -2 -14  158.23    9.40
   3  -2 -14  156.12    9.38
   4  -2 -14  165.22   10.97
   4  -2 -14  158.64   10.83
   5  -2 -14   62.10    7.65
   6  -2 -14   86.52    9.89
   7  -2 -14   20.56    5.92
   8  -2 -14   28.58    7.78
  -8  -1 -14  202.97   17.03
  -7  -1 -14   34.31    7.56
  -6  -1 -14   82.01    9.11
  -5  -1 -14  103.33    8.86
  -5  -1 -14  109.60    9.38
  -4  -1 -14  379.02   17.59
  -4  -1 -14  382.09   17.89
  -3  -1 -14   22.64    3.51
   2  -1 -14  178.78    8.87
   2  -1 -14  168.87    8.84
   3  -1 -14   17.05    3.57
   3  -1 -14   19.03    3.73
   4  -1 -14  395.16   19.23
   4  -1 -14  397.22   19.11
   5  -1 -14  155.58   11.80
   6  -1 -14   66.22    8.66
   7  -1 -14   54.46    9.06
   8  -1 -14  243.87   18.63
  -8   0 -14   -1.76    4.21
  -7   0 -14  205.02   15.49
  -6   0 -14   34.71    6.56
  -5   0 -14   16.75    4.73
  -5   0 -14   14.18    4.39
  -4   0 -14   11.10    3.43
  -4   0 -14    8.35    3.06
  -3   0 -14  158.42    9.03
  -3   0 -14  150.50    8.78
  -2   0 -14   90.72    5.48
  -2   0 -14   87.99    5.25
   1   0 -14  219.24    9.42
   1   0 -14  215.22    9.24
   2   0 -14   84.30    5.95
   2   0 -14   79.58    5.89
   3   0 -14  159.16    9.81
   4   0 -14    4.06    2.75
   4   0 -14    6.30    3.42
   5   0 -14   13.32    4.62
   6   0 -14   37.22    7.32
   7   0 -14  247.97   17.42
   8   0 -14    2.76    5.26
  -8   1 -14  204.69   17.23
  -7   1 -14   51.93    8.81
  -6   1 -14   68.59    8.99
  -5   1 -14  143.60   11.01
  -5   1 -14  138.92   10.58
  -4   1 -14  367.02   18.57
  -4   1 -14  417.95   18.77
  -3   1 -14   16.32    3.51
  -3   1 -14   12.69    3.34
  -2   1 -14  167.02    8.80
  -2   1 -14  183.93    9.23
  -1   1 -14   85.05    5.21
  -1   1 -14   93.49    5.32
   0   1 -14   62.70    4.17
   0   1 -14   51.35    3.87
   1   1 -14   75.45    5.26
   1   1 -14   69.45    5.03
   2   1 -14  178.66   10.03
   2   1 -14  184.98    9.78
   3   1 -14   23.98    4.30
   3   1 -14   21.99    4.26
   4   1 -14  401.08   19.45
   4   1 -14  388.24   19.63
   5   1 -14   93.92    9.42
   6   1 -14   84.98   10.07
   7   1 -14   47.44    8.97
   8   1 -14  225.22   18.40
  -8   2 -14   42.68    9.14
  -7   2 -14   27.42    7.26
  -6   2 -14   81.59    9.60
  -5   2 -14   78.16    8.60
  -4   2 -14  159.68   11.07
  -4   2 -14  168.27   11.11
  -3   2 -14  134.89    9.47
  -3   2 -14  164.06    9.86
  -2   2 -14   17.07    3.28
  -2   2 -14   19.00    3.42
  -1   2 -14  451.54   18.13
  -1   2 -14  442.72   18.15
   0   2 -14    0.77    1.90
   0   2 -14    2.63    2.03
   1   2 -14  452.01   18.57
   1   2 -14  446.48   18.73
   2   2 -14   37.93    4.77
   2   2 -14   31.03    4.41
   3   2 -14  168.76   11.09
   3   2 -14  162.77   10.53
   4   2 -14  151.57   11.21
   4   2 -14  152.03   11.07
   5   2 -14   73.52    8.70
   6   2 -14  104.28   11.06
   7   2 -14   27.16    7.53
   8   2 -14   45.44    9.90
  -8   3 -14    8.32    5.93
  -7   3 -14  125.38   13.04
  -6   3 -14  434.98   23.74
  -5   3 -14   79.95    8.89
  -4   3 -14   76.99    7.77
  -4   3 -14   62.30    7.30
  -3   3 -14  106.04    8.24
  -3   3 -14   84.43    7.82
  -2   3 -14   88.12    7.53
  -2   3 -14  121.59    8.07
  -1   3 -14   34.44    4.34
  -1   3 -14   28.58    4.15
   0   3 -14  579.62   23.04
   0   3 -14  546.84   22.69
   1   3 -14   39.73    4.85
   1   3 -14   41.94    4.99
   2   3 -14  139.75    9.43
   2   3 -14  127.46    8.94
   3   3 -14   78.69    7.75
   3   3 -14   92.31    8.41
   4   3 -14   52.40    7.20
   4   3 -14   53.66    7.18
   5   3 -14   97.65   10.23
   6   3 -14  417.86   23.70
   7   3 -14   87.46   11.63
   8   3 -14    3.79    5.78
  -8   4 -14   15.93    6.81
  -7   4 -14  200.72   16.79
  -6   4 -14   22.79    6.50
  -5   4 -14  442.34   23.34
  -4   4 -14   32.09    6.03
  -4   4 -14   44.69    6.84
  -3   4 -14  315.04   17.05
  -3   4 -14  322.66   16.74
  -2   4 -14   66.12    6.76
  -2   4 -14   63.77    6.44
  -1   4 -14  287.50   14.88
  -1   4 -14  306.99   15.01
   0   4 -14    0.98    2.18
   0   4 -14    2.42    2.48
   0   4 -14   -0.72    2.58
   1   4 -14  349.41   16.89
   1   4 -14  319.41   16.37
   1   4 -14  342.64   17.51
   2   4 -14   90.56    7.92
   2   4 -14   69.44    7.50
   2   4 -14   57.39    6.72
   3   4 -14  352.62   18.42
   3   4 -14  341.04   18.91
   3   4 -14  340.14   18.16
   4   4 -14   47.04    7.40
   4   4 -14   40.64    6.70
   5   4 -14  388.43   21.99
   5   4 -14  404.11   22.76
   6   4 -14   39.59    8.20
   7   4 -14  207.31   17.21
   8   4 -14   15.34    7.24
  -7   5 -14  264.91   19.38
  -6   5 -14   49.26    8.97
  -5   5 -14   56.78    8.53
  -4   5 -14   31.07    6.34
  -3   5 -14    6.90    3.81
  -3   5 -14    9.07    3.73
  -2   5 -14  164.48   11.60
  -2   5 -14  189.78   11.89
  -1   5 -14  218.03   12.87
  -1   5 -14  223.17   13.65
  -1   5 -14  201.60   12.68
   0   5 -14    5.21    3.86
   0   5 -14    1.73    2.58
   0   5 -14    4.06    3.01
   1   5 -14  213.31   13.08
   1   5 -14  220.14   13.52
   1   5 -14  217.58   13.11
   2   5 -14  182.44   12.50
   2   5 -14  184.59   12.26
   2   5 -14  166.17   11.66
   3   5 -14   -0.43    3.11
   3   5 -14    2.49    3.51
   3   5 -14    3.60    3.52
   4   5 -14   17.60    5.53
   4   5 -14   39.13    6.97
   5   5 -14   66.66    9.25
   5   5 -14   70.51    9.68
   6   5 -14   37.37    8.23
   6   5 -14   57.26    9.58
   7   5 -14  179.72   16.62
  -7   6 -14   51.17    9.93
  -6   6 -14    4.01    4.71
  -5   6 -14  119.08   11.92
  -4   6 -14  173.31   13.36
  -3   6 -14  184.80   13.29
  -2   6 -14  217.50   14.08
  -2   6 -14  224.12   14.69
  -2   6 -14  237.15   14.62
  -1   6 -14  142.74   10.77
  -1   6 -14  135.46   10.52
  -1   6 -14  132.76   10.98
   0   6 -14    4.30    3.15
   0   6 -14    7.88    4.09
   0   6 -14    2.93    3.21
   1   6 -14  123.80   10.33
   1   6 -14  137.35   10.66
   1   6 -14  137.16   10.94
   2   6 -14  194.99   13.47
   2   6 -14  211.70   14.16
   2   6 -14  233.88   14.55
   3   6 -14  134.79   11.93
   3   6 -14  141.52   11.67
   4   6 -14  195.01   14.37
   4   6 -14  187.41   14.80
   5   6 -14  126.00   12.70
   5   6 -14  110.96   12.01
   6   6 -14   -1.62    4.52
   6   6 -14   -1.13    4.15
   7   6 -14   60.24   11.04
  -7   7 -14   16.54    7.02
  -6   7 -14  145.05   14.49
  -5   7 -14    3.25    4.25
  -4   7 -14  107.28   11.20
  -3   7 -14   12.96    4.85
  -2   7 -14   54.39    7.94
  -2   7 -14   40.43    7.00
  -1   7 -14   47.63    7.24
  -1   7 -14   59.58    8.12
  -1   7 -14   46.79    7.15
   0   7 -14  219.73   15.14
   0   7 -14  222.71   14.52
   0   7 -14  241.34   15.02
   1   7 -14   49.39    7.75
   1   7 -14   55.36    7.58
   1   7 -14   67.34    8.23
   2   7 -14   52.98    7.70
   2   7 -14   44.97    7.61
   3   7 -14    5.43    4.69
   3   7 -14   10.63    4.56
   4   7 -14  139.45   12.99
   4   7 -14  173.31   14.36
   5   7 -14    3.65    4.56
   5   7 -14    1.64    4.34
   6   7 -14  161.95   15.88
   6   7 -14  169.89   15.76
   7   7 -14   -0.59    5.09
   7   7 -14   13.73    7.11
  -7   8 -14   48.99   10.42
  -6   8 -14   50.07    9.98
  -5   8 -14   85.33   11.24
  -4   8 -14   26.50    6.81
  -3   8 -14    2.09    3.78
  -3   8 -14   10.39    5.06
  -2   8 -14   20.94    5.66
  -2   8 -14    8.06    4.94
  -1   8 -14  209.09   14.92
  -1   8 -14  186.92   13.95
   0   8 -14   86.81    9.92
   0   8 -14   62.60    8.48
   1   8 -14  169.79   13.44
   1   8 -14  158.76   12.94
   2   8 -14   19.65    6.21
   2   8 -14   16.57    5.27
   3   8 -14    2.49    4.34
   3   8 -14    2.74    3.88
   4   8 -14   15.95    6.39
   4   8 -14   14.87    5.87
   5   8 -14  105.30   12.48
   5   8 -14   98.05   12.28
   6   8 -14   37.50    9.25
   6   8 -14   36.99    9.07
   7   8 -14   47.49   10.90
  -6   9 -14   94.27   12.73
  -5   9 -14  119.34   13.47
  -4   9 -14  119.52   13.49
  -4   9 -14  143.46   13.75
  -3   9 -14  215.58   16.31
  -3   9 -14  228.20   17.09
  -2   9 -14  234.77   17.06
  -2   9 -14  224.15   16.16
  -1   9 -14  226.82   16.25
  -1   9 -14  230.04   16.55
   0   9 -14    2.36    4.33
   0   9 -14    9.25    5.01
   1   9 -14  241.58   16.81
   1   9 -14  251.29   17.46
   2   9 -14  249.48   18.07
   2   9 -14  263.03   17.75
   3   9 -14  200.14   16.10
   4   9 -14  125.63   13.40
   4   9 -14  134.03   14.12
   5   9 -14  177.98   16.58
   5   9 -14  154.11   15.57
   6   9 -14   71.14   11.69
   6   9 -14   64.68   11.52
  -6  10 -14    4.35    5.37
  -5  10 -14    5.67    5.26
  -4  10 -14  142.71   14.59
  -4  10 -14  195.50   17.23
  -3  10 -14  163.17   15.59
  -3  10 -14  197.58   16.40
  -2  10 -14  110.45   12.02
  -2  10 -14   98.34   12.01
  -1  10 -14   43.12    8.62
  -1  10 -14   52.26    8.79
   0  10 -14    4.92    4.59
   0  10 -14    2.39    4.73
   1  10 -14   52.95    8.88
   1  10 -14   74.66   10.35
   2  10 -14  128.40   12.89
   2  10 -14  140.10   13.75
   3  10 -14  160.04   15.19
   3  10 -14  178.61   15.50
   4  10 -14  164.29   15.61
   4  10 -14  152.82   15.45
   5  10 -14   11.35    6.26
   5  10 -14    8.99    5.90
   6  10 -14    4.70    6.41
   6  10 -14   -3.52    5.77
  -5  11 -14    9.65    6.20
  -4  11 -14  142.39   15.61
  -4  11 -14  149.86   15.25
  -3  11 -14    0.93    5.35
  -3  11 -14    8.80    5.75
  -2  11 -14  344.04   22.42
  -2  11 -14  359.69   23.47
  -1  11 -14    6.81    5.67
  -1  11 -14   11.99    5.67
   0  11 -14   57.25    9.75
   0  11 -14   66.36   10.50
   1  11 -14    4.95    5.61
   1  11 -14    4.86    5.46
   2  11 -14  324.42   21.72
   2  11 -14  333.54   22.24
   3  11 -14   -0.54    5.02
   3  11 -14   15.65    6.45
   4  11 -14  198.15   17.32
   4  11 -14  168.94   16.90
   5  11 -14    2.57    6.03
   5  11 -14    3.31    6.11
  -4  12 -14  222.43   19.50
  -4  12 -14  206.74   18.68
  -3  12 -14   23.42    8.00
  -3  12 -14   18.89    7.47
  -2  12 -14  102.87   12.82
  -2  12 -14   94.26   12.90
  -1  12 -14   14.17    7.07
  -1  12 -14   18.28    6.96
   0  12 -14   21.91    7.28
   0  12 -14   12.86    6.82
   1  12 -14    8.40    5.76
   1  12 -14   24.08    7.65
   2  12 -14  109.97   13.55
   2  12 -14   92.59   12.20
   3  12 -14   28.12    8.83
   3  12 -14   12.63    6.82
   4  12 -14  197.20   18.84
   4  12 -14  210.65   18.70
  -3  13 -14   12.85    6.51
  -3  13 -14   26.59    8.79
  -2  13 -14  112.11   14.54
  -2  13 -14  106.09   13.76
  -1  13 -14  216.83   18.93
  -1  13 -14  253.70   20.74
   0  13 -14  209.22   19.03
   0  13 -14  217.75   18.46
   1  13 -14  275.48   21.70
   1  13 -14  272.54   20.67
   2  13 -14   87.04   13.01
   2  13 -14  110.53   13.92
   3  13 -14   21.82    8.33
   3  13 -14   23.52    8.15
  -2  14 -14   32.51    9.13
  -2  14 -14   19.42    8.89
  -1  14 -14  131.62   15.73
  -1  14 -14  161.21   17.60
   0  14 -14  190.83   18.01
   0  14 -14  163.32   17.33
   1  14 -14  132.21   16.45
   1  14 -14  147.40   16.33
   2  14 -14   11.80    7.40
   2  14 -14   22.65    8.52
  -2 -15 -13   33.55    7.68
  -1 -15 -13  125.48   12.57
   0 -15 -13  275.27   19.00
   1 -15 -13  105.89   12.02
   2 -15 -13   31.51    7.85
  -3 -14 -13  240.91   17.27
  -2 -14 -13   21.36    6.31
  -1 -14 -13  116.10   11.61
   0 -14 -13   73.13    9.44
   1 -14 -13  113.67   11.58
   2 -14 -13   21.63    6.75
   3 -14 -13  198.46   16.05
  -4 -13 -13    1.75    4.33
  -3 -13 -13  215.31   15.60
  -2 -13 -13    8.02    4.34
  -1 -13 -13   48.89    7.84
   0 -13 -13   29.51    6.57
   1 -13 -13   74.95    9.36
   2 -13 -13   17.20    5.66
   3 -13 -13  208.61   15.82
   4 -13 -13   18.23    6.57
  -5 -12 -13   90.16   11.16
  -4 -12 -13  242.09   16.40
  -3 -12 -13  126.64   11.39
  -2 -12 -13   60.49    7.80
  -1 -12 -13  158.40   11.97
   0 -12 -13   47.78    6.89
   1 -12 -13  162.38   12.29
   2 -12 -13   46.06    7.57
   3 -12 -13  165.45   13.41
   4 -12 -13  272.62   18.66
   5 -12 -13  100.87   12.04
  -6 -11 -13   78.60   10.71
  -5 -11 -13   30.06    7.16
  -4 -11 -13   85.35    9.74
  -3 -11 -13  191.91   13.20
  -2 -11 -13  190.14   12.58
  -1 -11 -13   96.95    8.95
  -1 -11 -13   80.78    8.13
   0 -11 -13  189.86   12.45
   0 -11 -13  181.51   12.26
   1 -11 -13  105.27    9.45
   1 -11 -13   86.82    8.76
   2 -11 -13  202.36   13.82
   3 -11 -13  213.07   14.86
   4 -11 -13  110.08   11.33
   5 -11 -13   32.56    7.88
   6 -11 -13   94.08   12.22
  -6 -10 -13  129.86   12.99
  -5 -10 -13   96.98   10.37
  -4 -10 -13   71.80    8.26
  -3 -10 -13   52.15    6.95
  -3 -10 -13   66.22    7.60
  -2 -10 -13   16.47    4.33
  -2 -10 -13   21.39    4.75
  -1 -10 -13  202.54   12.08
  -1 -10 -13  184.87   11.63
   0 -10 -13  131.64    9.49
   0 -10 -13  129.51    9.47
   1 -10 -13  207.80   12.58
   1 -10 -13  181.32   11.93
   2 -10 -13   21.38    5.10
   2 -10 -13   26.78    5.38
   3 -10 -13   54.15    7.58
   4 -10 -13   56.78    8.42
   5 -10 -13   93.22   10.74
   6 -10 -13  129.49   13.40
  -7  -9 -13   65.09   10.29
  -6  -9 -13   30.01    7.25
  -5  -9 -13   56.20    8.00
  -4  -9 -13    5.55    3.75
  -3  -9 -13  184.85   11.91
  -3  -9 -13  202.00   12.46
  -2  -9 -13   36.13    5.09
  -2  -9 -13   24.34    4.47
  -1  -9 -13  109.68    7.99
  -1  -9 -13  106.25    7.73
   0  -9 -13   25.82    4.20
   0  -9 -13   30.68    4.50
   1  -9 -13   75.82    6.90
   1  -9 -13   88.03    7.26
   2  -9 -13   25.35    4.87
   2  -9 -13   35.68    5.47
   3  -9 -13  196.46   13.09
   3  -9 -13  199.88   13.02
   4  -9 -13    2.21    3.63
   5  -9 -13   63.98    8.85
   6  -9 -13   27.39    7.19
   7  -9 -13   72.33   11.07
  -7  -8 -13   76.24   10.72
  -6  -8 -13  117.77   11.53
  -5  -8 -13   -0.74    3.28
  -4  -8 -13  318.23   16.84
  -4  -8 -13  296.07   16.28
  -3  -8 -13  190.37   11.58
  -3  -8 -13  196.01   11.49
  -2  -8 -13  199.39   10.80
  -2  -8 -13  185.11   10.54
  -1  -8 -13    3.07    2.21
  -1  -8 -13    2.37    2.17
   0  -8 -13  409.46   17.51
   0  -8 -13  419.41   17.63
   1  -8 -13    7.50    2.62
   1  -8 -13    5.43    2.55
   2  -8 -13  255.47   12.98
   2  -8 -13  204.41   12.32
   3  -8 -13  146.09   10.58
   3  -8 -13  160.12   10.85
   4  -8 -13  294.19   16.91
   5  -8 -13    7.48    4.24
   6  -8 -13  109.07   11.69
   7  -8 -13   73.75   10.94
  -7  -7 -13   36.07    7.86
  -6  -7 -13  215.39   15.12
  -5  -7 -13   45.20    6.84
  -4  -7 -13  141.75   10.20
  -4  -7 -13  170.05   11.09
  -3  -7 -13   81.93    6.68
  -3  -7 -13   68.01    6.29
  -2  -7 -13  403.40   16.85
  -2  -7 -13  380.70   16.45
  -1  -7 -13   50.74    4.21
  -1  -7 -13   46.25    4.09
   0  -7 -13    5.01    1.94
   0  -7 -13    4.97    1.88
   1  -7 -13   42.62    4.15
   1  -7 -13   40.32    4.17
   2  -7 -13  398.62   17.74
   2  -7 -13  390.04   17.65
   3  -7 -13   68.57    6.95
   3  -7 -13   73.72    7.00
   4  -7 -13  133.84   10.65
   4  -7 -13  134.97   10.75
   5  -7 -13   45.05    7.42
   6  -7 -13  186.86   14.46
   7  -7 -13   38.83    8.78
  -8  -6 -13   68.88   10.67
  -7  -6 -13   31.66    7.28
  -6  -6 -13  245.79   16.03
  -5  -6 -13   15.05    4.95
  -5  -6 -13   20.61    5.13
  -4  -6 -13  222.03   12.96
  -4  -6 -13  246.20   13.14
  -3  -6 -13   40.46    4.48
  -3  -6 -13   33.18    4.27
  -2  -6 -13   59.47    4.59
  -2  -6 -13   63.51    4.73
   1  -6 -13   16.30    2.54
   1  -6 -13   18.96    2.69
   2  -6 -13   38.64    4.36
   2  -6 -13   34.04    4.19
   3  -6 -13   37.66    5.17
   3  -6 -13   43.56    5.38
   4  -6 -13  273.49   15.27
   4  -6 -13  267.33   15.23
   5  -6 -13    9.53    4.29
   6  -6 -13  235.73   16.41
   7  -6 -13   19.90    6.44
   8  -6 -13   79.75   11.78
  -8  -5 -13   21.16    7.30
  -7  -5 -13   88.92   10.57
  -6  -5 -13   50.43    7.73
  -5  -5 -13  198.63   12.36
  -5  -5 -13  146.15   11.01
  -4  -5 -13  103.09    8.04
  -4  -5 -13  104.70    7.92
  -3  -5 -13   13.36    2.95
  -3  -5 -13   14.13    3.03
  -2  -5 -13   41.13    3.12
  -2  -5 -13   30.81    2.84
   2  -5 -13   35.63    3.86
   2  -5 -13   29.55    3.61
   3  -5 -13    8.30    2.90
   3  -5 -13   12.79    3.30
   4  -5 -13  104.71    8.80
   4  -5 -13  104.17    8.71
   5  -5 -13  144.78   11.25
   6  -5 -13   63.74    8.80
   7  -5 -13  118.95   12.56
   8  -5 -13   26.52    8.35
  -8  -4 -13  100.57   12.20
  -7  -4 -13   78.44    9.70
  -6  -4 -13  314.33   18.22
  -5  -4 -13  161.71   11.28
  -5  -4 -13  174.18   11.66
  -4  -4 -13   72.37    6.60
  -4  -4 -13   67.04    6.30
  -3  -4 -13   60.64    4.92
  -3  -4 -13   61.33    4.88
   2  -4 -13  142.56    7.48
   2  -4 -13  144.31    7.61
   3  -4 -13   76.79    6.23
   3  -4 -13   62.59    5.84
   4  -4 -13   54.14    6.38
   4  -4 -13   74.70    7.22
   5  -4 -13  167.27   12.32
   5  -4 -13  162.44   11.97
   6  -4 -13  334.12   19.84
   7  -4 -13   86.43   10.66
   8  -4 -13  119.48   13.29
  -8  -3 -13  142.36   13.99
  -7  -3 -13  133.51   12.31
  -6  -3 -13   34.19    6.45
  -5  -3 -13  176.39   11.51
  -5  -3 -13  181.56   11.73
  -4  -3 -13  282.89   14.00
  -4  -3 -13  287.69   14.22
  -3  -3 -13  300.93   12.93
  -3  -3 -13  300.05   13.00
   2  -3 -13  192.48    8.91
   2  -3 -13  184.15    8.79
   3  -3 -13  306.16   14.23
   3  -3 -13  290.85   14.02
   4  -3 -13  348.43   17.39
   4  -3 -13  359.24   17.54
   5  -3 -13  210.50   13.72
   5  -3 -13  187.21   12.94
   6  -3 -13   36.13    6.99
   7  -3 -13  142.58   13.17
  -8  -2 -13  109.91   12.67
  -7  -2 -13   22.75    6.36
  -6  -2 -13  268.01   16.40
  -5  -2 -13  108.78    8.81
  -5  -2 -13   88.78    8.26
  -4  -2 -13  232.11   12.04
  -4  -2 -13  213.54   11.96
  -3  -2 -13  165.88    8.19
  -3  -2 -13  138.46    7.94
   2  -2 -13  490.75   18.89
   2  -2 -13  507.53   19.03
   3  -2 -13  128.45    8.28
   3  -2 -13  142.31    8.53
   4  -2 -13  152.04   10.37
   4  -2 -13  163.53   10.55
   5  -2 -13  101.88    9.44
   5  -2 -13   85.17    8.75
   6  -2 -13  224.33   15.24
   8  -2 -13  121.10   13.37
  -8  -1 -13   10.82    5.74
  -7  -1 -13  540.46   27.72
  -6  -1 -13  112.41   10.42
  -5  -1 -13   64.30    7.02
  -5  -1 -13   47.66    6.37
  -4  -1 -13    1.80    2.29
  -4  -1 -13   -0.05    1.91
  -3  -1 -13  622.47   23.53
  -3  -1 -13  615.91   23.72
   1  -1 -13  894.20   32.02
   2  -1 -13   81.27    5.48
   2  -1 -13   83.85    5.49
   2  -1 -13   94.68    6.60
   3  -1 -13  626.51   25.16
   3  -1 -13  644.05   26.25
   3  -1 -13  614.50   25.16
   4  -1 -13   -0.65    2.41
   4  -1 -13   -0.06    2.43
   4  -1 -13    0.03    2.95
   5  -1 -13   62.69    7.62
   5  -1 -13   62.37    7.76
   5  -1 -13   73.95    8.42
   6  -1 -13  123.39   11.04
   6  -1 -13  111.74   11.28
   7  -1 -13  533.81   27.98
   8  -1 -13   10.72    5.58
  -8   0 -13   15.56    6.54
  -7   0 -13   71.29    9.68
  -6   0 -13   34.09    6.57
  -5   0 -13  193.47   12.19
  -5   0 -13  177.29   11.93
  -4   0 -13  248.26   13.33
  -4   0 -13  265.58   13.76
  -3   0 -13    3.93    2.08
  -3   0 -13    1.42    1.92
  -2   0 -13  248.43   10.39
  -2   0 -13  236.89   10.06
  -1   0 -13  189.80    8.84
   0   0 -13    2.32    1.66
   1   0 -13  185.43    8.10
   1   0 -13  201.80    9.54
   2   0 -13  253.25   11.59
   2   0 -13  247.94   12.45
   2   0 -13  254.46   11.63
   3   0 -13   -0.13    2.57
   3   0 -13    2.37    2.19
   3   0 -13    8.02    2.78
   4   0 -13  265.53   14.91
   4   0 -13  225.44   13.41
   4   0 -13  260.30   14.27
   5   0 -13  161.84   11.88
   5   0 -13  195.35   13.01
   5   0 -13  165.83   12.54
   6   0 -13   42.19    7.77
   6   0 -13   34.21    6.78
   7   0 -13   86.66   10.93
   7   0 -13   61.84    9.52
   8   0 -13   24.87    7.60
  -8   1 -13   15.63    6.32
  -7   1 -13  497.81   26.66
  -6   1 -13  117.67   11.16
  -5   1 -13   65.72    7.50
  -5   1 -13   72.71    7.95
  -4   1 -13    5.35    2.93
  -4   1 -13    4.97    2.79
  -3   1 -13  597.81   24.02
  -3   1 -13  585.27   23.59
  -2   1 -13   76.91    5.45
  -2   1 -13   80.39    6.35
  -2   1 -13   85.43    5.52
  -1   1 -13  810.68   29.27
  -1   1 -13  845.79   29.23
  -1   1 -13  866.67   31.34
   0   1 -13    7.96    1.71
   0   1 -13   13.77    1.89
   0   1 -13   11.09    2.60
   1   1 -13  835.39   30.25
   1   1 -13  855.78   30.57
   1   1 -13  877.29   32.27
   2   1 -13   95.05    6.59
   2   1 -13   91.11    7.09
   2   1 -13   91.76    6.48
   3   1 -13  593.42   25.91
   3   1 -13  583.21   24.71
   3   1 -13  627.22   25.32
   4   1 -13    3.57    3.30
   4   1 -13   -2.17    2.23
   4   1 -13    0.48    2.51
   5   1 -13   56.91    7.43
   5   1 -13   54.67    7.89
   6   1 -13  110.28   11.01
   6   1 -13  114.20   11.56
   7   1 -13  498.21   27.46
   7   1 -13  530.39   28.26
   8   1 -13    9.61    5.87
   8   1 -13   16.24    6.82
  -8   2 -13  129.54   14.03
  -7   2 -13   21.99    6.42
  -6   2 -13  245.09   16.36
  -5   2 -13  104.90    9.49
  -5   2 -13   96.66    9.31
  -4   2 -13  161.25   11.57
  -4   2 -13  174.08   11.29
  -4   2 -13  156.35   10.59
  -3   2 -13  138.64    9.00
  -3   2 -13  138.46    9.24
  -3   2 -13  152.22   10.26
  -2   2 -13  523.52   22.09
  -2   2 -13  502.24   20.81
  -2   2 -13  513.06   20.61
  -1   2 -13   37.78    4.57
  -1   2 -13   40.32    3.95
  -1   2 -13   41.61    3.80
   0   2 -13  172.43    8.86
   0   2 -13  188.81   10.09
   0   2 -13  183.92    8.99
   1   2 -13   50.52    4.53
   1   2 -13   48.74    4.57
   1   2 -13   53.09    5.27
   2   2 -13  468.58   20.01
   2   2 -13  485.16   21.10
   2   2 -13  460.11   19.78
   3   2 -13  147.58   10.48
   3   2 -13  160.77   10.10
   3   2 -13  148.70   10.11
   4   2 -13  227.11   13.53
   4   2 -13  215.67   13.56
   4   2 -13  223.35   14.29
   5   2 -13   93.82    9.50
   5   2 -13  101.29   10.11
   6   2 -13  252.99   16.93
   6   2 -13  249.83   17.34
   7   2 -13   26.53    7.12
   7   2 -13   28.11    7.57
   8   2 -13  105.32   13.08
   8   2 -13  126.51   13.88
  -8   3 -13  132.66   14.37
  -7   3 -13  101.63   11.61
  -6   3 -13   31.16    6.95
  -5   3 -13  164.91   12.63
  -5   3 -13  194.37   13.09
  -5   3 -13  175.37   13.48
  -4   3 -13  309.16   17.20
  -4   3 -13  341.59   17.62
  -4   3 -13  345.41   18.60
  -3   3 -13  316.07   16.58
  -3   3 -13  305.53   15.57
  -3   3 -13  309.23   15.90
  -2   3 -13  176.54   10.50
  -2   3 -13  194.63   10.47
  -2   3 -13  189.96   11.60
  -1   3 -13  107.57    7.36
  -1   3 -13  126.13    7.64
  -1   3 -13  110.22    8.20
   0   3 -13    0.79    2.43
   0   3 -13    0.95    1.91
   0   3 -13    0.14    1.69
   1   3 -13  129.72    8.18
   1   3 -13  123.57    7.95
   1   3 -13  108.06    8.23
   2   3 -13  180.22   11.08
   2   3 -13  166.87   10.26
   2   3 -13  148.04    9.79
   3   3 -13  317.80   16.33
   3   3 -13  328.74   17.31
   3   3 -13  306.70   16.51
   4   3 -13  307.71   17.55
   4   3 -13  299.95   17.08
   4   3 -13  301.61   16.85
   5   3 -13  193.61   13.89
   5   3 -13  194.50   14.24
   6   3 -13   25.74    6.59
   6   3 -13   31.77    7.25
   7   3 -13  139.86   13.69
   7   3 -13  117.48   13.29
   8   3 -13  129.14   14.51
   8   3 -13   99.65   13.15
  -8   4 -13  130.85   14.47
  -7   4 -13   73.49   10.64
  -6   4 -13  319.48   19.94
  -5   4 -13  155.18   12.30
  -5   4 -13  187.20   14.02
  -4   4 -13   84.48    9.04
  -4   4 -13   64.05    7.47
  -4   4 -13   59.66    7.53
  -3   4 -13   80.28    7.73
  -3   4 -13   66.95    6.95
  -3   4 -13   61.27    7.51
  -2   4 -13  154.77    9.95
  -2   4 -13  153.82    9.83
  -2   4 -13  142.56   10.40
  -1   4 -13  109.56    7.89
  -1   4 -13  113.29    8.60
  -1   4 -13   91.11    7.40
   0   4 -13  384.73   17.87
   0   4 -13  398.35   18.86
   0   4 -13  396.70   17.98
   1   4 -13   95.74    7.58
   1   4 -13  101.96    7.75
   1   4 -13  110.71    8.48
   2   4 -13  174.37   11.58
   2   4 -13  161.86   10.66
   2   4 -13  176.79   11.15
   3   4 -13   66.62    7.65
   3   4 -13   52.58    6.69
   3   4 -13   64.72    7.32
   4   4 -13   55.93    7.57
   4   4 -13   57.71    7.91
   4   4 -13   73.44    8.24
   5   4 -13  151.32   13.21
   5   4 -13  182.25   13.40
   6   4 -13  315.27   19.70
   6   4 -13  287.94   19.49
   7   4 -13  105.72   12.50
   7   4 -13   95.58   12.11
   8   4 -13  143.37   15.08
   8   4 -13   96.47   13.37
  -8   5 -13   21.65    8.01
  -7   5 -13  106.32   12.63
  -6   5 -13   66.88   10.12
  -6   5 -13   44.49    8.35
  -5   5 -13  184.45   14.55
  -5   5 -13  171.56   13.75
  -4   5 -13  105.65   10.09
  -4   5 -13  113.06   10.12
  -4   5 -13  105.14   10.33
  -3   5 -13    8.10    3.53
  -3   5 -13   14.19    4.95
  -3   5 -13   18.02    4.60
  -2   5 -13   27.90    4.92
  -2   5 -13   45.55    6.40
  -2   5 -13   27.21    4.98
  -1   5 -13  321.39   16.24
  -1   5 -13  294.82   15.91
  -1   5 -13  327.43   17.13
   0   5 -13   93.44    8.06
   0   5 -13  109.40    8.29
   0   5 -13   93.89    8.60
   1   5 -13  231.56   14.01
   1   5 -13  246.04   13.82
   1   5 -13  242.93   13.85
   2   5 -13   38.81    6.11
   2   5 -13   34.13    5.68
   2   5 -13   35.76    5.78
   3   5 -13    9.88    4.54
   3   5 -13   17.41    4.62
   3   5 -13   10.21    4.33
   4   5 -13  104.79   10.57
   4   5 -13  100.04   10.02
   5   5 -13  167.82   13.80
   5   5 -13  175.51   14.36
   6   5 -13   53.18    9.35
   6   5 -13   45.67    8.89
   7   5 -13  107.06   12.97
   7   5 -13  100.57   12.63
   8   5 -13   23.46    8.28
   8   5 -13   22.04    7.87
  -8   6 -13   89.84   12.90
  -7   6 -13   16.47    6.42
  -6   6 -13  205.10   16.58
  -6   6 -13  240.56   18.02
  -5   6 -13   19.32    5.81
  -5   6 -13   16.29    6.22
  -4   6 -13  276.53   17.04
  -4   6 -13  253.34   17.05
  -3   6 -13   60.19    8.00
  -3   6 -13   40.71    6.74
  -3   6 -13   37.41    6.27
  -2   6 -13   32.96    5.72
  -2   6 -13   32.75    5.81
  -2   6 -13   30.52    6.02
  -1   6 -13   16.84    4.50
  -1   6 -13   25.17    5.53
  -1   6 -13   12.60    3.97
   0   6 -13 1619.40   61.62
   0   6 -13 1698.58   63.86
   0   6 -13 1733.21   62.03
   1   6 -13   14.92    4.30
   1   6 -13   15.64    4.96
   1   6 -13   23.77    5.03
   2   6 -13   53.12    7.55
   2   6 -13   70.51    7.73
   2   6 -13   51.61    7.09
   3   6 -13   38.23    6.95
   3   6 -13   58.62    7.88
   3   6 -13   41.68    7.06
   4   6 -13  238.51   16.50
   4   6 -13  254.69   16.37
   5   6 -13    6.64    4.79
   5   6 -13   10.91    5.52
   6   6 -13  222.75   17.34
   6   6 -13  260.10   18.83
   7   6 -13   31.66    8.59
   7   6 -13   38.00    9.19
   8   6 -13   80.69   12.68
   8   6 -13   67.08   12.25
  -7   7 -13   41.83    9.31
  -6   7 -13  200.53   16.91
  -6   7 -13  197.83   16.80
  -5   7 -13   53.42    9.30
  -5   7 -13   56.15    8.93
  -4   7 -13  145.74   12.94
  -4   7 -13  114.40   11.45
  -3   7 -13   72.35    8.96
  -3   7 -13   86.91    9.87
  -2   7 -13  423.39   21.58
  -2   7 -13  411.44   21.60
  -2   7 -13  415.83   22.20
  -1   7 -13   36.55    6.52
  -1   7 -13   31.76    6.69
  -1   7 -13   46.35    6.92
   0   7 -13    2.18    3.16
   0   7 -13    1.56    2.96
   0   7 -13   -0.93    3.46
   1   7 -13   49.39    7.04
   1   7 -13   50.30    7.11
   1   7 -13   53.23    7.64
   2   7 -13  398.81   21.02
   2   7 -13  381.70   21.34
   2   7 -13  396.43   20.98
   3   7 -13   66.54    8.72
   3   7 -13   75.00    9.48
   4   7 -13  170.78   13.64
   4   7 -13  154.63   13.85
   5   7 -13   54.36    9.23
   5   7 -13   55.26    9.53
   6   7 -13  203.93   17.39
   6   7 -13  207.29   17.02
   7   7 -13   58.87   11.03
   7   7 -13   49.55   10.54
  -7   8 -13   70.68   11.73
  -6   8 -13  106.94   13.06
  -6   8 -13  126.90   14.03
  -5   8 -13    7.27    5.49
  -5   8 -13    1.56    4.32
  -4   8 -13  297.27   20.15
  -4   8 -13  351.84   20.76
  -3   8 -13  150.97   13.05
  -3   8 -13  154.34   13.50
  -2   8 -13  212.66   14.58
  -2   8 -13  190.34   14.50
  -1   8 -13    1.64    3.75
  -1   8 -13    1.52    3.30
   0   8 -13  418.14   22.07
   0   8 -13  417.44   22.91
   0   8 -13  427.15   22.17
   1   8 -13    4.64    3.51
   1   8 -13    0.86    3.50
   2   8 -13  200.59   14.14
   2   8 -13  182.15   14.29
   3   8 -13  186.62   14.70
   3   8 -13  205.15   14.83
   4   8 -13  312.77   19.44
   4   8 -13  255.57   18.66
   5   8 -13    2.11    4.53
   5   8 -13    0.98    4.65
   6   8 -13  106.29   13.13
   6   8 -13  116.78   13.80
   7   8 -13   49.52   11.14
   7   8 -13   91.00   13.16
  -7   9 -13   54.88   11.42
  -7   9 -13   30.12    9.07
  -6   9 -13   43.89   10.10
  -6   9 -13   36.54    8.73
  -5   9 -13   74.46   11.03
  -5   9 -13   63.91   10.70
  -4   9 -13   12.14    6.19
  -4   9 -13    9.65    5.20
  -3   9 -13  206.12   15.54
  -3   9 -13  188.47   15.83
  -2   9 -13   33.11    7.65
  -2   9 -13   49.06    8.04
  -1   9 -13   68.27    9.19
  -1   9 -13   82.98   10.09
   0   9 -13   28.88    6.66
   0   9 -13   32.07    7.34
   1   9 -13  106.93   11.00
   1   9 -13  111.88   11.44
   2   9 -13   24.13    6.91
   2   9 -13   24.63    6.47
   3   9 -13  210.77   15.99
   3   9 -13  228.24   16.66
   4   9 -13    1.72    4.16
   4   9 -13    1.57    4.67
   5   9 -13   38.02    9.03
   5   9 -13   44.62    9.11
   6   9 -13   48.80   10.14
   6   9 -13   44.30   10.48
   7   9 -13   31.49    9.57
   7   9 -13   30.41    9.58
  -6  10 -13  136.73   15.45
  -6  10 -13  130.11   14.92
  -5  10 -13  118.88   14.05
  -5  10 -13  102.57   13.11
  -4  10 -13   53.66    9.66
  -4  10 -13   74.13   11.19
  -3  10 -13   48.52    9.04
  -3  10 -13   47.14    9.18
  -2  10 -13   29.79    7.50
  -2  10 -13   36.07    7.63
  -1  10 -13  186.76   14.81
  -1  10 -13  215.49   16.69
   0  10 -13  126.19   12.96
   0  10 -13  118.56   12.10
   1  10 -13  167.11   14.83
   1  10 -13  193.98   14.81
   2  10 -13   17.73    6.02
   2  10 -13   29.38    7.60
   3  10 -13   54.94    9.53
   3  10 -13   63.26    9.70
   4  10 -13   62.09   10.36
   4  10 -13   64.61   10.67
   5  10 -13   99.79   13.31
   5  10 -13  141.33   14.77
   6  10 -13  123.59   14.89
   6  10 -13  127.91   15.19
  -6  11 -13  112.51   14.48
  -6  11 -13   70.53   12.69
  -5  11 -13   29.48    9.40
  -5  11 -13   32.45    8.53
  -4  11 -13  100.08   13.18
  -4  11 -13  104.85   12.77
  -3  11 -13  217.05   17.60
  -3  11 -13  214.21   17.89
  -2  11 -13  184.55   15.75
  -2  11 -13  176.58   16.15
  -1  11 -13  109.10   12.89
  -1  11 -13  101.64   11.98
   0  11 -13  157.43   15.09
   0  11 -13  164.60   14.67
   1  11 -13  102.01   11.79
   1  11 -13   90.79   11.63
   2  11 -13  215.70   17.67
   2  11 -13  212.94   16.65
   3  11 -13  158.59   15.25
   3  11 -13  198.07   16.92
   4  11 -13   97.89   12.57
   4  11 -13   73.05   11.85
   5  11 -13   17.54    7.53
   5  11 -13   18.69    7.88
   6  11 -13   66.04   12.29
   6  11 -13   49.33   11.46
  -5  12 -13   90.68   13.82
  -5  12 -13   81.39   12.94
  -4  12 -13  247.67   20.92
  -4  12 -13  287.41   21.23
  -3  12 -13  185.52   16.78
  -3  12 -13  184.96   17.48
  -2  12 -13   53.75    9.73
  -2  12 -13   55.95   10.58
  -1  12 -13  142.20   14.65
  -1  12 -13  167.36   16.03
   0  12 -13   59.25   10.21
   0  12 -13   38.64    9.43
   1  12 -13  147.79   14.99
   1  12 -13  153.07   14.79
   2  12 -13   62.64   11.10
   2  12 -13   68.56   10.82
   3  12 -13  132.67   15.02
   3  12 -13  138.49   14.81
   4  12 -13  294.70   21.31
   4  12 -13  239.75   20.86
   5  12 -13   97.30   13.60
   5  12 -13   98.18   14.17
  -4  13 -13    0.26    6.04
  -4  13 -13    9.26    6.63
  -3  13 -13  202.68   18.81
  -3  13 -13  198.75   18.06
  -2  13 -13   22.00    7.72
  -2  13 -13    4.33    6.66
  -1  13 -13   58.20   10.82
  -1  13 -13   85.55   12.86
   0  13 -13   27.39    8.59
   0  13 -13   18.83    7.06
   1  13 -13   78.05   12.24
   1  13 -13   52.38   10.14
   2  13 -13    8.55    6.66
   2  13 -13   18.38    7.30
   3  13 -13  199.50   18.63
   3  13 -13  167.51   16.97
   4  13 -13    4.99    6.35
   4  13 -13   -1.43    5.67
  -3  14 -13  193.59   19.56
  -3  14 -13  230.78   19.90
  -2  14 -13   16.26    7.95
  -2  14 -13   11.15    6.93
  -1  14 -13  109.66   14.30
  -1  14 -13  126.48   15.56
   0  14 -13   77.38   13.24
   0  14 -13   77.76   12.30
   1  14 -13  125.80   15.05
   1  14 -13  118.55   15.34
   2  14 -13   26.33    8.90
   2  14 -13   20.23    7.68
   3  14 -13  218.19   19.91
   3  14 -13  216.25   20.12
  -2  15 -13   36.64   10.92
  -2  15 -13   19.98    8.23
  -1  15 -13  147.01   17.29
  -1  15 -13  130.41   16.02
   0  15 -13  310.18   23.52
   0  15 -13  296.15   23.55
   1  15 -13  154.33   17.15
   1  15 -13  154.04   17.93
   2  15 -13   40.18   10.09
   2  15 -13   33.13   10.17
  -1 -16 -12    6.54    5.42
   0 -16 -12  160.10   15.01
   1 -16 -12    2.61    5.16
  -3 -15 -12   92.11   11.88
  -2 -15 -12  105.67   11.76
  -1 -15 -12   56.97    9.06
   0 -15 -12  105.97   11.82
   1 -15 -12   46.19    8.94
   2 -15 -12  110.82   12.50
   3 -15 -12   94.37   12.09
  -4 -14 -12  143.75   13.69
  -3 -14 -12   13.97    5.87
  -2 -14 -12   50.75    8.60
  -1 -14 -12  258.44   17.36
   0 -14 -12  201.87   15.04
   1 -14 -12  269.16   17.96
   2 -14 -12   80.62   10.25
   3 -14 -12   20.49    6.47
   4 -14 -12  127.11   13.49
  -5 -13 -12  234.03   17.80
  -4 -13 -12   37.48    8.08
  -3 -13 -12    3.49    4.19
  -2 -13 -12  145.16   12.34
  -1 -13 -12   64.66    8.58
   0 -13 -12   -1.76    3.25
   1 -13 -12   75.42    9.30
   2 -13 -12  165.26   13.74
   3 -13 -12    8.76    4.74
   4 -13 -12   44.96    8.73
   5 -13 -12  252.25   19.08
  -6 -12 -12  175.59   15.76
  -5 -12 -12   78.42   10.42
  -4 -12 -12  176.65   13.99
  -3 -12 -12   18.25    5.34
  -2 -12 -12  180.72   12.97
  -1 -12 -12   55.91    7.51
   0 -12 -12  194.70   13.30
   1 -12 -12   54.48    7.52
   2 -12 -12  224.51   15.22
   3 -12 -12   23.27    6.27
   4 -12 -12  186.06   15.00
   5 -12 -12   85.20   11.11
   6 -12 -12  195.46   17.20
  -6 -11 -12   69.99   10.10
  -5 -11 -12   17.96    6.18
  -4 -11 -12  205.37   14.58
  -3 -11 -12   36.42    6.41
  -2 -11 -12  249.38   14.76
  -2 -11 -12  245.24   15.21
  -1 -11 -12    5.28    3.49
  -1 -11 -12    8.64    4.31
   0 -11 -12   20.20    5.21
   0 -11 -12   16.47    4.59
   1 -11 -12   18.72    4.95
   1 -11 -12   16.21    4.71
   2 -11 -12  305.71   17.53
   3 -11 -12   28.90    6.33
   4 -11 -12  181.18   14.44
   5 -11 -12   28.26    7.41
   6 -11 -12   42.95    9.08
  -7 -10 -12    2.91    5.31
  -6 -10 -12    6.53    5.00
  -5 -10 -12   25.35    6.28
  -4 -10 -12  147.66   11.47
  -3 -10 -12  124.56   10.28
  -3 -10 -12  113.69    9.73
  -2 -10 -12  122.84    9.59
  -2 -10 -12  125.98    9.56
  -1 -10 -12   22.86    4.71
  -1 -10 -12   20.65    4.46
   0 -10 -12   78.59    7.33
   0 -10 -12   67.94    6.96
   1 -10 -12   31.79    5.42
   1 -10 -12   41.79    5.93
   2 -10 -12  127.97   10.02
   2 -10 -12  136.44   10.49
   3 -10 -12   96.90    9.54
   4 -10 -12  165.85   13.17
   5 -10 -12   14.48    5.25
   6 -10 -12   11.57    5.88
   7 -10 -12    9.62    6.18
  -7  -9 -12  171.19   15.27
  -6  -9 -12  145.67   13.13
  -5  -9 -12   36.07    6.74
  -4  -9 -12   95.25    9.14
  -4  -9 -12   90.62    8.76
  -3  -9 -12  241.27   14.23
  -3  -9 -12  255.77   14.27
  -2  -9 -12  242.38   13.24
  -2  -9 -12  242.47   13.31
  -1  -9 -12  256.86   13.47
  -1  -9 -12  276.10   13.88
   0  -9 -12  440.42   19.42
   0  -9 -12  431.06   19.42
   1  -9 -12  276.66   14.13
   1  -9 -12  262.47   13.98
   2  -9 -12  224.54   13.29
   2  -9 -12  229.35   13.23
   3  -9 -12  265.35   15.37
   3  -9 -12  268.31   15.71
   4  -9 -12   94.35    9.66
   5  -9 -12   17.35    5.83
   6  -9 -12  100.81   11.44
   7  -9 -12  173.91   15.93
  -8  -8 -12   15.20    6.92
  -7  -8 -12  136.57   13.19
  -6  -8 -12   34.76    7.03
  -5  -8 -12  211.53   14.11
  -4  -8 -12   81.70    8.07
  -4  -8 -12   92.33    8.47
  -3  -8 -12   17.52    4.02
  -3  -8 -12   15.20    3.90
  -2  -8 -12   66.91    5.93
  -2  -8 -12   61.78    5.76
  -1  -8 -12  275.32   13.24
  -1  -8 -12  289.15   13.44
   0  -8 -12   12.02    2.91
   0  -8 -12    8.92    2.70
   1  -8 -12  247.39   12.61
   1  -8 -12  253.60   12.63
   2  -8 -12   56.14    6.10
   2  -8 -12   60.82    6.19
   3  -8 -12   23.24    4.83
   3  -8 -12   18.56    4.64
   4  -8 -12  102.98    9.43
   4  -8 -12   80.30    8.65
   5  -8 -12  242.11   15.98
   6  -8 -12   45.73    8.38
   7  -8 -12  130.39   13.58
   8  -8 -12    1.02    5.13
  -8  -7 -12   61.76   10.40
  -7  -7 -12   85.28   10.64
  -6  -7 -12   47.02    7.73
  -5  -7 -12  144.36   11.43
  -5  -7 -12  186.58   12.62
  -4  -7 -12  176.60   11.37
  -4  -7 -12  174.97   11.40
  -3  -7 -12   96.21    7.43
  -3  -7 -12   97.05    7.25
  -2  -7 -12  249.82   12.05
  -2  -7 -12  241.25   11.66
  -1  -7 -12  108.05    6.64
  -1  -7 -12  127.59    6.93
   0  -7 -12    5.81    2.10
   0  -7 -12    5.81    1.97
   1  -7 -12  118.15    7.19
   1  -7 -12  115.34    7.16
   2  -7 -12  257.26   13.17
   2  -7 -12  264.80   13.17
   3  -7 -12   81.83    7.48
   3  -7 -12   79.29    7.41
   4  -7 -12  191.04   12.56
   4  -7 -12  172.17   12.16
   5  -7 -12  167.87   12.73
   6  -7 -12   54.39    8.45
   7  -7 -12   74.82   10.62
   8  -7 -12   57.77   10.78
  -8  -6 -12   50.23    9.73
  -7  -6 -12  144.48   13.22
  -6  -6 -12   13.41    4.82
  -5  -6 -12  408.62   20.33
  -5  -6 -12  394.11   20.20
  -4  -6 -12    5.41    2.99
  -4  -6 -12    6.58    3.43
  -3  -6 -12   75.57    6.09
  -3  -6 -12   71.08    5.93
  -2  -6 -12   87.27    5.70
  -2  -6 -12   91.36    5.81
  -1  -6 -12  214.80    9.05
  -1  -6 -12  222.48    9.05
   0  -6 -12   10.65    1.75
   1  -6 -12  197.37    9.21
   1  -6 -12  205.31    9.29
   2  -6 -12   78.86    6.51
   2  -6 -12   76.79    5.93
   2  -6 -12   67.97    5.59
   3  -6 -12   62.78    6.27
   3  -6 -12   66.01    6.31
   3  -6 -12   79.72    7.42
   4  -6 -12   10.73    3.88
   4  -6 -12    4.64    3.10
   4  -6 -12   -0.10    3.18
   5  -6 -12  418.49   21.68
   6  -6 -12   18.39    5.94
   7  -6 -12  160.91   14.46
   8  -6 -12   35.07    8.67
  -8  -5 -12    8.12    6.06
  -7  -5 -12  306.19   19.34
  -6  -5 -12  127.76   11.09
  -5  -5 -12   95.43    8.46
  -5  -5 -12   82.67    8.15
  -4  -5 -12  147.05    9.49
  -4  -5 -12  146.86    9.58
  -3  -5 -12  414.78   17.18
  -3  -5 -12  401.74   17.07
  -2  -5 -12   60.48    4.08
  -2  -5 -12   62.13    4.06
   1  -5 -12  386.07   15.88
   2  -5 -12   69.61    5.20
   2  -5 -12   74.59    5.39
   2  -5 -12   66.22    5.84
   3  -5 -12  381.89   17.77
   3  -5 -12  412.70   18.04
   3  -5 -12  411.70   18.83
   4  -5 -12  124.33    9.34
   4  -5 -12  126.05   10.12
   4  -5 -12  123.78    9.44
   5  -5 -12  103.72    9.67
   5  -5 -12  118.43   10.17
   5  -5 -12  105.50   10.41
   6  -5 -12  133.34   12.15
   6  -5 -12  162.32   13.59
   7  -5 -12  334.38   21.17
   7  -5 -12  297.79   20.06
   8  -5 -12    9.20    5.58
  -8  -4 -12    2.38    4.95
  -7  -4 -12   80.26    9.94
  -6  -4 -12    6.53    4.13
  -5  -4 -12  517.38   24.28
  -5  -4 -12  573.34   24.72
  -4  -4 -12  146.54    9.17
  -4  -4 -12  137.06    9.04
  -3  -4 -12  247.78   11.83
  -3  -4 -12  280.63   12.15
   1  -4 -12  512.63   19.49
   2  -4 -12    5.17    1.95
   2  -4 -12    1.63    1.58
   2  -4 -12    1.36    2.19
   3  -4 -12  314.02   15.35
   3  -4 -12  288.47   14.23
   3  -4 -12  301.43   14.19
   4  -4 -12  161.49   10.50
   4  -4 -12  147.19   10.28
   4  -4 -12  145.53   10.64
   5  -4 -12  514.11   25.59
   5  -4 -12  559.57   26.83
   5  -4 -12  630.37   26.84
   6  -4 -12    7.59    4.85
   6  -4 -12   15.32    5.04
   7  -4 -12  104.21   11.58
   7  -4 -12  113.13   12.21
   8  -4 -12   14.95    6.81
   8  -4 -12   13.37    5.85
  -9  -3 -12   11.81    6.78
  -8  -3 -12   70.46   10.23
  -7  -3 -12   53.11    8.64
  -6  -3 -12  190.84   13.43
  -5  -3 -12   42.98    6.05
  -5  -3 -12   45.80    6.04
  -4  -3 -12  313.64   15.37
  -4  -3 -12  335.20   15.49
  -4  -3 -12  326.13   16.04
  -3  -3 -12   26.87    3.77
  -3  -3 -12   26.95    3.32
  -3  -3 -12   24.39    3.14
  -2  -3 -12  532.17   20.04
   1  -3 -12   47.72    3.62
   2  -3 -12  501.29   20.22
   2  -3 -12  492.00   18.71
   2  -3 -12  500.94   18.79
   3  -3 -12   21.30    3.63
   3  -3 -12   22.80    4.15
   3  -3 -12   25.72    3.84
   4  -3 -12  311.56   15.98
   4  -3 -12  307.79   15.90
   4  -3 -12  330.99   17.00
   5  -3 -12   43.35    6.56
   5  -3 -12   57.42    7.52
   5  -3 -12   47.14    6.82
   6  -3 -12  178.27   14.03
   6  -3 -12  183.19   13.51
   7  -3 -12   48.91    8.86
   7  -3 -12   46.55    8.21
   8  -3 -12   83.15   11.33
   8  -3 -12   50.46   10.07
   9  -3 -12    8.98    6.52
  -9  -2 -12  114.75   13.68
  -8  -2 -12   60.68    9.87
  -7  -2 -12   83.43   10.14
  -6  -2 -12  383.51   20.51
  -5  -2 -12   25.66    4.95
  -5  -2 -12   27.27    5.26
  -4  -2 -12  302.39   14.63
  -4  -2 -12  303.12   15.06
  -4  -2 -12  282.34   14.10
  -3  -2 -12  264.65   11.71
  -3  -2 -12  271.48   12.83
  -3  -2 -12  256.11   11.70
  -2  -2 -12  184.14    8.57
   1  -2 -12  296.16   11.96
   2  -2 -12  163.90    8.90
   2  -2 -12  171.79    8.03
   2  -2 -12  160.45    7.86
   3  -2 -12  252.69   13.16
   3  -2 -12  260.95   12.56
   3  -2 -12  250.08   12.53
   4  -2 -12  270.21   14.32
   4  -2 -12  252.30   14.57
   4  -2 -12  262.14   14.22
   5  -2 -12   24.43    5.36
   5  -2 -12   42.39    6.77
   5  -2 -12   35.13    5.88
   6  -2 -12  392.31   21.80
   6  -2 -12  431.29   23.19
   7  -2 -12   93.16   10.91
   7  -2 -12   72.02    9.96
   8  -2 -12   64.52   10.87
   8  -2 -12   75.04   10.83
   9  -2 -12  100.62   13.49
   9  -2 -12  101.44   14.09
  -9  -1 -12   56.73   10.94
  -8  -1 -12  336.64   21.73
  -7  -1 -12  105.00   10.98
  -6  -1 -12  212.43   14.10
  -6  -1 -12  197.52   14.03
  -5  -1 -12    6.28    3.38
  -5  -1 -12    7.97    3.71
  -5  -1 -12    2.04    2.72
  -4  -1 -12  194.93   11.08
  -4  -1 -12  190.08   10.85
  -4  -1 -12  192.18   11.40
  -3  -1 -12  109.05    6.62
  -3  -1 -12  111.18    6.80
  -3  -1 -12  119.07    7.68
  -2  -1 -12  483.50   18.96
   1  -1 -12   61.18    4.29
   2  -1 -12  467.04   19.06
   2  -1 -12  445.03   17.56
   2  -1 -12  463.59   17.80
   3  -1 -12  146.42    8.68
   3  -1 -12  135.64    8.53
   3  -1 -12  138.74    9.24
   4  -1 -12  190.12   11.49
   4  -1 -12  175.09   11.17
   4  -1 -12  188.55   11.92
   5  -1 -12   -4.69    2.01
   5  -1 -12    2.28    3.27
   5  -1 -12    0.47    3.12
   6  -1 -12  202.07   14.82
   7  -1 -12  116.43   12.38
   7  -1 -12   98.99   11.04
   8  -1 -12  341.39   22.41
   8  -1 -12  371.29   23.81
   9  -1 -12   51.82   10.03
   9  -1 -12   53.41   11.00
  -9   0 -12   82.31   12.44
  -8   0 -12   35.15    8.24
  -7   0 -12  108.84   11.34
  -6   0 -12   32.03    6.33
  -6   0 -12   24.97    6.12
  -5   0 -12   17.72    4.72
  -5   0 -12   12.78    3.99
  -5   0 -12   15.95    4.55
  -4   0 -12   25.50    4.82
  -4   0 -12   27.34    4.30
  -4   0 -12   26.60    4.57
  -3   0 -12  170.08   10.13
  -3   0 -12  189.58    9.51
  -3   0 -12  173.21    9.39
  -2   0 -12  402.69   15.60
  -2   0 -12  425.76   17.27
  -1   0 -12   79.87    4.99
   0   0 -12   60.38    4.21
   1   0 -12   86.67    5.63
   2   0 -12  421.85   17.82
   2   0 -12  404.78   16.45
   2   0 -12  393.45   16.32
   3   0 -12  184.37   10.67
   3   0 -12  147.02    9.41
   3   0 -12  171.19    9.77
   4   0 -12   33.01    5.60
   4   0 -12   31.93    5.16
   4   0 -12   31.10    5.14
   5   0 -12    9.76    4.44
   5   0 -12   11.15    4.15
   5   0 -12   10.72    3.89
   6   0 -12   18.53    5.62
   6   0 -12   33.75    6.55
   7   0 -12  124.74   12.72
   7   0 -12  140.94   12.91
   8   0 -12   20.91    6.74
   8   0 -12   22.73    6.95
   9   0 -12   93.18   13.59
   9   0 -12  126.17   14.52
  -9   1 -12   54.15   10.62
  -8   1 -12  343.95   22.25
  -7   1 -12  104.37   11.17
  -7   1 -12  100.94   11.25
  -6   1 -12  185.36   13.77
  -6   1 -12  193.08   13.71
  -5   1 -12    0.11    2.55
  -5   1 -12    4.04    3.64
  -5   1 -12    3.01    3.06
  -4   1 -12  175.32   11.09
  -4   1 -12  187.94   11.04
  -4   1 -12  181.27   11.66
  -3   1 -12  140.80    9.23
  -3   1 -12  138.41    8.49
  -3   1 -12  136.35    8.30
  -2   1 -12  454.34   18.15
  -2   1 -12  460.98   18.02
  -2   1 -12  483.92   19.69
  -1   1 -12   60.93    3.75
  -1   1 -12   77.44    5.25
  -1   1 -12   57.94    3.68
   0   1 -12  100.36    4.83
   0   1 -12  104.24    6.25
   0   1 -12  100.67    4.83
   1   1 -12   52.72    4.03
   1   1 -12   64.79    5.19
   1   1 -12   59.61    4.25
   2   1 -12  485.65   20.20
   2   1 -12  465.05   18.85
   2   1 -12  449.89   18.94
   3   1 -12  127.11    8.61
   3   1 -12  121.02    8.29
   3   1 -12  124.21    9.09
   4   1 -12  188.75   11.93
   4   1 -12  185.87   12.51
   4   1 -12  196.23   12.23
   5   1 -12    1.97    2.92
   5   1 -12    3.03    3.01
   5   1 -12    5.78    3.94
   6   1 -12  190.70   14.53
   6   1 -12  198.69   14.09
   7   1 -12   99.89   11.44
   7   1 -12   96.51   11.23
   8   1 -12  333.16   22.62
   8   1 -12  327.14   21.87
   9   1 -12   58.79   11.20
   9   1 -12   44.08   10.35
  -9   2 -12   94.95   13.21
  -8   2 -12   61.91   10.29
  -7   2 -12   97.51   11.07
  -7   2 -12   98.76   11.56
  -6   2 -12  417.61   23.21
  -6   2 -12  453.40   23.60
  -5   2 -12   29.49    5.87
  -5   2 -12   46.86    6.54
  -5   2 -12   44.27    7.05
  -4   2 -12  262.99   14.68
  -4   2 -12  280.07   15.53
  -4   2 -12  271.54   14.51
  -3   2 -12  259.13   13.11
  -3   2 -12  254.10   13.38
  -3   2 -12  275.31   14.43
  -2   2 -12  169.72    9.15
  -2   2 -12  159.02    9.87
  -2   2 -12  172.98    9.01
  -1   2 -12  290.16   11.96
  -1   2 -12  266.34   11.85
  -1   2 -12  266.34   12.99
   0   2 -12  339.23   13.74
   0   2 -12  331.39   13.71
   0   2 -12  327.63   14.97
   1   2 -12  244.10   12.25
   1   2 -12  259.34   11.63
   1   2 -12  237.65   11.20
   2   2 -12  188.96   10.83
   2   2 -12  175.67    9.73
   2   2 -12  174.04    9.89
   3   2 -12  245.87   13.15
   3   2 -12  247.59   13.89
   3   2 -12  237.48   13.26
   4   2 -12  303.05   16.48
   4   2 -12  349.21   17.29
   4   2 -12  280.39   16.83
   5   2 -12   28.94    6.20
   5   2 -12   19.48    5.34
   5   2 -12   28.64    6.20
   6   2 -12  375.24   22.00
   6   2 -12  404.67   21.88
   7   2 -12   91.22   11.51
   7   2 -12   87.15   10.95
   8   2 -12   80.42   11.53
   8   2 -12   49.81    9.93
   9   2 -12   94.97   13.51
   9   2 -12  121.80   14.66
  -9   3 -12    5.25    6.04
  -8   3 -12   58.71   10.21
  -8   3 -12   55.21   10.09
  -7   3 -12   48.70    8.71
  -7   3 -12   44.46    8.81
  -6   3 -12  187.90   14.46
  -6   3 -12  170.32   13.26
  -5   3 -12   46.62    6.95
  -5   3 -12   54.76    7.50
  -5   3 -12   46.47    7.28
  -4   3 -12  327.91   17.83
  -4   3 -12  334.60   17.08
  -4   3 -12  317.76   17.03
  -3   3 -12   30.60    5.13
  -3   3 -12   24.39    4.43
  -3   3 -12   21.39    4.11
  -2   3 -12  486.15   21.00
  -2   3 -12  521.20   20.87
  -2   3 -12  488.20   21.90
  -1   3 -12   50.91    5.30
  -1   3 -12   29.46    3.75
  -1   3 -12   34.89    4.10
   0   3 -12  400.18   18.11
   0   3 -12  411.58   17.08
   0   3 -12  390.15   16.79
   1   3 -12   41.09    4.56
   1   3 -12   37.18    4.79
   1   3 -12   33.65    4.22
   2   3 -12  493.91   22.28
   2   3 -12  481.08   21.04
   2   3 -12  517.85   21.63
   3   3 -12   22.45    4.61
   3   3 -12   25.88    4.72
   3   3 -12   32.14    5.39
   4   3 -12  326.47   17.31
   4   3 -12  297.68   17.29
   4   3 -12  298.06   16.66
   5   3 -12   37.84    7.06
   5   3 -12   44.46    7.07
   6   3 -12  169.93   14.02
   6   3 -12  206.49   15.15
   7   3 -12   39.77    8.38
   7   3 -12   50.51    9.45
   8   3 -12   80.77   12.05
   8   3 -12  100.12   12.82
   9   3 -12   21.80    7.95
   9   3 -12    4.50    6.04
  -8   4 -12   14.42    7.11
  -8   4 -12   12.46    5.95
  -7   4 -12  112.28   12.81
  -7   4 -12  116.12   12.72
  -6   4 -12    6.72    5.08
  -6   4 -12   11.65    5.00
  -5   4 -12  553.91   26.82
  -5   4 -12  554.63   27.56
  -4   4 -12  148.99   11.01
  -4   4 -12  149.84   11.01
  -4   4 -12  157.03   11.97
  -3   4 -12  284.61   14.79
  -3   4 -12  280.42   15.74
  -3   4 -12  254.04   14.69
  -2   4 -12   -0.39    1.92
  -2   4 -12    1.45    2.74
  -2   4 -12    1.06    2.09
  -1   4 -12  487.06   21.52
  -1   4 -12  460.33   20.12
  -1   4 -12  457.50   19.98
   0   4 -12  289.42   14.03
   0   4 -12  288.27   14.93
   0   4 -12  282.32   13.95
   1   4 -12  531.73   22.52
   1   4 -12  526.43   22.55
   1   4 -12  532.42   23.42
   2   4 -12    4.04    2.68
   2   4 -12    1.93    2.90
   2   4 -12    2.40    2.47
   3   4 -12  267.51   14.82
   3   4 -12  247.12   15.00
   3   4 -12  241.75   14.10
   4   4 -12  159.50   11.62
   4   4 -12  130.41   10.80
   4   4 -12  151.22   11.76
   5   4 -12  510.48   26.78
   5   4 -12  553.51   26.54
   6   4 -12   -2.68    4.12
   6   4 -12   14.33    5.45
   7   4 -12   98.63   12.01
   7   4 -12  106.18   12.32
   8   4 -12   13.92    7.22
   8   4 -12    8.56    5.93
  -8   5 -12   15.09    6.70
  -8   5 -12    5.83    6.12
  -7   5 -12  306.46   21.27
  -7   5 -12  323.96   21.55
  -6   5 -12  153.05   14.08
  -6   5 -12  166.22   14.04
  -5   5 -12  120.90   11.14
  -5   5 -12  104.27   11.10
  -4   5 -12  108.43   10.08
  -4   5 -12  134.76   10.83
  -4   5 -12  118.16   10.87
  -3   5 -12  411.07   20.97
  -3   5 -12  382.34   19.85
  -3   5 -12  398.70   19.53
  -2   5 -12   77.57    7.78
  -2   5 -12   56.23    6.54
  -2   5 -12   61.65    6.60
  -1   5 -12  395.51   18.11
  -1   5 -12  376.36   18.89
  -1   5 -12  353.27   17.76
   0   5 -12   93.18    8.25
   0   5 -12   87.83    7.57
   0   5 -12   87.76    7.48
   1   5 -12  343.67   17.82
   1   5 -12  379.00   18.05
   1   5 -12  399.81   19.33
   2   5 -12   50.12    6.62
   2   5 -12   61.26    6.74
   2   5 -12   44.61    6.04
   3   5 -12  422.92   21.03
   3   5 -12  409.86   21.37
   3   5 -12  407.66   20.65
   4   5 -12  137.14   11.29
   4   5 -12  131.75   11.32
   4   5 -12  126.17   11.41
   5   5 -12   88.22   10.03
   5   5 -12   96.48   10.60
   6   5 -12  173.70   14.27
   6   5 -12  132.06   13.48
   7   5 -12  328.89   22.29
   7   5 -12  323.03   21.42
   8   5 -12   17.64    7.55
   8   5 -12   19.36    7.53
  -8   6 -12   18.84    7.57
  -8   6 -12   20.12    8.31
  -7   6 -12  162.98   15.91
  -7   6 -12  164.45   15.27
  -6   6 -12   15.21    6.43
  -6   6 -12   22.12    6.79
  -5   6 -12  405.55   23.10
  -5   6 -12  443.90   24.39
  -4   6 -12    5.84    3.54
  -4   6 -12    4.47    4.10
  -4   6 -12    4.49    3.49
  -3   6 -12   75.94    8.02
  -3   6 -12   61.73    7.86
  -3   6 -12   73.57    8.61
  -2   6 -12   88.47    8.34
  -2   6 -12   74.82    7.71
  -2   6 -12   68.07    8.18
  -1   6 -12  209.54   12.52
  -1   6 -12  176.71   11.87
  -1   6 -12  179.87   12.49
   0   6 -12    4.27    2.92
   0   6 -12    4.42    3.05
   0   6 -12   10.70    4.13
   1   6 -12  211.69   13.15
   1   6 -12  213.29   13.14
   1   6 -12  229.89   14.13
   2   6 -12   78.64    8.51
   2   6 -12   67.95    7.81
   3   6 -12   64.39    7.97
   3   6 -12   80.56    8.84
   3   6 -12   66.73    8.35
   4   6 -12    3.20    3.94
   4   6 -12   -0.29    3.24
   5   6 -12  394.37   22.54
   5   6 -12  405.08   23.46
   6   6 -12   12.22    5.62
   6   6 -12   12.15    6.16
   7   6 -12  154.73   15.38
   7   6 -12  135.46   14.56
   8   6 -12   15.25    7.49
   8   6 -12   32.90    9.04
  -8   7 -12   53.28   11.50
  -8   7 -12   36.74    9.70
  -7   7 -12   85.24   12.11
  -7   7 -12   72.59   11.85
  -6   7 -12   71.71   10.73
  -6   7 -12   72.34   11.06
  -5   7 -12  164.10   14.32
  -5   7 -12  137.44   12.96
  -4   7 -12  169.34   14.05
  -4   7 -12  178.21   13.57
  -3   7 -12   88.73   10.05
  -3   7 -12  101.31   10.02
  -3   7 -12   97.14    9.51
  -2   7 -12  254.30   16.26
  -2   7 -12  252.40   15.34
  -2   7 -12  257.46   15.66
  -1   7 -12  133.46   11.10
  -1   7 -12  109.51    9.96
  -1   7 -12  143.71   10.89
   0   7 -12    7.91    3.64
   0   7 -12    4.75    3.72
   0   7 -12    9.24    3.69
   1   7 -12  132.95   10.64
   1   7 -12  139.94   10.66
   1   7 -12  126.52   10.94
   2   7 -12  263.90   15.89
   2   7 -12  254.43   16.14
   2   7 -12  226.56   14.90
   3   7 -12   88.54    9.63
   3   7 -12   90.61    9.99
   3   7 -12   87.61    9.49
   4   7 -12  192.82   14.72
   4   7 -12  168.29   13.71
   5   7 -12  182.88   14.76
   5   7 -12  171.37   15.22
   6   7 -12   50.52    9.22
   6   7 -12   28.84    7.84
   7   7 -12   53.58   10.25
   7   7 -12   83.08   12.44
   8   7 -12   57.46   11.44
   8   7 -12   80.70   12.76
  -8   8 -12    2.18    6.46
  -8   8 -12    4.42    6.19
  -7   8 -12  128.75   14.40
  -7   8 -12  109.65   14.63
  -6   8 -12   48.24    9.37
  -6   8 -12   41.31    9.44
  -5   8 -12  219.59   17.14
  -5   8 -12  243.97   17.50
  -4   8 -12   95.70   10.59
  -4   8 -12   69.31    9.98
  -3   8 -12   20.17    6.02
  -3   8 -12   13.47    5.07
  -2   8 -12   52.80    7.72
  -2   8 -12   70.80    8.52
  -2   8 -12   51.39    8.08
  -1   8 -12  256.85   15.82
  -1   8 -12  232.27   15.36
  -1   8 -12  243.69   16.19
   0   8 -12   13.62    4.68
   0   8 -12   14.36    5.13
   0   8 -12   15.71    4.74
   1   8 -12  239.81   15.65
   1   8 -12  267.13   16.76
   1   8 -12  269.60   16.55
   2   8 -12   62.72    8.32
   2   8 -12   71.51    9.01
   2   8 -12   66.45    8.52
   3   8 -12   12.34    5.09
   3   8 -12   14.87    5.02
   4   8 -12   81.19   10.16
   4   8 -12   97.27   11.20
   5   8 -12  222.43   17.22
   5   8 -12  267.58   19.00
   6   8 -12   30.74    8.51
   6   8 -12   36.74    8.56
   7   8 -12  146.41   15.83
   7   8 -12  155.85   16.41
   8   8 -12    2.75    6.64
   8   8 -12    3.65    5.99
  -7   9 -12  205.11   18.40
  -7   9 -12  157.11   17.24
  -6   9 -12  131.61   14.85
  -6   9 -12  146.67   14.91
  -5   9 -12   27.88    7.59
  -5   9 -12   14.94    6.50
  -4   9 -12   90.37   11.05
  -4   9 -12   91.58   11.57
  -3   9 -12  251.06   17.74
  -3   9 -12  233.76   16.66
  -2   9 -12  203.78   15.48
  -2   9 -12  209.62   15.04
  -1   9 -12  255.92   16.90
  -1   9 -12  269.68   17.91
   0   9 -12  457.09   24.91
   0   9 -12  453.02   23.90
   1   9 -12  270.72   17.66
   1   9 -12  256.33   16.88
   2   9 -12  245.79   17.25
   2   9 -12  264.97   17.19
   3   9 -12  265.17   17.74
   3   9 -12  223.92   16.54
   4   9 -12   87.06   10.84
   4   9 -12  110.25   12.25
   5   9 -12   33.09    8.38
   5   9 -12   41.65    8.72
   6   9 -12  141.46   15.34
   6   9 -12  147.50   14.98
   7   9 -12  190.02   18.34
   7   9 -12  195.43   18.64
  -7  10 -12    3.63    6.38
  -7  10 -12    7.55    6.86
  -6  10 -12   13.08    6.48
  -6  10 -12   14.13    7.37
  -5  10 -12    8.17    5.08
  -5  10 -12    7.47    6.00
  -4  10 -12  120.86   13.57
  -4  10 -12  140.01   13.60
  -3  10 -12  106.77   12.43
  -3  10 -12  110.33   12.08
  -2  10 -12  134.85   12.66
  -2  10 -12  127.32   12.98
  -1  10 -12   30.35    6.91
  -1  10 -12   41.60    8.25
   0  10 -12   67.80    9.52
   0  10 -12   88.96   10.85
   1  10 -12   24.75    6.27
   1  10 -12   12.46    5.62
   2  10 -12  150.54   13.28
   2  10 -12  138.01   13.44
   3  10 -12  100.74   11.98
   3  10 -12  116.23   12.17
   4  10 -12  160.17   14.79
   4  10 -12  162.18   15.40
   5  10 -12   16.20    7.03
   5  10 -12   19.21    7.47
   6  10 -12   14.43    7.17
   6  10 -12   -1.56    5.52
   7  10 -12   13.08    6.63
   7  10 -12    4.18    6.59
  -6  11 -12   45.74   10.62
  -6  11 -12   64.11   11.44
  -5  11 -12   29.06    8.48
  -5  11 -12   27.93    7.81
  -4  11 -12  169.57   15.80
  -4  11 -12  172.62   16.55
  -3  11 -12   36.67    8.78
  -3  11 -12   40.71    8.55
  -2  11 -12  299.57   20.77
  -2  11 -12  334.86   21.18
  -1  11 -12   18.96    6.85
  -1  11 -12   31.81    7.32
   0  11 -12   22.10    7.22
   0  11 -12   18.62    6.37
   1  11 -12    4.82    4.65
   1  11 -12   15.18    6.22
   2  11 -12  258.90   18.97
   2  11 -12  272.49   18.77
   3  11 -12   18.59    6.92
   3  11 -12   30.14    7.34
   4  11 -12  185.17   17.29
   4  11 -12  197.97   16.93
   5  11 -12    8.50    6.45
   5  11 -12   23.13    8.41
   6  11 -12   50.72   11.04
   6  11 -12   70.52   12.41
  -6  12 -12  172.27   17.83
  -6  12 -12  176.92   18.58
  -5  12 -12   73.57   12.74
  -5  12 -12   98.56   13.46
  -4  12 -12  196.07   17.64
  -4  12 -12  203.60   18.51
  -3  12 -12   22.67    7.05
  -3  12 -12   12.20    6.37
  -2  12 -12  226.64   18.72
  -2  12 -12  242.45   18.08
  -1  12 -12   61.40    9.98
  -1  12 -12   71.41   11.20
   0  12 -12  235.50   18.50
   0  12 -12  227.70   17.53
   1  12 -12   69.72   10.90
   1  12 -12   68.40   10.46
   2  12 -12  203.63   17.45
   2  12 -12  183.48   16.10
   3  12 -12   24.98    8.36
   3  12 -12   19.92    7.29
   4  12 -12  172.32   17.24
   4  12 -12  188.74   17.07
   5  12 -12   71.18   12.78
   5  12 -12   82.22   12.71
   6  12 -12  187.09   19.22
   6  12 -12  170.18   17.86
  -5  13 -12  270.51   22.76
  -5  13 -12  298.50   22.79
  -4  13 -12   40.95    9.38
  -4  13 -12   43.19   10.62
  -3  13 -12    4.71    5.92
  -3  13 -12   -0.72    4.24
  -2  13 -12  165.45   16.57
  -2  13 -12  145.03   15.18
  -1  13 -12   61.10   11.32
  -1  13 -12   74.85   11.42
   0  13 -12    5.87    5.92
   0  13 -12   -0.26    4.42
   1  13 -12   46.87   10.20
   1  13 -12   66.02   10.72
   2  13 -12  154.99   16.03
   2  13 -12  162.14   15.86
   3  13 -12    5.92    6.28
   3  13 -12   -2.21    5.07
   4  13 -12   42.19   10.55
   4  13 -12   50.81   10.67
   5  13 -12  242.36   20.96
   5  13 -12  281.62   23.15
  -4  14 -12  166.88   17.39
  -4  14 -12  152.35   17.57
  -3  14 -12   12.41    7.30
  -3  14 -12   22.69    8.34
  -2  14 -12   55.03   10.95
  -2  14 -12   37.59   10.21
  -1  14 -12  289.94   22.40
  -1  14 -12  279.79   21.23
   0  14 -12  170.09   17.50
   0  14 -12  197.55   17.79
   1  14 -12  260.03   20.92
   1  14 -12  280.67   21.30
   2  14 -12   66.33   11.73
   2  14 -12   59.58   11.62
   3  14 -12   19.19    7.69
   3  14 -12   20.89    7.93
   4  14 -12  156.51   16.86
   4  14 -12  146.92   17.32
  -3  15 -12   95.98   14.83
  -3  15 -12   90.04   13.74
  -2  15 -12  126.20   16.34
  -2  15 -12  115.09   15.32
  -1  15 -12   37.87    9.79
  -1  15 -12   57.88   12.17
   0  15 -12   98.49   13.94
   0  15 -12  126.12   15.90
   1  15 -12   58.13   11.99
   1  15 -12   82.83   12.99
   2  15 -12  133.59   15.65
   2  15 -12   93.29   14.42
   3  15 -12   95.30   14.72
  -1  16 -12    1.30    6.54
   0  16 -12  158.56   18.32
   1  16 -12   12.40    8.26
  -3 -16 -11   81.97   11.96
  -2 -16 -11   22.14    7.42
  -1 -16 -11   60.19   10.04
   0 -16 -11  150.95   14.51
   1 -16 -11   55.49    9.90
   2 -16 -11    7.99    6.21
   3 -16 -11  104.37   13.01
  -4 -15 -11   -1.82    4.72
  -3 -15 -11    6.71    5.50
  -2 -15 -11   72.72   10.17
  -1 -15 -11    2.97    4.18
   0 -15 -11  351.71   21.67
   1 -15 -11    6.84    4.80
   2 -15 -11   74.12   10.56
   3 -15 -11   13.64    6.14
   4 -15 -11    1.62    5.02
  -5 -14 -11  265.50   19.34
  -4 -14 -11   30.53    7.62
  -3 -14 -11  110.43   11.81
  -2 -14 -11   86.73   10.46
  -1 -14 -11  129.74   12.11
   0 -14 -11    1.58    3.52
   1 -14 -11  154.07   13.53
   2 -14 -11   77.77   10.14
   3 -14 -11  127.91   12.95
   4 -14 -11   55.10   10.00
   5 -14 -11  260.05   19.80
  -6 -13 -11   32.70    8.52
  -5 -13 -11  147.90   14.45
  -4 -13 -11   91.96   10.94
  -3 -13 -11  392.19   22.18
  -2 -13 -11   87.05    9.85
  -1 -13 -11   73.65    9.07
   0 -13 -11   38.10    7.00
   1 -13 -11  110.02   10.87
   2 -13 -11   92.31   10.44
   3 -13 -11  351.52   21.29
   4 -13 -11  102.69   11.84
   6 -13 -11   28.75    8.53
  -6 -12 -11   21.27    7.21
  -5 -12 -11  238.10   17.25
  -4 -12 -11   10.68    5.00
  -3 -12 -11   34.52    6.74
  -2 -12 -11   74.58    8.54
  -1 -12 -11  135.08   11.17
   0 -12 -11    5.39    3.56
   1 -12 -11  165.30   12.47
   2 -12 -11   45.11    7.40
   3 -12 -11   54.30    8.31
   4 -12 -11    5.36    4.61
   5 -12 -11  186.15   15.65
   6 -12 -11   34.91    8.57
  -7 -11 -11   61.51   10.54
  -6 -11 -11   11.52    5.89
  -5 -11 -11  147.01   12.99
  -4 -11 -11  124.04   11.42
  -3 -11 -11  172.33   12.44
  -2 -11 -11  331.09   18.10
  -2 -11 -11  366.18   19.09
  -1 -11 -11  142.21   10.86
  -1 -11 -11  176.23   11.98
   0 -11 -11   11.42    4.14
   0 -11 -11    4.36    3.47
   1 -11 -11  143.73   11.07
   1 -11 -11  164.50   11.68
   2 -11 -11  417.79   21.19
   2 -11 -11  382.13   20.54
   3 -11 -11  180.82   13.43
   4 -11 -11  107.94   11.10
   5 -11 -11  129.44   12.70
   6 -11 -11    6.18    4.80
   7 -11 -11   40.93    9.81
  -7 -10 -11  102.55   12.56
  -6 -10 -11  183.12   15.16
  -5 -10 -11  120.67   11.39
  -4 -10 -11   28.36    6.13
  -3 -10 -11   13.20    4.20
  -3 -10 -11    6.21    3.64
  -2 -10 -11   70.83    7.50
  -2 -10 -11   79.32    7.69
  -1 -10 -11  451.46   20.42
  -1 -10 -11  417.38   20.36
   0 -10 -11   52.81    6.29
   0 -10 -11   60.81    6.53
   1 -10 -11  425.81   20.27
   1 -10 -11  423.32   20.20
   2 -10 -11   85.14    8.42
   2 -10 -11   85.81    8.26
   3 -10 -11   22.30    5.28
   3 -10 -11   22.08    5.36
   4 -10 -11   39.91    7.11
   5 -10 -11  145.43   12.99
   6 -10 -11  188.48   15.96
   7 -10 -11  148.59   15.04
  -8  -9 -11   63.31   11.04
  -7  -9 -11   65.37   10.16
  -6  -9 -11  170.18   14.00
  -5  -9 -11   28.08    6.39
  -4  -9 -11   56.46    7.25
  -4  -9 -11   65.45    7.65
  -3  -9 -11  255.95   14.25
  -3  -9 -11  246.00   14.35
  -2  -9 -11   45.22    5.58
  -2  -9 -11   32.64    4.99
  -1  -9 -11   78.87    6.92
  -1  -9 -11   78.21    6.77
   0  -9 -11   73.98    6.63
   0  -9 -11   85.60    7.10
   0  -9 -11   77.67    7.22
   1  -9 -11   59.64    6.27
   1  -9 -11   64.89    6.90
   1  -9 -11   66.85    6.45
   2  -9 -11   27.78    5.08
   2  -9 -11   38.82    5.46
   2  -9 -11   39.31    5.93
   3  -9 -11  259.47   14.86
   3  -9 -11  248.25   14.96
   3  -9 -11  248.32   15.38
   4  -9 -11   43.67    7.19
   4  -9 -11   51.30    7.68
   5  -9 -11   38.54    7.50
   5  -9 -11   41.61    7.55
   6  -9 -11  183.53   15.62
   6  -9 -11  197.85   15.73
   7  -9 -11   81.62   11.40
   8  -9 -11   50.40   10.54
  -8  -8 -11    7.33    5.96
  -7  -8 -11   18.31    6.32
  -6  -8 -11  125.89   11.70
  -5  -8 -11   19.37    5.25
  -4  -8 -11  112.73    9.54
  -4  -8 -11  126.03    9.77
  -3  -8 -11  650.05   27.16
  -3  -8 -11  648.00   26.95
  -2  -8 -11  267.94   13.20
  -2  -8 -11  254.59   13.13
  -2  -8 -11  257.66   13.76
  -1  -8 -11   25.84    3.98
  -1  -8 -11   26.05    4.32
  -1  -8 -11   27.65    3.89
   0  -8 -11   23.67    3.73
   0  -8 -11   25.59    4.12
   0  -8 -11   24.73    3.72
   1  -8 -11   26.75    3.92
   1  -8 -11   29.25    4.56
   1  -8 -11   19.16    3.68
   2  -8 -11  284.91   14.87
   2  -8 -11  287.29   15.41
   2  -8 -11  296.21   14.79
   3  -8 -11  600.94   26.63
   3  -8 -11  628.39   27.73
   3  -8 -11  603.56   26.47
   4  -8 -11  153.85   11.37
   4  -8 -11  150.76   11.24
   4  -8 -11  136.40   11.43
   5  -8 -11   12.78    5.00
   5  -8 -11   13.67    5.29
   6  -8 -11  123.19   12.60
   6  -8 -11  141.19   12.91
   7  -8 -11   22.27    6.89
   7  -8 -11    1.91    5.38
   8  -8 -11    7.60    6.02
  -8  -7 -11  321.79   21.55
  -7  -7 -11   51.96    8.85
  -6  -7 -11   66.12    8.60
  -5  -7 -11  130.55   10.71
  -5  -7 -11  127.45   10.42
  -4  -7 -11  131.49    9.77
  -4  -7 -11  150.53   10.54
  -4  -7 -11  138.97    9.86
  -3  -7 -11   63.23    6.00
  -3  -7 -11   62.19    6.38
  -3  -7 -11   74.30    6.50
  -2  -7 -11 1055.57   39.08
  -2  -7 -11 1035.73   37.67
  -2  -7 -11  999.63   37.29
  -1  -7 -11  363.13   15.01
  -1  -7 -11  353.37   15.03
  -1  -7 -11  367.91   16.26
   0  -7 -11  229.19   10.47
   0  -7 -11  222.83   11.43
   0  -7 -11  227.07   10.50
   1  -7 -11  397.94   16.35
   1  -7 -11  385.25   16.35
   1  -7 -11  373.28   17.27
   2  -7 -11  994.90   36.51
   2  -7 -11  959.77   37.84
   2  -7 -11  966.76   36.60
   3  -7 -11   67.54    6.83
   3  -7 -11   69.11    6.94
   3  -7 -11   88.75    8.04
   4  -7 -11  149.88   11.00
   4  -7 -11  173.52   12.41
   4  -7 -11  151.03   11.27
   5  -7 -11  127.02   11.03
   5  -7 -11  124.41   11.37
   6  -7 -11   64.96    9.32
   6  -7 -11   82.46    9.85
   7  -7 -11   55.68    9.34
   7  -7 -11   43.23    8.68
   8  -7 -11  311.79   21.83
   8  -7 -11  276.16   20.79
  -9  -6 -11    4.43    5.44
  -8  -6 -11  149.07   14.46
  -7  -6 -11  110.91   11.49
  -6  -6 -11  162.52   12.49
  -5  -6 -11   46.05    6.70
  -5  -6 -11   51.84    6.85
  -5  -6 -11   64.13    7.67
  -4  -6 -11  570.74   24.87
  -4  -6 -11  566.65   24.18
  -4  -6 -11  539.13   23.88
  -3  -6 -11   33.19    4.34
  -3  -6 -11   42.35    4.74
  -3  -6 -11   43.36    5.02
  -2  -6 -11  126.54    7.86
  -2  -6 -11  128.58    7.02
  -2  -6 -11  116.80    6.91
  -1  -6 -11   56.59    4.73
  -1  -6 -11   56.96    3.81
  -1  -6 -11   53.45    3.79
   0  -6 -11  581.71   21.66
   0  -6 -11  525.76   19.63
   0  -6 -11  544.70   19.74
   1  -6 -11   58.38    5.13
   1  -6 -11   67.39    4.61
   1  -6 -11   54.63    4.28
   2  -6 -11  127.02    7.85
   2  -6 -11  116.30    7.41
   2  -6 -11  118.43    8.26
   3  -6 -11   23.95    4.18
   3  -6 -11   27.88    4.53
   3  -6 -11   26.95    4.99
   4  -6 -11  622.21   26.67
   4  -6 -11  570.92   26.31
   4  -6 -11  616.88   27.51
   5  -6 -11   60.78    8.15
   5  -6 -11   61.71    7.79
   5  -6 -11   49.74    7.23
   6  -6 -11  148.99   12.79
   6  -6 -11  179.52   14.18
   7  -6 -11  140.33   13.89
   7  -6 -11  127.30   12.95
   8  -6 -11  135.46   14.38
   8  -6 -11  102.01   13.23
   9  -6 -11   -7.60    4.46
  -9  -5 -11   10.34    6.54
  -8  -5 -11  106.43   12.09
  -7  -5 -11   20.49    6.12
  -6  -5 -11   19.66    5.51
  -6  -5 -11   16.03    5.04
  -6  -5 -11   19.97    5.74
  -5  -5 -11  175.86   12.38
  -5  -5 -11  191.79   12.33
  -5  -5 -11  214.17   12.82
  -4  -5 -11  107.68    8.04
  -4  -5 -11  102.89    7.97
  -4  -5 -11  112.38    8.63
  -3  -5 -11  102.53    6.80
  -3  -5 -11   93.56    6.99
  -3  -5 -11   96.83    6.52
  -2  -5 -11  214.73    9.62
  -2  -5 -11  245.95   10.94
  -2  -5 -11  219.33    9.58
  -1  -5 -11   17.70    2.60
   0  -5 -11   20.76    2.54
   1  -5 -11   25.41    3.20
   1  -5 -11   18.58    2.05
   1  -5 -11   20.72    2.15
   2  -5 -11  234.28   11.09
   2  -5 -11  226.97   11.87
   2  -5 -11  242.37   10.97
   3  -5 -11   89.20    7.12
   3  -5 -11   90.94    7.21
   3  -5 -11  102.73    8.06
   4  -5 -11  129.36    9.88
   4  -5 -11  105.43    8.91
   4  -5 -11  137.11    9.66
   5  -5 -11  200.58   14.02
   5  -5 -11  199.31   13.40
   5  -5 -11  188.28   12.98
   6  -5 -11   12.34    4.98
   6  -5 -11    7.43    4.33
   7  -5 -11   28.27    7.36
   7  -5 -11   24.39    6.66
   8  -5 -11  106.34   12.75
   8  -5 -11  115.58   13.70
   9  -5 -11    7.17    6.74
   9  -5 -11    4.20    5.77
  -9  -4 -11   23.37    8.19
  -8  -4 -11  210.29   16.80
  -7  -4 -11  297.60   18.47
  -7  -4 -11  274.08   18.22
  -6  -4 -11  261.09   15.25
  -6  -4 -11  183.47   13.48
  -6  -4 -11  155.63   12.35
  -5  -4 -11  191.41   12.19
  -5  -4 -11  188.11   12.33
  -5  -4 -11  215.96   13.25
  -4  -4 -11  315.08   15.94
  -4  -4 -11  301.58   15.15
  -4  -4 -11  328.99   15.37
  -3  -4 -11   29.68    3.58
  -3  -4 -11   28.42    3.46
  -3  -4 -11   24.18    3.80
  -2  -4 -11  275.47   12.02
   1  -4 -11  226.52   10.06
   2  -4 -11  275.03   12.06
   2  -4 -11  292.18   13.43
   2  -4 -11  299.56   12.39
   3  -4 -11   31.16    4.17
   3  -4 -11   32.78    4.19
   3  -4 -11   35.42    4.92
   4  -4 -11  267.73   15.59
   4  -4 -11  310.90   15.58
   4  -4 -11  289.10   15.20
   5  -4 -11  194.68   13.18
   5  -4 -11  226.14   14.13
   5  -4 -11  183.81   12.73
   6  -4 -11  174.64   13.49
   6  -4 -11  166.47   13.04
   7  -4 -11  274.14   18.55
   7  -4 -11  304.12   19.65
   8  -4 -11  205.49   17.81
   8  -4 -11  234.57   17.75
   9  -4 -11   37.02    9.78
   9  -4 -11   20.39    7.54
  -9  -3 -11   71.07   11.38
  -8  -3 -11  248.62   18.09
  -7  -3 -11   87.03   10.22
  -7  -3 -11  107.77   10.99
  -6  -3 -11    6.54    3.78
  -6  -3 -11    1.50    3.24
  -6  -3 -11   -2.45    3.10
  -5  -3 -11  223.17   13.02
  -5  -3 -11  227.01   13.20
  -5  -3 -11  211.26   13.28
  -4  -3 -11  568.44   23.02
  -4  -3 -11  521.96   22.85
  -4  -3 -11  576.71   23.92
  -3  -3 -11  377.20   15.79
  -3  -3 -11  396.28   16.81
  -3  -3 -11  380.34   15.70
  -2  -3 -11  553.34   20.87
   1  -3 -11   80.23    4.77
   2  -3 -11  588.22   21.38
   2  -3 -11  580.03   22.94
   2  -3 -11  574.65   21.41
   3  -3 -11  362.86   16.45
   3  -3 -11  385.87   17.79
   3  -3 -11  395.12   16.80
   4  -3 -11  575.56   25.56
   4  -3 -11  577.02   24.69
   4  -3 -11  575.94   24.64
   5  -3 -11  208.38   13.85
   5  -3 -11  257.70   14.61
   5  -3 -11  190.21   13.18
   6  -3 -11    6.90    4.50
   6  -3 -11    0.05    3.02
   7  -3 -11   83.27   10.33
   7  -3 -11  103.22   11.66
   8  -3 -11  202.18   17.14
   8  -3 -11  183.64   16.11
   9  -3 -11   45.69   10.41
   9  -3 -11  123.59   13.92
  -9  -2 -11   82.92   12.01
  -8  -2 -11  139.19   13.82
  -8  -2 -11  163.25   14.70
  -7  -2 -11   50.93    8.34
  -7  -2 -11   30.02    6.98
  -6  -2 -11   59.80    7.61
  -6  -2 -11   45.38    6.81
  -6  -2 -11   57.96    7.89
  -5  -2 -11  139.45   10.11
  -5  -2 -11  147.02   10.11
  -5  -2 -11  150.97   10.82
  -4  -2 -11   94.98    6.78
  -4  -2 -11   76.64    7.02
  -4  -2 -11   80.00    6.68
  -3  -2 -11  181.84    9.19
  -3  -2 -11  183.24    9.07
  -3  -2 -11  197.85   10.15
  -2  -2 -11   50.94    3.98
   1  -2 -11   88.15    5.03
   2  -2 -11   51.53    4.67
   2  -2 -11   52.84    3.85
   2  -2 -11   52.62    3.88
   3  -2 -11  213.94   11.59
   3  -2 -11  210.16   10.70
   3  -2 -11  195.14   10.57
   4  -2 -11  102.79    8.58
   4  -2 -11  101.97    8.18
   4  -2 -11  109.90    8.32
   5  -2 -11  128.20   10.43
   5  -2 -11  156.43   11.02
   5  -2 -11  143.92   11.27
   6  -2 -11   68.06    9.10
   6  -2 -11   56.59    7.93
   7  -2 -11   32.85    7.69
   7  -2 -11   37.62    7.57
   8  -2 -11  147.41   14.28
   8  -2 -11  173.20   15.70
   9  -2 -11   89.94   12.51
   9  -2 -11   79.22   12.86
  -9  -1 -11  127.75   14.40
  -8  -1 -11    6.22    5.15
  -8  -1 -11    9.21    5.90
  -7  -1 -11  136.93   12.53
  -7  -1 -11  121.83   11.83
  -6  -1 -11   33.97    6.55
  -6  -1 -11   36.18    6.48
  -6  -1 -11   28.52    5.91
  -5  -1 -11  106.15    8.91
  -5  -1 -11  107.60    9.31
  -5  -1 -11  125.56    9.41
  -4  -1 -11  140.03    8.73
  -4  -1 -11  143.82    9.60
  -4  -1 -11  132.84    8.73
  -3  -1 -11  685.94   27.11
  -3  -1 -11  695.74   25.99
  -3  -1 -11  692.71   25.56
  -2  -1 -11   95.44    5.88
   1  -1 -11  341.50   13.66
   2  -1 -11   96.97    6.62
   2  -1 -11  103.24    5.79
   2  -1 -11  110.99    5.98
   3  -1 -11  638.56   26.26
   3  -1 -11  629.39   25.10
   3  -1 -11  643.77   25.20
   4  -1 -11  143.06    9.76
   4  -1 -11  134.81    9.36
   4  -1 -11  137.31    9.95
   5  -1 -11  121.29    9.85
   5  -1 -11  105.90    9.66
   5  -1 -11  120.13   10.30
   6  -1 -11   21.86    6.03
   6  -1 -11   19.21    5.44
   7  -1 -11  129.13   12.16
   7  -1 -11  118.85   12.48
   8  -1 -11   10.57    6.16
   8  -1 -11   12.15    5.94
   9  -1 -11  105.87   13.68
   9  -1 -11   75.51   11.67
  -9   0 -11    5.15    5.37
  -9   0 -11    1.38    5.73
  -8   0 -11   71.14   10.63
  -8   0 -11   72.89   10.38
  -7   0 -11  132.96   12.27
  -7   0 -11  121.76   12.36
  -6   0 -11   18.97    5.40
  -6   0 -11   18.02    5.16
  -6   0 -11   20.86    5.43
  -5   0 -11  872.85   34.41
  -5   0 -11  805.87   34.90
  -5   0 -11  837.40   34.49
  -4   0 -11  232.62   12.82
  -4   0 -11  258.91   13.06
  -4   0 -11  241.73   13.49
  -3   0 -11   15.15    2.91
  -3   0 -11   27.64    4.05
  -3   0 -11   19.48    3.00
  -2   0 -11   32.06    2.68
  -2   0 -11   34.94    3.77
  -2   0 -11   36.31    2.92
  -1   0 -11 1477.25   51.21
   0   0 -11   -0.31    1.32
   1   0 -11 1462.93   51.19
   2   0 -11   34.94    4.11
   2   0 -11   34.17    3.46
   2   0 -11   33.52    3.41
   3   0 -11   14.36    3.20
   3   0 -11   19.35    3.93
   3   0 -11   18.50    3.50
   4   0 -11  253.26   14.20
   4   0 -11  207.75   12.76
   4   0 -11  249.11   13.62
   5   0 -11  786.47   33.80
   5   0 -11  846.28   34.71
   5   0 -11  823.16   35.42
   6   0 -11   30.46    6.17
   6   0 -11   11.24    4.59
   7   0 -11  129.86   12.57
   7   0 -11  142.21   13.38
   8   0 -11   68.23   10.22
   8   0 -11   73.13   11.10
   9   0 -11    5.02    6.22
   9   0 -11    0.89    5.14
  -9   1 -11  109.61   14.00
  -9   1 -11  125.44   14.43
  -8   1 -11    3.34    4.78
  -8   1 -11    8.59    5.82
  -7   1 -11  144.29   13.23
  -7   1 -11  135.62   12.61
  -6   1 -11   35.73    6.63
  -6   1 -11   37.30    6.56
  -6   1 -11   53.55    7.58
  -5   1 -11  122.37    9.60
  -5   1 -11  120.70   10.03
  -5   1 -11   97.50    9.04
  -4   1 -11  134.34    9.30
  -4   1 -11  138.08    9.86
  -4   1 -11  135.87    9.17
  -3   1 -11  632.48   25.16
  -3   1 -11  651.59   24.96
  -3   1 -11  634.85   26.26
  -2   1 -11   96.79    5.71
  -2   1 -11  110.76    7.10
  -2   1 -11   96.88    5.84
  -1   1 -11  316.45   11.83
  -1   1 -11  328.43   13.77
  -1   1 -11  308.77   11.84
   0   1 -11  185.95    9.03
   1   1 -11  310.86   12.53
   1   1 -11  330.96   14.15
   1   1 -11  321.86   12.78
   2   1 -11   95.40    6.85
   2   1 -11   95.18    6.26
   2   1 -11   89.27    5.95
   3   1 -11  720.63   29.35
   3   1 -11  683.21   27.67
   3   1 -11  720.45   28.21
   4   1 -11  148.45   10.11
   4   1 -11  145.84    9.94
   4   1 -11  126.78    9.93
   5   1 -11  119.13   10.32
   5   1 -11  133.43   10.92
   5   1 -11  126.87   10.37
   6   1 -11   39.98    7.56
   6   1 -11   39.29    6.85
   7   1 -11  160.56   13.68
   7   1 -11  124.40   12.88
   8   1 -11   11.44    6.07
   8   1 -11    1.63    4.80
   9   1 -11  128.39   15.09
   9   1 -11  115.59   14.33
  -9   2 -11   88.60   12.79
  -9   2 -11   88.74   12.84
  -8   2 -11  175.63   15.68
  -8   2 -11  159.62   15.21
  -7   2 -11   56.10    8.77
  -7   2 -11   39.10    8.31
  -6   2 -11   74.39    8.84
  -6   2 -11   68.35    8.90
  -5   2 -11  141.16   11.20
  -5   2 -11  147.12   10.86
  -5   2 -11  146.75   10.90
  -4   2 -11   87.00    7.89
  -4   2 -11  107.07    8.21
  -4   2 -11  107.58    8.91
  -3   2 -11  194.68   11.07
  -3   2 -11  207.72   11.91
  -3   2 -11  208.83   11.00
  -2   2 -11   48.95    5.21
  -2   2 -11   53.62    4.60
  -2   2 -11   59.06    4.89
  -1   2 -11   75.66    6.05
  -1   2 -11   85.62    5.25
  -1   2 -11   89.62    5.34
   0   2 -11  492.80   19.83
   0   2 -11  475.67   18.21
   0   2 -11  475.74   18.19
   1   2 -11   71.55    5.24
   1   2 -11   88.56    6.40
   1   2 -11   85.94    5.44
   2   2 -11   45.48    4.61
   2   2 -11   49.12    5.36
   2   2 -11   48.30    4.77
   3   2 -11  178.91   11.48
   3   2 -11  198.94   11.19
   3   2 -11  197.45   11.47
   4   2 -11   86.08    8.01
   4   2 -11   90.90    8.26
   4   2 -11   83.86    8.25
   5   2 -11  150.22   11.87
   5   2 -11  166.63   11.85
   5   2 -11  156.64   12.24
   6   2 -11   66.00    8.85
   6   2 -11   51.76    7.97
   7   2 -11   32.57    7.40
   7   2 -11   38.50    8.28
   8   2 -11  144.25   14.76
   8   2 -11  148.58   14.71
   9   2 -11  104.66   13.56
   9   2 -11   74.01   12.36
  -9   3 -11   92.64   13.29
  -9   3 -11   69.25   11.93
  -8   3 -11  181.56   16.25
  -8   3 -11  225.78   18.33
  -7   3 -11  114.33   12.21
  -7   3 -11   87.14   10.94
  -6   3 -11   -3.33    3.35
  -6   3 -11   -0.26    3.10
  -5   3 -11  215.05   14.17
  -5   3 -11  215.64   14.56
  -5   3 -11  230.37   14.24
  -4   3 -11  550.74   25.41
  -4   3 -11  570.06   25.24
  -4   3 -11  615.12   26.84
  -3   3 -11  399.84   19.03
  -3   3 -11  366.50   17.97
  -3   3 -11  394.16   17.92
  -2   3 -11  557.29   23.32
  -2   3 -11  601.96   23.30
  -2   3 -11  571.18   24.61
  -1   3 -11   67.87    5.36
  -1   3 -11   77.01    6.41
  -1   3 -11   73.03    5.36
   0   3 -11    6.63    2.69
   0   3 -11    5.65    2.03
   0   3 -11    5.04    2.05
   1   3 -11   68.27    6.14
   1   3 -11   71.04    5.60
   1   3 -11   66.94    5.59
   2   3 -11  545.75   22.48
   2   3 -11  532.37   23.27
   2   3 -11  521.49   22.09
   3   3 -11  373.62   18.02
   3   3 -11  378.90   19.00
   3   3 -11  387.14   18.32
   4   3 -11  588.45   26.20
   4   3 -11  554.53   25.54
   4   3 -11  573.30   26.63
   5   3 -11  215.17   14.35
   5   3 -11  203.31   14.50
   5   3 -11  213.75   14.10
   6   3 -11    3.92    4.27
   6   3 -11    4.60    3.98
   7   3 -11  109.09   11.99
   7   3 -11  110.08   12.52
   8   3 -11  195.57   16.94
   8   3 -11  184.27   17.10
   9   3 -11   85.18   12.75
   9   3 -11   87.58   13.05
  -9   4 -11    6.32    6.73
  -9   4 -11   28.22    8.75
  -8   4 -11  222.66   18.30
  -8   4 -11  240.53   18.82
  -7   4 -11  272.21   18.94
  -7   4 -11  268.15   19.12
  -6   4 -11  168.75   14.23
  -6   4 -11  186.34   14.02
  -5   4 -11  193.34   14.17
  -5   4 -11  207.89   14.07
  -5   4 -11  212.26   14.12
  -4   4 -11  306.51   17.12
  -4   4 -11  245.81   15.27
  -4   4 -11  306.21   16.34
  -3   4 -11   32.22    5.46
  -3   4 -11   30.56    4.83
  -3   4 -11   19.57    4.43
  -2   4 -11  251.90   13.76
  -2   4 -11  289.56   14.15
  -2   4 -11  301.24   15.27
  -1   4 -11  207.44   11.14
  -1   4 -11  201.97   10.98
  -1   4 -11  209.77   12.07
   0   4 -11  240.85   12.37
   0   4 -11  266.24   12.91
   0   4 -11  246.86   13.41
   1   4 -11  210.96   11.63
   1   4 -11  228.24   11.98
   1   4 -11  222.28   12.70
   2   4 -11  263.62   14.15
   2   4 -11  277.10   14.87
   2   4 -11  293.01   14.67
   3   4 -11   30.11    5.14
   3   4 -11   18.44    4.12
   3   4 -11   18.06    4.81
   4   4 -11  343.21   18.82
   4   4 -11  324.03   17.96
   4   4 -11  322.82   17.73
   5   4 -11  196.48   14.46
   5   4 -11  195.78   13.84
   5   4 -11  212.60   14.55
   6   4 -11  164.11   14.28
   6   4 -11  188.95   14.28
   7   4 -11  263.01   18.92
   7   4 -11  286.94   19.36
   8   4 -11  236.88   19.00
   8   4 -11  244.17   19.80
   9   4 -11   32.97    9.23
   9   4 -11    6.08    6.71
  -9   5 -11    2.80    6.18
  -9   5 -11    0.99    5.90
  -8   5 -11  110.89   13.43
  -8   5 -11  103.95   13.41
  -7   5 -11   12.39    5.51
  -7   5 -11   24.69    7.58
  -6   5 -11   25.63    6.78
  -6   5 -11   16.72    5.76
  -5   5 -11  180.80   13.43
  -5   5 -11  174.13   14.09
  -5   5 -11  205.79   14.05
  -4   5 -11  126.14   11.13
  -4   5 -11  122.00   10.51
  -4   5 -11  133.74   10.25
  -3   5 -11   98.17    8.41
  -3   5 -11   99.92    9.26
  -3   5 -11  103.99    9.01
  -2   5 -11  292.38   15.39
  -2   5 -11  231.97   13.54
  -2   5 -11  225.94   13.16
  -1   5 -11   24.77    4.28
  -1   5 -11   22.58    4.49
  -1   5 -11    8.89    3.13
   0   5 -11   19.75    4.04
   0   5 -11   19.36    3.96
   0   5 -11   18.65    4.49
   1   5 -11   20.87    4.28
   1   5 -11   17.59    3.81
   1   5 -11   12.62    3.92
   2   5 -11  215.17   12.97
   2   5 -11  232.40   13.12
   2   5 -11  218.13   13.41
   3   5 -11  120.13   10.10
   3   5 -11  103.69    9.24
   3   5 -11   90.25    8.65
   4   5 -11  118.43   10.45
   4   5 -11   93.45    9.35
   4   5 -11  117.14   10.72
   5   5 -11  183.06   14.05
   5   5 -11  182.95   13.70
   6   5 -11   21.97    6.69
   6   5 -11   18.53    5.97
   7   5 -11   25.67    7.53
   7   5 -11   22.39    6.83
   8   5 -11  127.49   14.43
   8   5 -11  138.87   15.30
   9   5 -11    6.45    7.10
   9   5 -11    3.95    6.73
  -9   6 -11    0.01    5.73
  -9   6 -11    7.10    6.74
  -8   6 -11  161.50   16.28
  -8   6 -11  170.18   17.19
  -7   6 -11  117.71   13.74
  -7   6 -11  147.50   14.29
  -6   6 -11  177.00   15.45
  -6   6 -11  180.56   15.22
  -5   6 -11   48.29    7.95
  -5   6 -11   57.70    8.77
  -4   6 -11  610.47   27.76
  -4   6 -11  586.90   28.86
  -4   6 -11  582.44   27.96
  -3   6 -11   19.36    5.32
  -3   6 -11   26.86    5.53
  -3   6 -11   34.50    5.70
  -2   6 -11  121.73    9.44
  -2   6 -11  127.70   10.48
  -2   6 -11  112.13    9.42
  -1   6 -11   46.83    6.10
  -1   6 -11   42.16    5.79
  -1   6 -11   51.73    6.72
   0   6 -11  536.71   23.91
   0   6 -11  541.03   23.96
   0   6 -11  530.41   24.93
   1   6 -11   55.95    6.88
   1   6 -11   51.46    6.33
   1   6 -11   62.22    6.71
   2   6 -11  117.21    9.76
   2   6 -11  143.75   10.38
   2   6 -11  131.21   10.91
   3   6 -11   34.73    6.08
   3   6 -11   36.61    6.66
   3   6 -11   28.99    5.77
   4   6 -11  518.22   26.80
   4   6 -11  566.91   26.79
   4   6 -11  527.12   26.00
   5   6 -11   53.44    8.55
   5   6 -11   63.74    8.94
   6   6 -11  180.07   15.46
   6   6 -11  182.93   15.26
   7   6 -11  130.49   14.23
   7   6 -11  129.60   13.96
   8   6 -11  167.06   16.94
   8   6 -11  158.98   16.50
  -8   7 -11  314.06   23.04
  -8   7 -11  325.31   23.60
  -7   7 -11   59.96   11.18
  -7   7 -11   54.84   10.05
  -6   7 -11   52.70    9.29
  -6   7 -11   67.30   10.56
  -5   7 -11  121.53   12.44
  -5   7 -11  122.56   12.04
  -4   7 -11  165.80   13.37
  -4   7 -11  168.68   13.07
  -3   7 -11   69.76    8.47
  -3   7 -11   79.78    8.59
  -3   7 -11   91.59    9.63
  -2   7 -11  995.63   38.81
  -2   7 -11  884.73   38.16
  -2   7 -11  926.89   39.90
  -1   7 -11  408.92   21.08
  -1   7 -11  373.12   19.76
  -1   7 -11  404.79   20.09
   0   7 -11  237.03   14.01
   0   7 -11  230.55   14.72
   0   7 -11  207.36   13.48
   1   7 -11  410.49   19.90
   1   7 -11  354.84   19.72
   1   7 -11  354.22   18.90
   2   7 -11  922.95   39.33
   2   7 -11  965.36   40.96
   2   7 -11 1026.51   40.23
   3   7 -11  107.02   10.17
   3   7 -11   74.02    8.64
   3   7 -11   74.14    8.94
   4   7 -11  133.12   11.85
   4   7 -11  114.84   11.70
   5   7 -11  112.15   12.02
   5   7 -11  114.47   11.75
   6   7 -11   60.63    9.82
   6   7 -11   58.90    9.95
   7   7 -11   61.30   10.55
   7   7 -11   66.57   11.33
   8   7 -11  285.67   22.33
   8   7 -11  297.21   22.34
  -8   8 -11    4.97    6.75
  -8   8 -11    6.51    6.87
  -7   8 -11   24.76    8.31
  -7   8 -11    5.39    5.36
  -6   8 -11  130.51   13.71
  -6   8 -11  125.19   14.03
  -5   8 -11    6.25    5.06
  -5   8 -11   21.68    6.36
  -4   8 -11  172.65   14.24
  -4   8 -11  130.23   12.50
  -3   8 -11  651.24   29.57
  -3   8 -11  586.18   30.01
  -3   8 -11  610.81   29.46
  -2   8 -11  292.02   17.17
  -2   8 -11  303.93   18.19
  -2   8 -11  260.99   16.57
  -1   8 -11   31.45    6.12
  -1   8 -11   32.58    6.50
  -1   8 -11   22.15    5.45
   0   8 -11   24.69    5.94
   0   8 -11   22.83    5.13
   0   8 -11   23.87    5.45
   1   8 -11   27.78    6.11
   1   8 -11   21.66    5.22
   1   8 -11   30.32    6.05
   2   8 -11  255.11   16.35
   2   8 -11  297.17   17.24
   2   8 -11  275.97   17.48
   3   8 -11  572.46   28.91
   3   8 -11  601.11   28.49
   4   8 -11  118.93   11.62
   4   8 -11   99.00   11.44
   5   8 -11   26.05    7.19
   5   8 -11   24.66    6.74
   6   8 -11  138.14   14.65
   6   8 -11  121.25   13.45
   7   8 -11   14.25    7.00
   7   8 -11   15.70    6.99
   8   8 -11    9.79    6.49
   8   8 -11    6.68    6.07
  -8   9 -11   64.12   12.70
  -8   9 -11   63.10   12.40
  -7   9 -11   55.55   10.68
  -7   9 -11   68.87   12.19
  -6   9 -11  187.80   16.91
  -6   9 -11  190.40   17.36
  -5   9 -11   47.89    9.25
  -5   9 -11   51.06    9.20
  -4   9 -11   64.36    9.60
  -4   9 -11   57.25    9.07
  -3   9 -11  226.48   16.19
  -3   9 -11  243.30   17.12
  -2   9 -11   37.39    7.47
  -2   9 -11   38.32    7.14
  -1   9 -11   54.84    8.05
  -1   9 -11   63.96    8.90
  -1   9 -11   56.39    8.18
   0   9 -11   62.65    8.32
   0   9 -11   92.33    9.48
   0   9 -11   60.91    8.77
   1   9 -11   73.53    9.17
   1   9 -11   78.19    9.10
   1   9 -11   87.57    9.69
   2   9 -11   64.27    8.84
   2   9 -11   42.15    7.42
   3   9 -11  242.29   16.36
   3   9 -11  210.27   15.93
   4   9 -11   48.83    9.03
   4   9 -11   53.39    8.77
   5   9 -11   33.40    8.23
   5   9 -11   21.19    6.70
   6   9 -11  192.54   16.95
   6   9 -11  199.14   17.53
   7   9 -11   85.73   13.20
   7   9 -11   81.15   12.76
   8   9 -11   57.67   12.47
  -7  10 -11  123.57   15.13
  -7  10 -11  147.86   16.49
  -6  10 -11  190.36   17.85
  -6  10 -11  208.13   18.08
  -5  10 -11  152.68   15.00
  -5  10 -11  165.76   15.90
  -4  10 -11   30.39    7.68
  -4  10 -11   33.48    7.76
  -3  10 -11   30.93    7.86
  -3  10 -11   10.63    5.06
  -2  10 -11   91.30   10.66
  -2  10 -11   59.05    8.96
  -1  10 -11  449.17   24.93
  -1  10 -11  413.30   23.21
   0  10 -11   50.56    8.25
   0  10 -11   56.11    8.93
   1  10 -11  472.43   24.55
   1  10 -11  435.78   24.86
   2  10 -11   65.61    9.56
   2  10 -11   73.99    9.61
   3  10 -11    6.31    4.61
   3  10 -11   20.77    6.23
   4  10 -11   28.58    7.95
   4  10 -11   22.67    6.72
   5  10 -11  130.08   14.57
   5  10 -11  152.57   14.55
   6  10 -11  177.31   17.66
   6  10 -11  224.36   18.62
   7  10 -11   91.49   13.50
   7  10 -11  112.00   14.85
  -7  11 -11   53.21   11.86
  -7  11 -11   41.92   10.22
  -6  11 -11    6.05    6.08
  -6  11 -11    3.58    5.95
  -5  11 -11  105.31   13.18
  -5  11 -11  110.95   13.83
  -4  11 -11  135.33   14.43
  -4  11 -11  111.90   13.04
  -3  11 -11  141.25   13.96
  -3  11 -11  180.30   15.88
  -2  11 -11  396.37   23.07
  -2  11 -11  368.78   23.45
  -1  11 -11  176.94   14.68
  -1  11 -11  169.12   15.19
   0  11 -11    6.35    4.71
   0  11 -11   13.85    5.99
   1  11 -11  143.95   13.91
   1  11 -11  154.58   13.78
   2  11 -11  379.62   23.33
   2  11 -11  365.52   22.27
   3  11 -11  176.55   14.94
   3  11 -11  153.15   15.06
   4  11 -11  120.97   13.07
   4  11 -11  103.78   13.07
   5  11 -11  123.60   14.37
   5  11 -11  130.39   14.41
   6  11 -11    5.31    6.51
   6  11 -11   11.91    6.47
   7  11 -11   50.24   11.65
  -6  12 -11   30.43    9.46
  -6  12 -11   26.81    8.83
  -5  12 -11  202.28   18.37
  -5  12 -11  202.90   19.07
  -4  12 -11    5.28    4.83
  -4  12 -11   -2.03    5.17
  -3  12 -11   43.71    9.39
  -3  12 -11   27.19    7.35
  -2  12 -11   47.13    8.94
  -2  12 -11   50.34    9.78
  -1  12 -11  185.30   15.88
  -1  12 -11  195.90   17.13
   0  12 -11    3.94    5.21
   0  12 -11    3.31    4.24
   1  12 -11  158.75   15.18
   1  12 -11  136.92   13.54
   2  12 -11   59.14    9.88
   2  12 -11   86.28   11.70
   3  12 -11   24.89    7.71
   3  12 -11   26.12    7.42
   4  12 -11    0.83    4.76
   4  12 -11    1.16    5.07
   5  12 -11  236.60   20.43
   5  12 -11  221.28   18.94
   6  12 -11   39.74   10.48
  -6  13 -11   39.46   10.88
  -5  13 -11  114.35   14.73
  -5  13 -11  134.07   16.16
  -4  13 -11   93.20   13.12
  -4  13 -11  106.84   14.32
  -3  13 -11  420.26   25.67
  -3  13 -11  382.01   25.67
  -2  13 -11  104.52   13.47
  -2  13 -11   83.05   11.86
  -1  13 -11   89.35   11.87
  -1  13 -11  116.99   13.79
   0  13 -11   30.49    7.98
   0  13 -11   31.74    8.76
   1  13 -11   87.38   12.51
   1  13 -11  107.05   12.58
   2  13 -11   83.08   11.87
   2  13 -11  116.59   13.86
   3  13 -11  376.86   24.44
   3  13 -11  364.16   24.94
   4  13 -11   97.46   13.81
   4  13 -11   99.60   13.57
   5  13 -11  131.68   16.31
   5  13 -11  152.65   16.18
   6  13 -11   39.68   10.93
  -5  14 -11  274.14   23.61
  -4  14 -11   43.63   10.74
  -4  14 -11   56.12   11.34
  -3  14 -11  132.89   15.26
  -3  14 -11  114.65   15.02
  -2  14 -11   58.59   11.65
  -2  14 -11   67.55   11.59
  -1  14 -11  178.06   16.47
  -1  14 -11  141.81   15.97
   0  14 -11    1.45    4.74
   0  14 -11   -3.75    4.95
   1  14 -11  148.35   16.15
   1  14 -11  135.61   14.74
   2  14 -11   86.31   12.90
   2  14 -11   77.98   11.99
   3  14 -11  112.99   14.85
   3  14 -11  119.20   14.61
   4  14 -11   51.98   11.06
   4  14 -11   31.63    9.76
   5  14 -11  330.72   25.63
  -4  15 -11    9.00    7.30
  -3  15 -11    1.75    5.89
  -3  15 -11    6.20    6.64
  -2  15 -11   98.82   13.65
  -2  15 -11   76.89   13.36
  -1  15 -11   -0.13    6.21
  -1  15 -11    4.86    5.75
   0  15 -11  390.02   26.19
   0  15 -11  413.48   27.74
   1  15 -11    9.37    6.40
   1  15 -11    7.00    6.16
   2  15 -11   95.83   13.41
   2  15 -11   67.28   12.53
   3  15 -11   14.11    8.06
   4  15 -11    0.94    6.51
  -3  16 -11   83.91   14.62
  -2  16 -11   19.67    9.15
  -1  16 -11   60.56   12.70
   0  16 -11  153.89   18.03
   1  16 -11   49.82   11.74
   2  16 -11   16.88    8.41
   3  16 -11   36.34   10.52
  -2 -17 -10    1.98    5.34
  -1 -17 -10   69.07   11.07
   0 -17 -10    3.59    5.27
   1 -17 -10   40.17    9.50
   2 -17 -10   -1.73    4.87
  -3 -16 -10   30.60    8.51
  -2 -16 -10   47.27    9.44
  -1 -16 -10    0.28    4.52
   0 -16 -10  113.69   12.99
   1 -16 -10    0.32    4.54
   2 -16 -10   72.44   11.25
   3 -16 -10   30.45    8.65
  -5 -15 -10  136.73   14.70
  -4 -15 -10   77.19   11.33
  -3 -15 -10  200.10   16.56
  -2 -15 -10  224.07   16.72
  -1 -15 -10    3.96    4.11
   0 -15 -10  157.01   14.06
   1 -15 -10    8.35    5.05
   2 -15 -10  198.15   16.34
   3 -15 -10  204.04   16.97
   4 -15 -10   97.03   12.83
   5 -15 -10  119.90   14.12
  -5 -14 -10  180.24   16.04
  -4 -14 -10  169.81   14.90
  -3 -14 -10   53.56    8.93
  -2 -14 -10  186.68   14.85
  -1 -14 -10  173.51   14.11
   0 -14 -10   13.00    5.47
   1 -14 -10  162.95   14.00
   2 -14 -10  202.69   15.69
   3 -14 -10   31.92    7.83
   4 -14 -10  168.39   15.44
   5 -14 -10  159.89   15.60
  -6 -13 -10   38.74    9.24
  -5 -13 -10   26.71    7.42
  -4 -13 -10   51.06    8.61
  -3 -13 -10   45.50    7.98
  -2 -13 -10   71.55    9.15
  -1 -13 -10    3.67    3.45
   0 -13 -10   40.65    7.23
   1 -13 -10    5.56    4.15
   2 -13 -10   75.81    9.56
   3 -13 -10   29.36    6.77
   4 -13 -10   48.99    8.94
   5 -13 -10   35.02    8.48
   6 -13 -10   32.45    8.78
  -7 -12 -10  121.14   14.44
  -6 -12 -10  357.12   22.77
  -5 -12 -10   13.41    5.63
  -4 -12 -10  221.71   15.67
  -3 -12 -10  195.83   13.96
  -2 -12 -10  114.41   10.34
  -1 -12 -10   20.39    5.37
  -1 -12 -10   28.00    5.92
  -1 -12 -10   27.95    6.03
   0 -12 -10  202.93   14.31
   0 -12 -10  202.00   13.79
   0 -12 -10  228.81   14.59
   1 -12 -10   36.52    6.57
   1 -12 -10   43.82    7.05
   1 -12 -10   42.88    6.97
   2 -12 -10  126.09   11.29
   2 -12 -10  137.07   11.91
   3 -12 -10  176.33   13.98
   3 -12 -10  169.07   14.22
   4 -12 -10  222.91   16.76
   4 -12 -10  215.15   16.14
   5 -12 -10   19.02    7.13
   5 -12 -10   25.30    7.11
   6 -12 -10  288.31   20.64
   6 -12 -10  290.74   21.28
   7 -12 -10  111.70   14.07
  -7 -11 -10   93.47   12.15
  -6 -11 -10   63.28    9.83
  -5 -11 -10  116.83   11.72
  -4 -11 -10  338.99   19.64
  -3 -11 -10    0.22    3.34
  -3 -11 -10    1.28    3.30
  -3 -11 -10    6.89    4.04
  -2 -11 -10   41.07    6.51
  -2 -11 -10   31.50    5.91
  -2 -11 -10   39.45    6.50
  -1 -11 -10   73.28    7.99
  -1 -11 -10   66.58    7.81
  -1 -11 -10   83.65    8.20
   0 -11 -10   21.76    5.35
   0 -11 -10   26.79    5.44
   0 -11 -10   19.59    4.87
   1 -11 -10   39.30    6.55
   1 -11 -10   39.71    6.40
   1 -11 -10   36.79    6.22
   2 -11 -10   60.50    7.76
   2 -11 -10   77.53    8.45
   2 -11 -10   63.89    8.06
   3 -11 -10    5.68    3.79
   3 -11 -10    5.66    4.56
   4 -11 -10  347.40   20.84
   4 -11 -10  317.05   19.60
   5 -11 -10  134.94   12.82
   5 -11 -10  136.35   13.40
   6 -11 -10   51.26    9.53
   6 -11 -10   41.99    9.10
   7 -11 -10   76.24   11.83
   7 -11 -10   94.19   13.26
  -8 -10 -10   24.47    8.25
  -7 -10 -10    6.35    5.61
  -6 -10 -10   38.42    8.02
  -5 -10 -10    9.34    4.67
  -4 -10 -10   20.29    5.45
  -4 -10 -10    6.51    4.06
  -3 -10 -10    9.59    3.89
  -3 -10 -10    5.71    3.67
  -3 -10 -10   13.36    4.63
  -2 -10 -10   28.55    5.33
  -2 -10 -10   29.38    5.43
  -2 -10 -10   34.54    5.64
  -1 -10 -10   63.76    7.01
  -1 -10 -10   70.43    7.02
  -1 -10 -10   68.90    7.18
   0 -10 -10  154.51   10.38
   0 -10 -10  138.64   10.29
   0 -10 -10  160.12   10.61
   1 -10 -10   57.06    6.69
   1 -10 -10   60.22    7.20
   1 -10 -10   65.83    7.00
   2 -10 -10   27.99    5.64
   2 -10 -10   29.11    5.40
   2 -10 -10   20.91    4.96
   3 -10 -10   17.15    5.34
   3 -10 -10   13.58    4.64
   3 -10 -10   18.48    4.87
   4 -10 -10   19.81    5.76
   4 -10 -10    7.12    4.08
   5 -10 -10    7.95    4.95
   5 -10 -10    6.39    4.83
   6 -10 -10   23.75    7.48
   6 -10 -10   36.30    8.06
   7 -10 -10    0.21    5.03
   7 -10 -10   -0.12    4.60
   8 -10 -10    8.32    6.76
   8 -10 -10    4.67    6.67
  -8  -9 -10   35.75    9.22
  -7  -9 -10  135.50   13.77
  -6  -9 -10  226.67   16.10
  -5  -9 -10    9.33    4.40
  -5  -9 -10    6.94    3.97
  -4  -9 -10   63.40    7.72
  -4  -9 -10   72.95    8.37
  -4  -9 -10   74.64    8.16
  -3  -9 -10  427.61   20.92
  -3  -9 -10  480.75   21.25
  -3  -9 -10  417.09   21.34
  -2  -9 -10   70.53    6.75
  -2  -9 -10   61.61    6.85
  -2  -9 -10   61.78    6.54
  -1  -9 -10   57.66    5.88
  -1  -9 -10   61.37    6.40
  -1  -9 -10   49.14    5.73
   0  -9 -10  536.52   23.12
   0  -9 -10  535.08   23.18
   0  -9 -10  570.65   24.45
   1  -9 -10   64.42    6.59
   1  -9 -10   81.05    7.03
   1  -9 -10   79.76    7.51
   2  -9 -10   56.34    6.37
   2  -9 -10   60.67    6.90
   2  -9 -10   68.96    7.52
   3  -9 -10  475.51   22.06
   3  -9 -10  456.93   22.87
   3  -9 -10  433.72   21.82
   4  -9 -10   84.14    8.98
   4  -9 -10   75.81    8.74
   4  -9 -10   79.56    9.08
   5  -9 -10    6.34    4.69
   5  -9 -10   11.33    4.78
   6  -9 -10  185.88   15.20
   6  -9 -10  182.09   15.51
   7  -9 -10  113.97   13.09
   7  -9 -10  137.97   14.52
   8  -9 -10   48.58   10.08
   8  -9 -10   37.41    9.89
  -8  -8 -10   78.08   11.57
  -7  -8 -10   87.86   10.99
  -6  -8 -10  307.07   18.83
  -6  -8 -10  305.13   19.00
  -5  -8 -10  273.07   16.33
  -5  -8 -10  227.13   15.39
  -5  -8 -10  283.44   16.80
  -4  -8 -10  205.85   13.43
  -4  -8 -10  215.18   13.25
  -4  -8 -10  228.91   13.66
  -3  -8 -10  485.24   21.97
  -3  -8 -10  469.44   21.03
  -3  -8 -10  429.13   20.56
  -2  -8 -10  206.26   11.31
  -2  -8 -10  202.08   11.41
  -2  -8 -10  207.48   12.12
  -1  -8 -10  820.93   32.54
  -1  -8 -10  804.61   31.26
  -1  -8 -10  840.42   31.29
   0  -8 -10  331.98   16.52
   0  -8 -10  341.49   15.54
   0  -8 -10  361.86   15.69
   1  -8 -10  874.70   32.39
   1  -8 -10  831.51   33.52
   1  -8 -10  822.21   32.22
   2  -8 -10  207.43   11.57
   2  -8 -10  182.30   11.37
   2  -8 -10  191.24   12.00
   3  -8 -10  456.29   21.27
   3  -8 -10  448.01   21.97
   3  -8 -10  440.76   21.23
   4  -8 -10  204.71   13.35
   4  -8 -10  182.55   12.65
   4  -8 -10  184.06   13.22
   5  -8 -10  254.06   16.35
   5  -8 -10  261.38   17.27
   6  -8 -10  340.78   20.50
   6  -8 -10  324.25   20.67
   7  -8 -10   92.81   11.61
   7  -8 -10   87.64   11.41
   8  -8 -10  124.74   14.24
   8  -8 -10  106.39   13.81
  -9  -7 -10   12.06    7.16
  -8  -7 -10   16.87    6.60
  -7  -7 -10   92.23   10.76
  -7  -7 -10   75.53   10.50
  -6  -7 -10   37.52    7.02
  -6  -7 -10   45.37    7.50
  -5  -7 -10  105.94    9.90
  -5  -7 -10  117.83   10.06
  -5  -7 -10   88.80    8.84
  -4  -7 -10  290.06   15.36
  -4  -7 -10  297.61   15.66
  -4  -7 -10  285.30   15.85
  -3  -7 -10   87.85    6.93
  -3  -7 -10   72.36    6.55
  -3  -7 -10   69.96    7.03
  -2  -7 -10  331.53   15.74
  -2  -7 -10  338.39   15.03
  -2  -7 -10  322.52   14.71
  -1  -7 -10  182.79    9.41
  -1  -7 -10  208.00   10.74
  -1  -7 -10  194.20    9.72
   0  -7 -10  347.15   15.86
   0  -7 -10  351.60   14.67
   0  -7 -10  345.74   14.60
   1  -7 -10  204.22   10.19
   1  -7 -10  197.32   10.14
   1  -7 -10  193.85   10.91
   2  -7 -10  312.84   14.86
   2  -7 -10  316.03   15.12
   2  -7 -10  317.80   15.87
   3  -7 -10   91.62    7.97
   3  -7 -10  101.79    8.34
   3  -7 -10  101.22    8.61
   4  -7 -10  314.13   17.38
   4  -7 -10  330.82   18.32
   4  -7 -10  347.79   17.98
   5  -7 -10   76.37    8.76
   5  -7 -10   86.56    9.38
   5  -7 -10   85.52    9.52
   6  -7 -10   50.16    8.18
   6  -7 -10   37.71    7.31
   7  -7 -10   87.12   11.40
   7  -7 -10   75.20   10.31
   8  -7 -10   21.25    7.35
   8  -7 -10   12.36    6.60
   9  -7 -10   23.95    8.00
   9  -7 -10   13.03    7.06
  -9  -6 -10   56.96   10.81
  -8  -6 -10   19.13    6.89
  -8  -6 -10   16.83    6.97
  -8  -6 -10    6.03    6.34
  -7  -6 -10   49.45    8.32
  -7  -6 -10   61.37    9.37
  -6  -6 -10  109.67   10.88
  -6  -6 -10   98.26   10.01
  -5  -6 -10  148.78   10.90
  -5  -6 -10  148.09   11.42
  -5  -6 -10  163.74   11.29
  -4  -6 -10    4.69    2.81
  -4  -6 -10    2.75    2.85
  -4  -6 -10    4.91    2.84
  -3  -6 -10  450.62   19.54
  -3  -6 -10  438.07   18.65
  -3  -6 -10  398.97   18.14
  -2  -6 -10  107.31    6.46
  -2  -6 -10  113.66    7.45
  -2  -6 -10  100.61    6.54
  -1  -6 -10  434.41   16.68
  -1  -6 -10  441.00   18.28
  -1  -6 -10  447.86   16.84
   0  -6 -10  168.66    8.82
   0  -6 -10  166.85    7.67
   0  -6 -10  165.85    7.63
   1  -6 -10  417.25   17.96
   1  -6 -10  432.59   16.58
   1  -6 -10  404.97   16.50
   2  -6 -10  102.29    6.74
   2  -6 -10   89.35    6.47
   2  -6 -10   86.75    7.06
   3  -6 -10  418.34   19.71
   3  -6 -10  430.63   18.90
   3  -6 -10  389.55   18.59
   4  -6 -10   -0.05    2.81
   4  -6 -10    1.90    2.74
   4  -6 -10   -1.18    2.35
   5  -6 -10  197.91   13.80
   5  -6 -10  175.08   12.78
   5  -6 -10  189.26   12.99
   6  -6 -10   96.12   10.32
   6  -6 -10  104.33   11.04
   7  -6 -10   45.46    8.56
   7  -6 -10   56.82    9.54
   8  -6 -10   18.23    6.87
   8  -6 -10   16.83    6.71
   9  -6 -10   52.64   10.79
   9  -6 -10   60.96   11.84
  -9  -5 -10  180.81   16.69
  -8  -5 -10    7.66    5.82
  -8  -5 -10    7.22    6.01
  -8  -5 -10    7.20    4.80
  -7  -5 -10  261.88   17.52
  -7  -5 -10  237.14   16.55
  -7  -5 -10  216.81   16.53
  -6  -5 -10  464.57   24.15
  -6  -5 -10  475.70   23.74
  -5  -5 -10  153.94   11.23
  -5  -5 -10  133.30   10.13
  -5  -5 -10  132.98   10.10
  -4  -5 -10  208.89   11.64
  -4  -5 -10  192.62   11.91
  -4  -5 -10  190.83   11.26
  -3  -5 -10 1205.36   44.17
  -3  -5 -10 1164.22   42.43
  -3  -5 -10 1196.18   42.60
  -2  -5 -10  154.48    8.48
  -2  -5 -10  158.13    7.56
  -2  -5 -10  152.51    7.46
  -1  -5 -10  346.03   14.22
   0  -5 -10 1456.58   50.80
   1  -5 -10  326.20   12.33
   1  -5 -10  315.19   13.79
   1  -5 -10  310.00   12.14
   2  -5 -10  124.35    8.21
   2  -5 -10  134.17    7.54
   2  -5 -10  134.08    7.41
   3  -5 -10 1158.52   42.70
   3  -5 -10 1144.51   42.49
   3  -5 -10 1182.79   44.41
   4  -5 -10  209.99   12.32
   4  -5 -10  198.93   12.71
   4  -5 -10  194.42   12.10
   5  -5 -10  149.53   11.39
   5  -5 -10  172.31   12.67
   5  -5 -10  164.84   11.87
   6  -5 -10  463.34   24.29
   6  -5 -10  407.74   22.73
   7  -5 -10  207.46   16.31
   7  -5 -10  223.45   16.33
   8  -5 -10   15.05    6.20
   8  -5 -10   13.94    6.90
   9  -5 -10  177.87   17.53
   9  -5 -10  152.01   15.88
  -9  -4 -10  150.49   15.56
  -9  -4 -10  141.74   14.84
  -8  -4 -10  137.86   13.90
  -8  -4 -10  140.93   13.77
  -7  -4 -10   13.71    5.56
  -7  -4 -10   14.74    5.41
  -7  -4 -10   10.38    5.26
  -6  -4 -10    1.57    3.79
  -6  -4 -10    1.59    3.08
  -6  -4 -10   -1.65    2.72
  -6  -4 -10   -2.01    2.84
  -5  -4 -10  142.09   10.10
  -5  -4 -10  120.38   10.08
  -5  -4 -10  129.04    9.76
  -4  -4 -10   14.16    3.46
  -4  -4 -10   16.23    3.59
  -4  -4 -10   11.81    3.67
  -3  -4 -10  119.03    7.71
  -3  -4 -10  117.74    7.13
  -3  -4 -10  125.08    7.22
  -2  -4 -10  216.55    8.96
  -2  -4 -10  222.90    9.00
  -2  -4 -10  233.95   10.44
  -1  -4 -10  142.70    6.72
   0  -4 -10   15.71    2.04
   1  -4 -10   97.58    5.72
   2  -4 -10  249.49   11.04
   2  -4 -10  239.23   10.73
   2  -4 -10  257.15   12.12
   3  -4 -10  103.11    8.08
   3  -4 -10  116.98    7.68
   3  -4 -10  118.06    7.65
   4  -4 -10   26.71    4.75
   4  -4 -10   18.17    4.10
   4  -4 -10   22.88    4.92
   5  -4 -10  156.61   11.19
   5  -4 -10  130.17   10.94
   5  -4 -10  138.31   10.67
   6  -4 -10    2.78    3.21
   6  -4 -10   -0.56    3.64
   7  -4 -10   13.41    5.44
   7  -4 -10   26.07    6.61
   8  -4 -10  147.95   15.02
   8  -4 -10  151.08   14.53
   9  -4 -10  113.98   14.01
   9  -4 -10  141.67   15.68
  -9  -3 -10    9.23    6.04
  -9  -3 -10    7.59    6.54
  -8  -3 -10    5.49    5.04
  -8  -3 -10    0.04    4.39
  -7  -3 -10    3.94    4.08
  -7  -3 -10   10.11    4.99
  -6  -3 -10  123.28   10.82
  -6  -3 -10  114.73   10.13
  -6  -3 -10  136.05   11.00
  -5  -3 -10  108.66    9.27
  -5  -3 -10  111.65    8.68
  -5  -3 -10  114.87    9.15
  -4  -3 -10   62.99    6.33
  -4  -3 -10   65.04    6.56
  -4  -3 -10   67.00    6.10
  -4  -3 -10   75.49    6.25
  -3  -3 -10   23.48    3.18
  -3  -3 -10   31.42    3.96
  -3  -3 -10   23.70    3.13
  -2  -3 -10  157.43    7.84
   1  -3 -10    0.05    1.50
   2  -3 -10  147.49    8.18
   2  -3 -10  144.15    7.07
   2  -3 -10  139.93    7.05
   3  -3 -10   25.25    3.71
   3  -3 -10   30.02    4.42
   3  -3 -10   26.32    3.73
   4  -3 -10   57.04    6.59
   4  -3 -10   65.70    6.41
   4  -3 -10   57.90    6.21
   5  -3 -10  106.18    9.65
   5  -3 -10   99.11    9.03
   5  -3 -10   97.56    8.97
   6  -3 -10  152.18   12.38
   6  -3 -10  146.89   12.49
   7  -3 -10   -0.57    3.35
   7  -3 -10    1.58    4.53
   8  -3 -10   -0.06    3.82
   8  -3 -10    0.00    4.22
   9  -3 -10   16.79    7.90
   9  -3 -10   23.42    7.79
  -9  -2 -10  133.65   14.50
  -9  -2 -10  164.64   16.05
  -8  -2 -10   85.84   11.00
  -8  -2 -10   73.90   10.54
  -7  -2 -10   72.99    9.28
  -7  -2 -10   76.26    9.81
  -6  -2 -10  433.11   22.51
  -6  -2 -10  457.75   22.51
  -6  -2 -10  430.72   21.99
  -5  -2 -10   67.97    6.87
  -5  -2 -10   58.53    7.03
  -5  -2 -10   66.98    7.03
  -4  -2 -10  169.35    9.75
  -4  -2 -10  161.38    9.76
  -4  -2 -10  176.56   10.53
  -3  -2 -10  978.19   35.32
  -3  -2 -10  973.51   34.98
  -3  -2 -10 1016.94   36.90
  -2  -2 -10  284.08   11.95
   1  -2 -10  132.03    6.44
   2  -2 -10  243.11   11.82
   2  -2 -10  266.91   10.73
   2  -2 -10  251.98   10.57
   3  -2 -10 1040.66   37.37
   3  -2 -10  974.98   37.15
   3  -2 -10 1050.38   39.15
   4  -2 -10  203.33   12.20
   4  -2 -10  168.72   10.94
   4  -2 -10  196.40   11.47
   5  -2 -10   93.44    8.62
   5  -2 -10   87.57    8.40
   5  -2 -10   70.08    8.27
   6  -2 -10  472.10   23.52
   6  -2 -10  418.44   22.63
   6  -2 -10  443.14   23.94
   7  -2 -10   57.54    8.98
   7  -2 -10   36.54    7.55
   8  -2 -10   72.66   10.31
   8  -2 -10   75.55   10.94
   9  -2 -10  181.80   16.86
   9  -2 -10  172.66   17.33
  -9  -1 -10  220.40   18.10
  -9  -1 -10  210.89   18.38
  -8  -1 -10   13.44    6.00
  -8  -1 -10    9.11    5.24
  -7  -1 -10   43.64    8.01
  -7  -1 -10   66.71    8.96
  -6  -1 -10  318.06   18.07
  -6  -1 -10  305.69   18.22
  -6  -1 -10  347.04   18.45
  -5  -1 -10   58.77    6.72
  -5  -1 -10   58.11    6.98
  -5  -1 -10   62.53    6.66
  -4  -1 -10  418.08   18.78
  -4  -1 -10  431.35   19.73
  -4  -1 -10  443.79   18.80
  -3  -1 -10  423.94   17.65
  -3  -1 -10  463.67   18.95
  -3  -1 -10  440.14   17.56
  -2  -1 -10  653.14   24.42
  -1  -1 -10  523.24   18.91
   1  -1 -10  499.44   18.81
   2  -1 -10  634.80   24.02
   2  -1 -10  603.69   22.37
   2  -1 -10  601.15   22.32
   3  -1 -10  446.03   18.82
   3  -1 -10  447.99   19.83
   3  -1 -10  450.93   18.87
   4  -1 -10  452.66   20.81
   4  -1 -10  483.60   21.05
   4  -1 -10  462.06   21.63
   5  -1 -10   39.46    6.49
   5  -1 -10   49.19    6.50
   5  -1 -10   41.47    6.13
   6  -1 -10  456.05   22.40
   6  -1 -10  370.19   20.90
   6  -1 -10  378.82   21.77
   7  -1 -10   47.46    8.43
   7  -1 -10   34.15    7.05
   8  -1 -10   22.31    6.78
   8  -1 -10    6.90    4.92
   9  -1 -10  243.87   20.11
   9  -1 -10  238.39   19.18
  -9   0 -10   12.62    6.89
  -9   0 -10   15.37    6.78
  -8   0 -10    1.45    4.74
  -8   0 -10   -2.02    3.56
  -7   0 -10  190.79   14.88
  -7   0 -10  199.32   14.88
  -6   0 -10    6.49    3.92
  -6   0 -10    7.05    4.23
  -6   0 -10    9.49    3.94
  -5   0 -10   90.55    8.56
  -5   0 -10  108.81    8.85
  -5   0 -10  121.49    9.54
  -4   0 -10  267.88   13.65
  -4   0 -10  271.06   13.99
  -4   0 -10  284.19   14.72
  -3   0 -10   -0.47    1.79
  -3   0 -10    0.61    1.57
  -3   0 -10    1.18    1.55
  -2   0 -10   73.74    5.43
  -2   0 -10   76.95    4.16
  -2   0 -10   77.06    4.37
  -1   0 -10  442.79   17.01
   0   0 -10  255.13   10.43
   1   0 -10  426.84   16.82
   2   0 -10   77.93    5.92
   2   0 -10   84.10    5.26
   2   0 -10   80.30    5.20
   3   0 -10    1.53    1.96
   3   0 -10    1.78    1.91
   3   0 -10   -1.86    1.87
   4   0 -10  261.80   14.31
   4   0 -10  282.98   14.77
   4   0 -10  292.65   15.49
   5   0 -10  119.91    9.92
   5   0 -10  113.87   10.21
   6   0 -10    6.32    3.62
   6   0 -10    6.78    4.12
   6   0 -10    6.28    4.03
   7   0 -10  227.66   16.02
   7   0 -10  203.26   15.86
   8   0 -10    3.33    4.46
   8   0 -10    1.51    4.40
   9   0 -10   14.95    7.01
   9   0 -10    7.56    5.94
  -9   1 -10  224.96   18.67
  -9   1 -10  224.83   19.15
  -8   1 -10    3.20    5.04
  -8   1 -10   14.20    5.49
  -7   1 -10   55.96    8.59
  -7   1 -10   61.14    8.87
  -6   1 -10  388.13   20.83
  -6   1 -10  399.91   20.73
  -6   1 -10  377.00   20.86
  -5   1 -10   43.90    5.92
  -5   1 -10   38.02    5.98
  -5   1 -10   35.32    5.70
  -4   1 -10  457.37   20.55
  -4   1 -10  489.83   21.59
  -4   1 -10  438.99   20.13
  -3   1 -10  441.73   19.31
  -3   1 -10  421.71   18.26
  -3   1 -10  448.85   18.29
  -2   1 -10  666.93   25.49
  -2   1 -10  664.77   23.76
  -2   1 -10  620.73   23.77
  -1   1 -10  482.67   17.00
  -1   1 -10  468.87   17.01
  -1   1 -10  503.22   19.27
   0   1 -10  546.62   20.93
   1   1 -10  479.95   17.57
   1   1 -10  470.51   18.98
   2   1 -10  634.31   24.93
   2   1 -10  699.49   26.59
   3   1 -10  440.11   18.89
   3   1 -10  420.24   19.54
   3   1 -10  422.35   18.45
   4   1 -10  464.99   21.02
   4   1 -10  440.63   21.31
   4   1 -10  436.38   20.39
   5   1 -10   55.16    7.05
   5   1 -10   45.63    6.67
   5   1 -10   47.87    7.08
   6   1 -10  329.50   19.05
   6   1 -10  293.09   18.61
   6   1 -10  310.75   18.19
   7   1 -10   40.77    8.13
   7   1 -10   53.50    8.66
   8   1 -10   10.63    5.73
   8   1 -10   11.16    6.00
   9   1 -10  208.85   19.03
   9   1 -10  229.12   18.94
  -9   2 -10  177.37   16.80
  -9   2 -10  178.01   17.28
  -8   2 -10   68.46   10.38
  -8   2 -10   69.40   10.60
  -7   2 -10   59.17    9.19
  -7   2 -10   58.18    8.85
  -6   2 -10  419.05   22.79
  -6   2 -10  409.23   22.44
  -6   2 -10  458.62   22.59
  -5   2 -10   93.64    9.03
  -5   2 -10   79.59    8.04
  -5   2 -10   77.85    8.22
  -4   2 -10  183.69   11.12
  -4   2 -10  201.85   12.13
  -4   2 -10  167.53   11.07
  -3   2 -10 1025.21   37.55
  -3   2 -10 1014.22   39.29
  -3   2 -10 1012.37   37.84
  -2   2 -10  260.73   12.89
  -2   2 -10  274.19   11.81
  -2   2 -10  234.09   11.62
  -1   2 -10  110.47    7.35
  -1   2 -10  134.00    6.64
  -1   2 -10  128.29    6.50
   0   2 -10  975.78   35.51
   0   2 -10  957.27   33.38
   0   2 -10  947.98   33.39
   1   2 -10   98.36    6.57
   1   2 -10   89.03    5.61
   1   2 -10   82.48    5.35
   2   2 -10  300.28   14.42
   2   2 -10  297.48   13.50
   2   2 -10  280.83   13.24
   3   2 -10 1034.91   39.29
   3   2 -10 1038.90   38.10
   3   2 -10  923.56   37.22
   4   2 -10  174.83   11.78
   4   2 -10  189.10   11.68
   4   2 -10  152.06   10.64
   5   2 -10   71.88    8.39
   5   2 -10   69.68    8.02
   5   2 -10   69.02    7.92
   6   2 -10  433.35   23.78
   6   2 -10  439.58   23.11
   7   2 -10   69.53    9.52
   7   2 -10   79.58   10.50
   8   2 -10   83.86   11.36
   8   2 -10   81.83   11.45
   9   2 -10  126.65   15.17
   9   2 -10  148.82   15.48
  -9   3 -10   20.99    8.66
  -9   3 -10   30.64    8.78
  -8   3 -10    3.54    4.96
  -8   3 -10    0.52    3.87
  -7   3 -10   15.77    5.68
  -7   3 -10    2.51    4.65
  -6   3 -10  150.86   12.92
  -6   3 -10  154.15   12.65
  -5   3 -10   93.36    9.23
  -5   3 -10  127.25   10.59
  -5   3 -10   92.62    9.09
  -4   3 -10   77.74    7.58
  -4   3 -10   70.96    7.62
  -4   3 -10   79.36    7.42
  -3   3 -10   22.87    4.06
  -3   3 -10   23.98    4.57
  -3   3 -10   28.35    4.42
  -2   3 -10  126.87    8.08
  -2   3 -10  144.88    8.37
  -2   3 -10  136.26    9.04
  -1   3 -10    1.59    2.08
  -1   3 -10    3.14    1.61
  -1   3 -10    1.04    1.59
   0   3 -10  188.49   10.18
   0   3 -10  176.58    9.08
   0   3 -10  175.27    9.06
   1   3 -10    1.67    1.62
   1   3 -10    0.36    1.38
   1   3 -10    1.77    2.07
   2   3 -10  143.71    8.86
   2   3 -10  151.79    9.68
   2   3 -10  142.22    8.65
   3   3 -10   23.96    4.37
   3   3 -10   34.10    5.33
   3   3 -10   27.45    4.60
   4   3 -10   70.91    7.62
   4   3 -10   70.63    7.28
   4   3 -10   66.66    7.65
   5   3 -10  126.68   10.56
   5   3 -10   92.75    9.93
   5   3 -10  106.36    9.83
   6   3 -10  132.80   11.72
   6   3 -10  116.16   11.78
   7   3 -10    5.36    4.79
   7   3 -10   14.66    5.79
   8   3 -10    4.21    5.18
   8   3 -10   14.86    6.34
   9   3 -10   27.03    8.76
   9   3 -10    8.12    6.30
  -9   4 -10  163.80   16.71
  -9   4 -10  139.02   15.82
  -8   4 -10  151.91   15.05
  -8   4 -10  132.03   14.06
  -7   4 -10   19.13    5.89
  -7   4 -10   18.45    6.50
  -6   4 -10    2.82    4.24
  -6   4 -10    5.21    3.90
  -5   4 -10  142.34   11.89
  -5   4 -10  127.94   10.83
  -5   4 -10  132.96   11.28
  -4   4 -10   19.98    5.13
  -4   4 -10   23.34    4.86
  -4   4 -10   20.16    4.74
  -3   4 -10  118.79    8.61
  -3   4 -10  127.49    9.73
  -3   4 -10  118.95    8.96
  -2   4 -10  267.45   14.07
  -2   4 -10  241.17   12.90
  -2   4 -10  238.62   12.59
  -1   4 -10   99.54    7.04
  -1   4 -10  102.55    7.85
  -1   4 -10  110.88    7.29
   0   4 -10   11.66    2.91
   0   4 -10   15.18    3.13
   0   4 -10   19.07    3.91
   1   4 -10  134.70    8.59
   1   4 -10  138.19    9.22
   1   4 -10  132.04    8.44
   2   4 -10  226.42   12.14
   2   4 -10  217.35   12.55
   2   4 -10  207.24   11.93
   3   4 -10  105.16    8.67
   3   4 -10  118.78    9.66
   3   4 -10  134.77    9.55
   4   4 -10    7.58    3.75
   4   4 -10   13.11    4.03
   4   4 -10   12.61    4.02
   5   4 -10  128.78   11.65
   5   4 -10  134.11   11.58
   5   4 -10  153.06   11.54
   6   4 -10    1.92    3.89
   6   4 -10    2.68    3.47
   7   4 -10   12.18    5.77
   7   4 -10   12.52    5.22
   8   4 -10  118.67   14.04
   8   4 -10  131.60   14.22
   9   4 -10  191.54   17.79
   9   4 -10  159.55   17.15
  -9   5 -10  171.73   18.13
  -9   5 -10  187.83   18.06
  -8   5 -10   10.89    6.39
  -8   5 -10    9.29    6.47
  -7   5 -10  224.82   17.28
  -7   5 -10  213.89   17.13
  -6   5 -10  423.04   24.40
  -6   5 -10  454.98   24.45
  -5   5 -10  132.46   12.15
  -5   5 -10  174.92   12.39
  -5   5 -10  133.70   11.68
  -4   5 -10  205.20   12.85
  -4   5 -10  172.28   12.33
  -4   5 -10  185.49   13.23
  -3   5 -10 1201.94   46.27
  -3   5 -10 1210.41   45.92
  -3   5 -10 1196.93   47.67
  -2   5 -10  121.45    8.55
  -2   5 -10  122.76    9.48
  -2   5 -10  126.67    8.99
  -1   5 -10  295.38   15.16
  -1   5 -10  321.75   16.39
  -1   5 -10  315.71   15.30
   0   5 -10 1510.96   53.27
   0   5 -10 1425.78   52.87
   0   5 -10 1479.34   55.20
   1   5 -10  310.62   15.84
   1   5 -10  334.86   16.81
   1   5 -10  325.04   15.80
   2   5 -10  146.48    9.97
   2   5 -10  159.93   11.00
   2   5 -10  162.75   10.51
   3   5 -10 1230.10   46.69
   3   5 -10 1199.69   48.07
   3   5 -10 1203.26   46.44
   4   5 -10  197.08   13.82
   4   5 -10  190.33   13.00
   4   5 -10  185.14   12.85
   5   5 -10  140.43   12.08
   5   5 -10  124.63   11.86
   5   5 -10  128.95   11.32
   6   5 -10  473.61   25.66
   6   5 -10  505.93   27.11
   7   5 -10  246.04   17.74
   7   5 -10  215.66   17.53
   8   5 -10   11.29    6.05
   8   5 -10   14.62    6.38
   9   5 -10  182.42   18.37
   9   5 -10  151.96   16.71
  -9   6 -10   61.74   11.83
  -9   6 -10   53.43   11.51
  -8   6 -10   12.93    6.96
  -8   6 -10   15.28    6.73
  -7   6 -10   51.76    9.91
  -7   6 -10   60.74   10.19
  -6   6 -10   99.77   11.82
  -6   6 -10  104.80   11.46
  -5   6 -10  214.06   15.33
  -5   6 -10  176.29   13.75
  -4   6 -10    3.43    2.89
  -4   6 -10    2.75    2.96
  -4   6 -10    1.15    3.28
  -3   6 -10  424.17   20.52
  -3   6 -10  419.41   21.52
  -3   6 -10  388.84   20.42
  -2   6 -10  105.54    8.54
  -2   6 -10   96.25    8.59
  -2   6 -10   99.81    9.20
  -1   6 -10  394.08   19.61
  -1   6 -10  372.25   18.49
  -1   6 -10  397.28   18.94
   0   6 -10  173.08   11.09
   0   6 -10  179.78   11.81
   0   6 -10  167.15   10.84
   1   6 -10  434.12   20.87
   1   6 -10  462.51   22.12
   1   6 -10  476.49   21.47
   2   6 -10  104.82    8.94
   2   6 -10  119.25    9.92
   2   6 -10  106.87    9.10
   3   6 -10  451.17   21.78
   3   6 -10  433.39   22.26
   3   6 -10  402.51   20.92
   4   6 -10    8.26    3.94
   4   6 -10    4.02    3.67
   4   6 -10    0.97    3.15
   5   6 -10  154.99   13.51
   5   6 -10  156.73   13.00
   6   6 -10  135.65   12.80
   6   6 -10   97.62   11.76
   7   6 -10   44.95    8.81
   7   6 -10   42.36    9.26
   8   6 -10   23.75    7.76
   8   6 -10   11.72    6.48
   9   6 -10   63.58   12.25
  -9   7 -10   17.76    8.59
  -9   7 -10   28.92    9.27
  -8   7 -10   14.13    7.12
  -8   7 -10   24.00    7.99
  -7   7 -10   96.92   12.23
  -7   7 -10  104.88   13.05
  -6   7 -10   32.42    8.22
  -6   7 -10   36.04    7.76
  -5   7 -10   85.26   10.17
  -5   7 -10   86.81   10.71
  -4   7 -10  348.24   20.51
  -4   7 -10  369.39   19.98
  -4   7 -10  346.36   20.01
  -3   7 -10  105.99    9.74
  -3   7 -10  108.59   10.01
  -3   7 -10   97.87   10.09
  -2   7 -10  313.28   17.26
  -2   7 -10  319.65   18.23
  -2   7 -10  313.11   17.11
  -1   7 -10  175.15   11.99
  -1   7 -10  217.23   12.88
  -1   7 -10  181.19   12.85
   0   7 -10  329.96   17.63
   0   7 -10  359.54   18.14
   0   7 -10  350.74   18.95
   1   7 -10  180.55   12.28
   1   7 -10  201.03   13.38
   1   7 -10  226.63   13.33
   2   7 -10  334.49   18.13
   2   7 -10  327.32   17.89
   2   7 -10  342.33   19.05
   3   7 -10   70.11    8.25
   3   7 -10   88.74    9.35
   3   7 -10   80.12    8.92
   4   7 -10  295.08   18.43
   4   7 -10  280.96   17.45
   4   7 -10  277.30   17.62
   5   7 -10   89.80   10.22
   5   7 -10   71.12    9.99
   6   7 -10   36.79    7.96
   6   7 -10   20.16    6.72
   7   7 -10   82.70   11.50
   7   7 -10   92.61   12.54
   8   7 -10   31.37    9.01
   8   7 -10   28.61    8.86
   9   7 -10   32.84    9.75
  -8   8 -10  107.65   14.39
  -8   8 -10  119.86   15.35
  -7   8 -10   93.85   12.61
  -7   8 -10   90.46   12.97
  -6   8 -10  330.17   21.31
  -6   8 -10  307.34   21.57
  -5   8 -10  261.88   18.70
  -5   8 -10  266.81   18.18
  -4   8 -10  187.69   14.34
  -4   8 -10  213.98   15.58
  -3   8 -10  443.96   24.21
  -3   8 -10  450.34   23.44
  -3   8 -10  452.54   23.18
  -2   8 -10  210.46   13.88
  -2   8 -10  180.96   13.94
  -2   8 -10  186.57   13.31
  -1   8 -10  837.67   35.93
  -1   8 -10  905.98   36.45
  -1   8 -10  823.23   37.19
   0   8 -10  376.26   19.13
   0   8 -10  354.86   19.78
   0   8 -10  308.81   18.13
   1   8 -10  812.22   35.09
   1   8 -10  859.12   35.71
   1   8 -10  816.53   36.36
   2   8 -10  209.73   14.17
   2   8 -10  213.03   14.08
   2   8 -10  206.80   14.58
   3   8 -10  423.76   23.74
   3   8 -10  491.20   24.44
   3   8 -10  448.49   23.33
   4   8 -10  198.88   14.85
   4   8 -10  219.04   16.05
   5   8 -10  250.67   17.70
   5   8 -10  278.08   19.13
   6   8 -10  267.32   20.08
   6   8 -10  342.04   21.51
   7   8 -10   69.59   11.63
   7   8 -10   68.90   11.30
   8   8 -10  120.50   15.26
   8   8 -10  110.83   14.38
  -8   9 -10   40.13   10.67
  -8   9 -10   47.30   11.26
  -7   9 -10  161.94   15.86
  -7   9 -10  119.02   14.88
  -6   9 -10  207.48   17.83
  -6   9 -10  189.84   16.82
  -5   9 -10    4.78    5.11
  -5   9 -10    3.87    4.52
  -4   9 -10   72.59    9.67
  -4   9 -10   74.46   10.22
  -3   9 -10  464.16   24.34
  -3   9 -10  430.43   24.67
  -2   9 -10   96.20    9.67
  -2   9 -10   62.53    8.43
  -2   9 -10   70.39    9.25
  -1   9 -10   75.54    9.43
  -1   9 -10   77.41    8.96
  -1   9 -10   90.96    9.56
   0   9 -10  575.18   26.36
   0   9 -10  503.86   25.44
   0   9 -10  496.44   26.46
   1   9 -10   49.50    7.42
   1   9 -10   40.55    7.43
   1   9 -10   65.13    8.34
   2   9 -10   64.71    8.59
   2   9 -10   56.86    8.08
   2   9 -10   52.07    8.19
   3   9 -10  394.50   22.33
   3   9 -10  419.30   23.54
   4   9 -10   60.94    9.63
   4   9 -10   73.37    9.62
   5   9 -10    2.40    3.92
   5   9 -10    4.16    5.13
   6   9 -10  172.15   16.65
   6   9 -10  209.96   17.03
   7   9 -10  114.00   14.46
   7   9 -10  129.80   14.73
   8   9 -10   38.58   10.40
  -8  10 -10    8.30    7.46
  -7  10 -10    7.35    6.77
  -7  10 -10   -3.72    4.93
  -6  10 -10   36.51    8.83
  -6  10 -10   37.67    9.24
  -5  10 -10    8.54    5.63
  -5  10 -10   20.04    6.50
  -4  10 -10   13.89    5.58
  -4  10 -10   15.38    6.10
  -3  10 -10   15.08    5.72
  -3  10 -10   18.47    5.79
  -2  10 -10   31.22    7.28
  -2  10 -10   23.59    6.08
  -1  10 -10   71.06    8.97
  -1  10 -10   64.39    9.35
  -1  10 -10   67.74    8.94
   0  10 -10  151.22   13.49
   0  10 -10  148.03   12.73
   0  10 -10  150.79   12.82
   1  10 -10   84.33    9.59
   1  10 -10   73.49    9.71
   2  10 -10   21.53    6.23
   2  10 -10   20.34    5.59
   3  10 -10    9.03    4.83
   3  10 -10   11.95    5.28
   4  10 -10   16.84    6.34
   4  10 -10    7.04    5.15
   5  10 -10    6.54    5.41
   5  10 -10   10.54    5.66
   6  10 -10   29.55    8.15
   6  10 -10   32.88    8.64
   7  10 -10    8.20    6.43
   7  10 -10   10.77    7.00
   8  10 -10   11.84    7.61
  -7  11 -10   90.75   14.06
  -7  11 -10   84.66   13.48
  -6  11 -10   66.17   11.63
  -6  11 -10   61.65   11.61
  -5  11 -10  116.28   14.09
  -5  11 -10  125.25   13.67
  -4  11 -10  331.37   22.53
  -4  11 -10  331.21   21.65
  -3  11 -10    5.58    5.23
  -3  11 -10    5.08    4.09
  -2  11 -10   78.99   10.62
  -2  11 -10   66.92    9.65
  -1  11 -10   27.91    6.99
  -1  11 -10   39.64    8.27
   0  11 -10   30.94    6.84
   0  11 -10   18.35    6.32
   1  11 -10   61.77    9.08
   1  11 -10   60.28    9.39
   2  11 -10   24.97    7.13
   2  11 -10   30.60    6.94
   3  11 -10   -0.17    3.82
   3  11 -10    4.77    4.65
   4  11 -10  342.84   22.99
   4  11 -10  353.63   22.22
   5  11 -10  121.38   14.24
   5  11 -10   99.54   12.71
   6  11 -10   66.56   11.95
   6  11 -10   57.03   10.68
   7  11 -10  133.88   16.46
  -7  12 -10   92.03   14.94
  -6  12 -10  315.23   23.42
  -6  12 -10  310.53   23.75
  -5  12 -10   14.82    6.89
  -5  12 -10   20.10    7.01
  -4  12 -10  206.26   18.40
  -4  12 -10  235.50   18.11
  -3  12 -10  181.95   16.69
  -3  12 -10  193.13   16.21
  -2  12 -10  138.63   14.37
  -2  12 -10  151.22   14.19
  -1  12 -10   28.97    7.33
  -1  12 -10   33.16    8.15
   0  12 -10  215.44   16.41
   0  12 -10  210.74   17.41
   1  12 -10   18.50    6.48
   1  12 -10   20.71    6.51
   2  12 -10  107.34   12.67
   2  12 -10  118.65   12.56
   3  12 -10  151.03   14.62
   3  12 -10  199.37   17.16
   4  12 -10  201.09   18.15
   4  12 -10  254.19   18.61
   5  12 -10   11.22    6.31
   5  12 -10   12.56    6.84
   6  12 -10  347.20   25.46
   7  12 -10   98.30   15.19
  -6  13 -10   18.77    8.08
  -5  13 -10   21.64    8.25
  -5  13 -10   31.78    8.58
  -4  13 -10   49.05   10.14
  -4  13 -10   65.79   11.69
  -3  13 -10   37.54    8.56
  -3  13 -10   33.73    9.03
  -2  13 -10   80.17   12.07
  -2  13 -10   77.49   11.21
  -1  13 -10    6.75    4.74
  -1  13 -10   -1.43    4.23
   0  13 -10   53.88    9.34
   0  13 -10   52.32   10.21
   1  13 -10    1.25    4.66
   1  13 -10    0.14    3.79
   2  13 -10   74.67   10.84
   2  13 -10   66.84   11.13
   3  13 -10   50.71    9.98
   3  13 -10   24.68    8.01
   4  13 -10   54.12   10.78
   4  13 -10   44.81   10.19
   5  13 -10   40.19    9.99
   5  13 -10   25.55    9.23
   6  13 -10   44.06   10.96
  -5  14 -10  159.87   17.90
  -4  14 -10  124.09   15.82
  -4  14 -10  160.34   16.27
  -3  14 -10   23.77    7.98
  -3  14 -10   32.98    8.85
  -2  14 -10  262.90   19.35
  -2  14 -10  202.40   19.06
  -1  14 -10  190.95   18.10
  -1  14 -10  194.19   17.22
   0  14 -10   25.46    7.46
   0  14 -10   17.27    6.86
   1  14 -10  150.78   16.12
   1  14 -10  168.19   15.98
   2  14 -10  247.11   20.56
   2  14 -10  239.21   19.40
   3  14 -10   50.98   10.38
   3  14 -10   31.66    9.28
   4  14 -10  144.95   16.61
   5  14 -10  155.64   17.93
  -5  15 -10  140.06   17.48
  -4  15 -10   71.03   12.86
  -3  15 -10  156.96   17.78
  -3  15 -10  218.44   19.02
  -2  15 -10  234.98   19.49
  -2  15 -10  193.24   19.27
  -1  15 -10    1.56    5.03
  -1  15 -10    5.51    6.02
   0  15 -10  147.59   15.66
   0  15 -10  139.95   16.45
   1  15 -10   10.23    6.53
   1  15 -10   -0.44    4.79
   2  15 -10  209.81   18.90
   2  15 -10  226.77   20.36
   3  15 -10  195.83   19.72
   4  15 -10  107.82   15.34
   5  15 -10  125.82   17.06
  -3  16 -10   26.48    9.57
  -2  16 -10   66.34   13.16
  -1  16 -10    9.49    6.90
   0  16 -10   85.68   14.14
   1  16 -10    0.56    5.47
   2  16 -10   61.69   12.37
   3  16 -10   29.28    9.76
  -2  17 -10   -3.59    5.95
  -1  17 -10   35.14   11.16
   0  17 -10    3.52    6.83
   1  17 -10   51.70   11.70
   2  17 -10    2.60    6.42
  -3 -17  -9   81.93   12.20
  -2 -17  -9  293.69   21.15
  -1 -17  -9   11.75    6.62
   0 -17  -9  126.69   14.24
   1 -17  -9   26.23    8.18
   2 -17  -9  252.73   20.06
   3 -17  -9   59.47   11.18
  -4 -16  -9  142.53   15.23
  -3 -16  -9  216.39   18.07
  -2 -16  -9   71.34   10.94
  -1 -16  -9  102.92   12.31
   0 -16  -9   82.86   11.47
   1 -16  -9   74.67   10.86
   2 -16  -9   88.44   11.88
   3 -16  -9  189.01   16.89
   4 -16  -9  146.79   15.82
  -5 -15  -9   17.78    7.29
  -4 -15  -9    3.84    4.84
  -3 -15  -9   13.24    5.97
  -2 -15  -9   -1.04    3.79
  -1 -15  -9   55.16    9.02
   0 -15  -9   61.83    9.67
   0 -15  -9   62.09    9.90
   1 -15  -9   35.83    7.83
   1 -15  -9   68.51   10.28
   2 -15  -9    4.67    4.62
   2 -15  -9    6.18    5.23
   3 -15  -9   15.12    6.11
   3 -15  -9   15.89    6.41
   4 -15  -9    4.28    4.98
   4 -15  -9    2.53    5.34
   5 -15  -9    6.07    5.77
  -6 -14  -9   23.21    7.51
  -5 -14  -9  229.37   17.88
  -4 -14  -9  139.10   13.74
  -3 -14  -9   90.55   11.03
  -2 -14  -9  228.05   16.34
  -2 -14  -9  214.20   16.27
  -1 -14  -9   98.56   10.67
  -1 -14  -9   85.42   10.38
   0 -14  -9   75.23    9.81
   0 -14  -9   53.22    8.52
   1 -14  -9   71.10    9.72
   1 -14  -9   89.77   10.68
   2 -14  -9  206.39   15.95
   2 -14  -9  196.69   15.44
   3 -14  -9   82.73   10.97
   3 -14  -9   92.32   11.61
   4 -14  -9  116.84   13.55
   4 -14  -9  142.20   14.10
   5 -14  -9  230.27   18.55
   5 -14  -9  224.72   19.22
   6 -14  -9   48.21   10.55
   6 -14  -9   35.25    9.52
  -7 -13  -9   65.62   11.71
  -6 -13  -9  145.59   14.69
  -5 -13  -9  178.78   15.46
  -4 -13  -9  260.49   18.31
  -4 -13  -9  271.92   18.11
  -3 -13  -9  147.17   13.38
  -3 -13  -9  136.77   12.47
  -2 -13  -9   99.83   10.54
  -2 -13  -9   95.19   10.53
  -1 -13  -9   33.97    6.77
  -1 -13  -9   39.49    7.30
   0 -13  -9  272.73   17.28
   0 -13  -9  226.76   15.75
   1 -13  -9   30.05    6.99
   1 -13  -9   41.46    7.25
   2 -13  -9  114.98   11.57
   2 -13  -9   86.80   10.25
   3 -13  -9  178.47   14.92
   3 -13  -9  153.13   13.71
   4 -13  -9  257.75   18.56
   4 -13  -9  294.14   19.96
   5 -13  -9  197.67   17.24
   5 -13  -9  187.08   16.33
   6 -13  -9  112.90   13.73
   6 -13  -9  121.30   14.54
   7 -13  -9   67.36   12.59
   7 -13  -9   53.50   11.44
  -7 -12  -9   65.51   11.31
  -6 -12  -9   21.14    7.01
  -5 -12  -9  101.45   11.97
  -5 -12  -9   99.86   11.35
  -4 -12  -9    2.46    4.06
  -4 -12  -9   -2.35    3.97
  -3 -12  -9   29.64    6.74
  -3 -12  -9   33.05    6.49
  -2 -12  -9    7.63    4.59
  -2 -12  -9   12.67    4.64
  -1 -12  -9   56.54    7.88
  -1 -12  -9   64.24    8.06
  -1 -12  -9   67.59    8.31
   0 -12  -9  238.98   15.82
   0 -12  -9  239.92   15.32
   0 -12  -9  282.74   16.44
   1 -12  -9   67.67    8.65
   1 -12  -9   67.38    8.30
   1 -12  -9   42.88    7.14
   2 -12  -9   17.45    5.29
   2 -12  -9   12.28    4.98
   3 -12  -9   24.64    6.52
   3 -12  -9   30.21    6.73
   4 -12  -9   -1.56    3.80
   4 -12  -9   -1.90    3.68
   5 -12  -9  117.45   13.04
   5 -12  -9   98.88   11.92
   6 -12  -9   17.64    7.04
   6 -12  -9   21.06    7.15
   7 -12  -9   70.70   12.43
   7 -12  -9   73.54   12.12
  -8 -11  -9    5.81    6.36
  -7 -11  -9  119.88   13.58
  -6 -11  -9    2.71    4.93
  -6 -11  -9    3.98    4.47
  -5 -11  -9  137.92   12.85
  -5 -11  -9  118.16   11.87
  -4 -11  -9   63.97    8.65
  -4 -11  -9   92.61   10.16
  -3 -11  -9   26.64    5.90
  -3 -11  -9   24.93    6.04
  -3 -11  -9   31.88    6.36
  -2 -11  -9  198.02   13.59
  -2 -11  -9  183.95   12.48
  -2 -11  -9  191.54   13.16
  -1 -11  -9  252.27   15.16
  -1 -11  -9  258.51   15.52
  -1 -11  -9  242.15   14.77
   0 -11  -9   10.28    3.80
   0 -11  -9    4.59    3.36
   0 -11  -9    7.15    3.84
   1 -11  -9  218.62   13.72
   1 -11  -9  193.84   13.18
   1 -11  -9  204.80   13.81
   2 -11  -9  166.59   12.86
   2 -11  -9  181.75   12.89
   2 -11  -9  185.49   12.81
   3 -11  -9   22.59    6.03
   3 -11  -9   14.23    4.83
   4 -11  -9   63.02    8.69
   4 -11  -9   74.23    9.71
   5 -11  -9  120.60   12.77
   5 -11  -9  121.06   12.22
   6 -11  -9    2.55    4.91
   6 -11  -9   -0.77    4.05
   7 -11  -9  112.43   13.99
   7 -11  -9  101.39   13.09
   8 -11  -9    6.19    6.34
   8 -11  -9    2.40    5.80
  -8 -10  -9  237.77   19.46
  -7 -10  -9   82.37   11.29
  -7 -10  -9  105.02   12.87
  -6 -10  -9  133.72   12.96
  -6 -10  -9  154.73   14.19
  -5 -10  -9  315.86   19.01
  -5 -10  -9  339.61   20.16
  -4 -10  -9  261.76   16.16
  -4 -10  -9  227.42   14.86
  -4 -10  -9  222.40   14.95
  -3 -10  -9  418.89   21.00
  -3 -10  -9  407.53   21.22
  -3 -10  -9  406.36   20.64
  -2 -10  -9   72.19    7.88
  -2 -10  -9   73.23    7.58
  -2 -10  -9   86.40    8.21
  -1 -10  -9  610.88   26.56
  -1 -10  -9  636.68   27.57
  -1 -10  -9  583.84   26.05
   0 -10  -9  305.57   16.37
   0 -10  -9  329.07   16.84
   0 -10  -9  329.57   17.47
   1 -10  -9  752.42   32.06
   1 -10  -9  711.72   30.59
   1 -10  -9  749.61   30.99
   2 -10  -9   78.67    8.20
   2 -10  -9   61.90    7.36
   2 -10  -9   93.35    8.97
   3 -10  -9  424.38   21.28
   3 -10  -9  388.51   21.66
   3 -10  -9  414.09   21.38
   4 -10  -9  190.21   14.47
   4 -10  -9  198.46   14.14
   5 -10  -9  393.02   21.79
   5 -10  -9  322.27   20.90
   6 -10  -9  177.21   15.07
   6 -10  -9  161.48   14.94
   7 -10  -9  106.75   13.07
   7 -10  -9  117.56   13.60
   8 -10  -9  196.34   18.30
   8 -10  -9  239.98   20.48
  -8  -9  -9   43.83    9.68
  -8  -9  -9   53.23   10.79
  -7  -9  -9   89.90   11.58
  -7  -9  -9  124.24   13.02
  -6  -9  -9  103.66   11.48
  -6  -9  -9   94.00   10.71
  -5  -9  -9   54.38    7.93
  -5  -9  -9   70.66    8.40
  -4  -9  -9   21.49    5.08
  -4  -9  -9   13.53    4.36
  -4  -9  -9   16.89    5.27
  -3  -9  -9  188.94   12.76
  -3  -9  -9  206.48   12.74
  -3  -9  -9  202.43   12.55
  -2  -9  -9  154.46   10.60
  -2  -9  -9  140.12    9.69
  -2  -9  -9  144.78    9.96
  -1  -9  -9  233.83   13.06
  -1  -9  -9  262.23   13.76
  -1  -9  -9  261.71   14.26
   0  -9  -9  190.44   11.12
   0  -9  -9  195.09   11.93
   0  -9  -9  178.23   10.87
   1  -9  -9  231.82   12.72
   1  -9  -9  236.34   13.56
   1  -9  -9  220.92   12.72
   2  -9  -9  148.29   10.67
   2  -9  -9  134.49    9.98
   2  -9  -9  128.73    9.53
   3  -9  -9  215.62   14.11
   3  -9  -9  211.37   13.48
   3  -9  -9  226.33   13.77
   4  -9  -9    9.51    3.96
   4  -9  -9    9.56    4.29
   4  -9  -9   19.40    5.08
   5  -9  -9   87.28    9.87
   5  -9  -9   82.63   10.01
   6  -9  -9  112.89   12.36
   6  -9  -9  125.76   12.35
   7  -9  -9  119.51   13.82
   7  -9  -9  138.11   13.92
   8  -9  -9   53.49   10.74
   8  -9  -9   41.40    9.59
  -9  -8  -9   18.12    7.77
  -8  -8  -9   47.04    9.53
  -8  -8  -9   56.25   10.87
  -7  -8  -9   -1.55    4.40
  -7  -8  -9    4.35    4.40
  -6  -8  -9   24.19    6.50
  -6  -8  -9   28.50    6.77
  -5  -8  -9   18.47    5.07
  -5  -8  -9   14.43    4.93
  -5  -8  -9   17.93    5.31
  -4  -8  -9   83.03    8.14
  -4  -8  -9  103.94    8.86
  -4  -8  -9   67.10    7.96
  -3  -8  -9   19.79    4.63
  -3  -8  -9   17.86    4.07
  -3  -8  -9   31.82    4.91
  -2  -8  -9  168.24   10.29
  -2  -8  -9  200.51   11.00
  -2  -8  -9  179.73   11.13
  -1  -8  -9  194.06   11.23
  -1  -8  -9  191.06   10.43
  -1  -8  -9  189.59   10.64
   0  -8  -9    2.12    2.24
   0  -8  -9    1.06    2.17
   0  -8  -9    1.06    2.01
   1  -8  -9  179.96   10.23
   1  -8  -9  175.34   10.02
   1  -8  -9  165.18   10.59
   2  -8  -9  180.84   11.09
   2  -8  -9  189.36   11.78
   2  -8  -9  169.84   10.53
   3  -8  -9   12.26    4.17
   3  -8  -9   15.37    4.15
   3  -8  -9   19.73    4.24
   4  -8  -9  101.06    9.72
   4  -8  -9  112.65    9.75
   4  -8  -9   88.73    9.00
   5  -8  -9   15.70    5.44
   5  -8  -9   14.39    4.82
   6  -8  -9   21.77    6.06
   6  -8  -9   11.09    5.21
   7  -8  -9    2.87    4.18
   7  -8  -9    2.57    4.49
   8  -8  -9   43.43    9.86
   8  -8  -9   57.26   10.49
   9  -8  -9    5.93    6.54
   9  -8  -9   24.43    9.05
  -9  -7  -9   53.99   10.84
  -9  -7  -9   78.81   12.70
  -9  -7  -9   56.22   10.82
  -8  -7  -9  681.67   35.47
  -8  -7  -9  680.83   34.75
  -7  -7  -9   58.21    9.45
  -7  -7  -9   50.66    8.66
  -6  -7  -9   76.15    9.31
  -6  -7  -9   61.75    8.35
  -5  -7  -9  625.64   29.09
  -5  -7  -9  631.23   28.33
  -5  -7  -9  615.85   28.03
  -4  -7  -9  431.53   20.47
  -4  -7  -9  435.88   21.30
  -4  -7  -9  443.83   20.68
  -3  -7  -9  147.21    9.27
  -3  -7  -9  147.38    9.96
  -3  -7  -9  145.35    9.40
  -2  -7  -9  900.21   33.83
  -2  -7  -9  898.90   34.03
  -2  -7  -9  940.55   35.58
  -1  -7  -9 1211.81   42.72
  -1  -7  -9 1171.39   42.43
  -1  -7  -9 1225.45   44.46
   0  -7  -9   43.21    4.05
   0  -7  -9   31.98    3.73
   0  -7  -9   38.42    4.51
   1  -7  -9 1243.03   44.87
   1  -7  -9 1273.45   44.79
   1  -7  -9 1270.16   46.92
   2  -7  -9  914.95   36.53
   2  -7  -9  979.49   36.62
   2  -7  -9 1035.05   38.57
   3  -7  -9  138.76    9.63
   3  -7  -9  145.00    9.61
   3  -7  -9  139.78   10.23
   4  -7  -9  439.00   21.51
   4  -7  -9  484.18   22.95
   4  -7  -9  429.03   21.47
   5  -7  -9  605.76   28.83
   5  -7  -9  624.84   30.00
   5  -7  -9  663.26   29.55
   6  -7  -9   85.55   10.12
   6  -7  -9   77.57    9.62
   7  -7  -9   64.99   10.10
   7  -7  -9   50.12    8.94
   8  -7  -9  650.34   34.11
   8  -7  -9  636.86   34.73
   9  -7  -9   25.78    8.82
   9  -7  -9   42.87   10.09
  -9  -6  -9    3.71    5.15
  -9  -6  -9   16.45    7.02
  -9  -6  -9   18.69    7.71
  -8  -6  -9   66.24   10.45
  -8  -6  -9   77.94   10.67
  -8  -6  -9   55.37   10.03
  -7  -6  -9  278.53   19.05
  -7  -6  -9  281.66   18.44
  -6  -6  -9  157.54   12.20
  -6  -6  -9  147.16   12.58
  -5  -6  -9  154.97   10.90
  -5  -6  -9  146.05   11.08
  -5  -6  -9  141.41   10.71
  -4  -6  -9  301.65   16.18
  -4  -6  -9  285.94   15.16
  -4  -6  -9  307.24   15.48
  -3  -6  -9  386.86   17.13
  -3  -6  -9  389.87   17.89
  -3  -6  -9  358.37   16.62
  -2  -6  -9  428.68   18.13
  -2  -6  -9  403.34   16.65
  -2  -6  -9  396.53   16.74
  -1  -6  -9  561.77   22.00
  -1  -6  -9  541.24   20.34
  -1  -6  -9  543.72   20.51
   0  -6  -9  105.96    6.87
   0  -6  -9  106.22    5.85
   0  -6  -9  113.02    5.86
   1  -6  -9  515.50   19.53
   1  -6  -9  499.55   20.73
   1  -6  -9  483.10   19.22
   2  -6  -9  384.19   17.86
   2  -6  -9  403.72   17.18
   2  -6  -9  397.20   16.92
   3  -6  -9  403.16   18.59
   3  -6  -9  401.60   18.37
   3  -6  -9  407.46   19.44
   4  -6  -9  332.22   17.14
   4  -6  -9  327.06   17.23
   4  -6  -9  336.13   17.87
   5  -6  -9  136.08   11.47
   5  -6  -9  143.52   11.42
   5  -6  -9  144.98   11.14
   6  -6  -9  210.51   14.71
   6  -6  -9  190.91   14.70
   7  -6  -9  297.23   19.63
   7  -6  -9  307.03   20.22
   8  -6  -9   70.78   10.93
   8  -6  -9   64.45   10.83
   9  -6  -9   21.28    7.41
   9  -6  -9   29.87    9.10
  -9  -5  -9    6.19    5.60
  -9  -5  -9   -5.22    4.43
  -9  -5  -9    3.92    5.61
  -8  -5  -9    1.79    4.59
  -8  -5  -9    0.12    5.05
  -8  -5  -9   -1.43    4.42
  -7  -5  -9   19.66    6.46
  -7  -5  -9   12.58    5.06
  -6  -5  -9   27.37    5.95
  -6  -5  -9   23.61    5.76
  -6  -5  -9   24.61    5.93
  -5  -5  -9   -4.29    2.49
  -5  -5  -9   -0.47    2.22
  -5  -5  -9    0.77    2.61
  -4  -5  -9   29.51    4.98
  -4  -5  -9   35.34    4.92
  -4  -5  -9   34.69    4.91
  -3  -5  -9   33.48    4.40
  -3  -5  -9   35.23    4.10
  -3  -5  -9   32.95    3.96
  -2  -5  -9    9.77    2.12
  -2  -5  -9    7.53    2.43
  -2  -5  -9    7.15    1.88
  -1  -5  -9   49.74    2.93
  -1  -5  -9   53.26    4.22
   0  -5  -9   49.96    4.05
   1  -5  -9   52.52    3.56
   1  -5  -9   50.87    3.64
   1  -5  -9   50.46    4.46
   2  -5  -9   12.62    3.00
   2  -5  -9    7.49    2.28
   2  -5  -9    7.47    2.13
   3  -5  -9   27.91    4.24
   3  -5  -9   33.63    4.38
   3  -5  -9   31.82    4.75
   4  -5  -9   37.90    5.39
   4  -5  -9   32.71    5.07
   4  -5  -9   29.15    5.38
   5  -5  -9    1.17    3.11
   5  -5  -9    0.72    2.73
   5  -5  -9    0.12    2.66
   6  -5  -9   27.07    6.09
   6  -5  -9   20.13    5.94
   7  -5  -9    6.11    5.09
   7  -5  -9    8.09    4.67
   8  -5  -9    5.20    4.96
   8  -5  -9   -1.03    4.38
   9  -5  -9    3.84    5.65
   9  -5  -9   -3.17    4.56
  -9  -4  -9   54.43   10.61
  -9  -4  -9   70.69   11.01
  -8  -4  -9  330.58   21.15
  -8  -4  -9  330.86   21.19
  -7  -4  -9  368.22   20.66
  -7  -4  -9  327.14   20.34
  -6  -4  -9   27.41    5.81
  -6  -4  -9   16.78    5.31
  -6  -4  -9   17.39    5.27
  -6  -4  -9   24.73    5.39
  -5  -4  -9  305.39   16.92
  -5  -4  -9  297.78   16.16
  -5  -4  -9  319.76   16.31
  -4  -4  -9  486.99   21.29
  -4  -4  -9  514.86   21.64
  -4  -4  -9  502.19   22.41
  -3  -4  -9   17.12    3.34
  -3  -4  -9   14.17    2.79
  -3  -4  -9   11.95    2.64
  -2  -4  -9  144.85    7.64
  -2  -4  -9  135.70    6.37
  -2  -4  -9  133.97    6.37
  -1  -4  -9  456.93   17.35
   0  -4  -9   78.89    4.58
   1  -4  -9  419.65   16.67
   2  -4  -9  160.12    7.90
   2  -4  -9  162.12    9.01
   2  -4  -9  155.18    8.02
   3  -4  -9   18.41    3.78
   3  -4  -9   13.21    3.05
   3  -4  -9   13.08    3.15
   4  -4  -9  473.92   21.92
   4  -4  -9  540.02   22.58
   4  -4  -9  485.67   22.92
   5  -4  -9  295.38   16.72
   5  -4  -9  320.86   17.70
   5  -4  -9  292.08   16.53
   6  -4  -9   13.05    4.79
   6  -4  -9    5.86    3.71
   6  -4  -9   10.68    4.58
   7  -4  -9  342.19   20.77
   7  -4  -9  343.02   21.10
   8  -4  -9  288.93   19.96
   8  -4  -9  295.14   20.83
   9  -4  -9   60.72   11.44
   9  -4  -9   46.50    9.94
 -10  -3  -9  104.65   14.52
 -10  -3  -9  139.06   15.63
  -9  -3  -9  117.04   13.77
  -9  -3  -9  109.71   13.54
  -8  -3  -9  193.57   15.78
  -8  -3  -9  203.68   16.15
  -7  -3  -9  214.22   15.62
  -7  -3  -9  246.48   16.30
  -6  -3  -9  344.12   19.01
  -6  -3  -9  333.61   19.25
  -6  -3  -9  379.94   19.33
  -5  -3  -9  452.88   21.72
  -5  -3  -9  485.62   22.91
  -5  -3  -9  475.64   21.53
  -5  -3  -9  481.93   22.76
  -4  -3  -9  641.47   26.49
  -4  -3  -9  695.23   27.88
  -4  -3  -9  653.97   26.38
  -3  -3  -9  293.64   13.72
  -3  -3  -9  288.86   12.71
  -3  -3  -9  287.12   12.68
  -2  -3  -9  985.87   35.05
  -2  -3  -9  963.79   32.85
  -1  -3  -9  413.78   15.26
   1  -3  -9  392.29   15.30
   2  -3  -9 1006.94   35.38
   2  -3  -9 1016.84   37.25
   2  -3  -9 1016.89   35.22
   3  -3  -9  333.87   15.68
   3  -3  -9  314.48   14.62
   3  -3  -9  328.15   14.67
   4  -3  -9  731.93   29.03
   4  -3  -9  685.68   28.56
   4  -3  -9  700.98   29.79
   5  -3  -9  465.41   22.41
   5  -3  -9  476.45   23.15
   5  -3  -9  465.46   22.45
   6  -3  -9  333.40   19.40
   6  -3  -9  342.03   18.96
   6  -3  -9  309.77   18.49
   7  -3  -9  192.02   14.68
   7  -3  -9  180.55   15.27
   8  -3  -9  206.55   16.89
   8  -3  -9  234.79   17.93
   9  -3  -9  127.80   14.95
   9  -3  -9  137.05   14.49
  10  -3  -9  156.37   17.32
 -10  -2  -9   38.52    9.86
 -10  -2  -9   40.40   10.03
  -9  -2  -9   16.40    7.30
  -9  -2  -9   21.60    7.11
  -8  -2  -9   60.20    9.61
  -8  -2  -9   64.11   10.12
  -7  -2  -9    1.21    3.43
  -7  -2  -9    0.30    3.91
  -6  -2  -9  191.11   13.06
  -6  -2  -9  191.97   13.32
  -6  -2  -9  166.89   12.19
  -5  -2  -9   -0.65    2.42
  -5  -2  -9    1.52    2.30
  -5  -2  -9    0.20    2.27
  -4  -2  -9   30.82    4.28
  -4  -2  -9   33.73    4.64
  -4  -2  -9   30.21    4.35
  -3  -2  -9  371.69   16.45
  -3  -2  -9  392.38   15.56
  -3  -2  -9  371.46   15.42
  -2  -2  -9    1.82    1.65
  -2  -2  -9    4.63    1.76
   1  -2  -9   36.59    2.95
   2  -2  -9    3.70    1.84
   2  -2  -9    1.72    1.35
   2  -2  -9    3.64    1.52
   3  -2  -9  355.09   16.45
   3  -2  -9  334.06   15.20
   3  -2  -9  355.94   15.43
   4  -2  -9   45.56    5.51
   4  -2  -9   44.92    5.83
   4  -2  -9   46.11    5.37
   5  -2  -9   -1.06    2.57
   5  -2  -9    2.71    2.65
   5  -2  -9    4.14    2.87
   6  -2  -9  156.06   12.22
   6  -2  -9  172.90   12.76
   6  -2  -9  186.43   13.83
   7  -2  -9    3.29    3.75
   7  -2  -9   -3.82    3.45
   8  -2  -9   78.07   11.15
   8  -2  -9   80.53   10.51
   9  -2  -9    9.60    6.43
   9  -2  -9    6.54    5.55
  10  -2  -9   42.71   11.01
 -10  -1  -9   34.73    9.51
 -10  -1  -9   31.54    9.51
  -9  -1  -9   14.71    7.01
  -9  -1  -9   18.69    7.01
  -8  -1  -9   88.49   11.10
  -8  -1  -9   85.20   11.20
  -7  -1  -9   31.71    7.00
  -7  -1  -9   38.97    7.31
  -6  -1  -9   10.16    3.95
  -6  -1  -9    9.64    4.22
  -6  -1  -9    7.73    3.74
  -5  -1  -9  186.88   12.24
  -5  -1  -9  188.15   11.80
  -5  -1  -9  181.75   11.52
  -4  -1  -9  152.04    9.53
  -4  -1  -9  162.08    9.47
  -4  -1  -9  170.38   10.35
  -3  -1  -9   58.75    4.69
  -3  -1  -9   63.36    5.34
  -3  -1  -9   54.92    4.50
  -2  -1  -9  299.37   12.63
  -1  -1  -9  564.73   20.59
  -1  -1  -9  602.19   20.87
   1  -1  -9  601.86   22.08
   2  -1  -9  265.33   11.20
   2  -1  -9  277.87   11.42
   2  -1  -9  274.71   12.45
   3  -1  -9   26.03    3.59
   3  -1  -9   34.61    4.04
   3  -1  -9   27.30    4.16
   4  -1  -9  215.38   11.88
   4  -1  -9  202.97   12.20
   4  -1  -9  181.81   11.31
   5  -1  -9  142.43   11.24
   5  -1  -9  165.76   11.38
   5  -1  -9  176.68   11.62
   6  -1  -9    7.24    4.10
   6  -1  -9    3.02    3.48
   6  -1  -9    9.32    3.94
   7  -1  -9   30.56    6.69
   7  -1  -9   35.32    7.48
   8  -1  -9   80.38   11.30
   8  -1  -9   59.31    9.73
   9  -1  -9    6.17    5.36
   9  -1  -9   16.93    7.17
  10  -1  -9   31.23   10.06
 -10   0  -9   90.10   13.46
 -10   0  -9   90.01   13.77
  -9   0  -9    1.30    5.22
  -9   0  -9    6.70    5.55
  -8   0  -9  174.38   15.31
  -8   0  -9  162.60   14.61
  -7   0  -9  137.62   12.81
  -7   0  -9  161.35   13.11
  -6   0  -9  135.44   11.43
  -6   0  -9  138.47   11.11
  -6   0  -9  140.37   11.22
  -5   0  -9 1272.73   50.17
  -5   0  -9 1453.91   50.75
  -5   0  -9 1309.38   51.76
  -4   0  -9  360.02   16.96
  -4   0  -9  374.48   17.67
  -4   0  -9  353.97   16.65
  -3   0  -9   51.17    4.55
  -3   0  -9   41.20    4.64
  -2   0  -9 1861.17   61.82
  -2   0  -9 1827.29   61.99
  -2   0  -9 1905.89   64.78
  -1   0  -9  690.23   25.03
   0   0  -9   -0.41    1.10
   1   0  -9  669.41   24.74
   2   0  -9 1846.65   63.65
   2   0  -9 1875.80   63.72
   2   0  -9 1953.90   66.39
   3   0  -9   48.79    4.82
   3   0  -9   48.74    4.86
   3   0  -9   46.87    5.21
   4   0  -9  365.96   17.53
   4   0  -9  361.72   17.29
   4   0  -9  366.40   18.25
   5   0  -9 1391.71   52.34
   5   0  -9 1409.28   52.30
   5   0  -9 1310.17   53.35
   6   0  -9  145.56   12.05
   6   0  -9  143.94   11.79
   6   0  -9  113.83   10.61
   7   0  -9  195.89   14.96
   7   0  -9  153.63   13.36
   8   0  -9  185.49   16.28
   8   0  -9  151.86   14.22
   9   0  -9   11.49    6.55
   9   0  -9    1.08    5.11
  10   0  -9   81.91   13.73
 -10   1  -9   46.14   10.67
 -10   1  -9   40.53   10.56
  -9   1  -9   20.83    7.67
  -9   1  -9    5.44    6.03
  -8   1  -9   65.63   10.13
  -8   1  -9   78.43   10.95
  -7   1  -9   33.16    7.02
  -7   1  -9   34.71    7.44
  -6   1  -9    9.76    3.97
  -6   1  -9    6.47    3.53
  -6   1  -9    4.64    3.60
  -5   1  -9  177.45   12.00
  -5   1  -9  147.14   11.06
  -5   1  -9  189.60   11.82
  -4   1  -9  200.10   11.96
  -4   1  -9  196.60   11.58
  -4   1  -9  204.62   11.38
  -3   1  -9   32.71    3.85
  -3   1  -9   36.08    4.18
  -3   1  -9   34.99    4.45
  -2   1  -9  271.59   12.54
  -2   1  -9  258.47   11.16
  -2   1  -9  280.90   11.53
  -1   1  -9  546.67   19.38
  -1   1  -9  587.94   21.63
  -1   1  -9  550.97   19.33
   0   1  -9   48.07    3.84
   1   1  -9  540.35   19.70
   1   1  -9  564.52   21.40
   1   1  -9  550.85   19.81
   2   1  -9  275.37   12.63
   2   1  -9  305.88   12.92
   2   1  -9  302.85   13.88
   3   1  -9   55.01    5.31
   3   1  -9   58.01    5.87
   3   1  -9   47.90    4.91
   4   1  -9  161.06   10.34
   4   1  -9  190.57   11.27
   4   1  -9  157.95   10.98
   5   1  -9  180.21   12.05
   5   1  -9  171.41   11.93
   5   1  -9  177.50   12.53
   6   1  -9    3.42    3.62
   6   1  -9    8.91    4.39
   6   1  -9    4.38    3.13
   7   1  -9   26.59    6.76
   7   1  -9   39.83    7.54
   8   1  -9   81.51   11.54
   8   1  -9   91.44   11.48
   9   1  -9   29.17    8.17
   9   1  -9   19.76    7.64
  10   1  -9   57.91   11.86
 -10   2  -9   56.71   11.65
 -10   2  -9   34.88   10.14
  -9   2  -9    7.66    5.70
  -9   2  -9   16.02    7.37
  -8   2  -9   58.51    9.83
  -8   2  -9   62.48   10.17
  -7   2  -9   -0.71    3.24
  -7   2  -9    7.76    4.84
  -6   2  -9  174.10   13.25
  -6   2  -9  183.42   12.93
  -6   2  -9  169.55   12.76
  -5   2  -9    2.99    2.77
  -5   2  -9    5.20    3.05
  -5   2  -9    2.04    2.92
  -4   2  -9   37.77    5.36
  -4   2  -9   52.63    6.18
  -4   2  -9   46.90    5.48
  -3   2  -9  367.03   17.49
  -3   2  -9  365.35   16.59
  -3   2  -9  382.38   16.52
  -2   2  -9    2.15    1.58
  -2   2  -9    5.23    1.92
  -2   2  -9    2.08    2.03
  -1   2  -9   35.92    3.89
  -1   2  -9   32.61    3.01
  -1   2  -9   37.14    3.15
   0   2  -9  829.99   29.59
   0   2  -9  852.53   31.68
   0   2  -9  866.35   29.73
   1   2  -9   43.75    3.63
   1   2  -9   39.68    4.15
   1   2  -9   36.10    3.35
   2   2  -9    1.21    2.12
   2   2  -9    2.77    1.88
   2   2  -9    3.16    1.75
   3   2  -9  380.12   17.04
   3   2  -9  346.08   16.46
   3   2  -9  361.35   17.48
   4   2  -9   33.06    5.58
   4   2  -9   39.32    5.47
   4   2  -9   40.79    5.58
   5   2  -9    1.77    2.69
   5   2  -9    2.28    2.45
   5   2  -9    6.42    3.62
   6   2  -9  197.95   14.08
   6   2  -9  164.22   12.93
   6   2  -9  191.83   14.13
   7   2  -9    1.42    4.06
   7   2  -9    0.63    3.52
   8   2  -9   67.19   10.32
   8   2  -9   49.91    9.58
   9   2  -9   13.20    6.75
   9   2  -9    9.10    5.99
  10   2  -9   39.23   10.85
 -10   3  -9  145.59   16.97
 -10   3  -9  111.65   15.17
  -9   3  -9  156.94   16.08
  -9   3  -9  143.94   15.36
  -8   3  -9  226.28   17.57
  -8   3  -9  229.04   17.79
  -7   3  -9  191.27   15.41
  -7   3  -9  202.21   15.36
  -6   3  -9  312.93   19.03
  -6   3  -9  311.04   18.65
  -6   3  -9  326.49   18.72
  -5   3  -9  481.91   23.13
  -5   3  -9  463.67   23.47
  -5   3  -9  455.61   22.38
  -4   3  -9  675.03   30.09
  -4   3  -9  688.40   28.91
  -4   3  -9  732.44   29.60
  -3   3  -9  332.74   15.51
  -3   3  -9  310.71   16.22
  -3   3  -9  325.21   15.58
  -2   3  -9 1010.04   37.14
  -2   3  -9 1063.02   39.17
  -2   3  -9  988.94   37.28
  -1   3  -9  373.01   15.79
  -1   3  -9  377.39   15.90
  -1   3  -9  406.02   17.45
   0   3  -9  317.51   13.31
   0   3  -9  292.31   13.06
   0   3  -9  311.25   14.40
   1   3  -9  379.14   16.53
   1   3  -9  421.48   18.02
   1   3  -9  396.37   16.56
   2   3  -9 1007.33   36.58
   2   3  -9  974.38   37.88
   2   3  -9  968.32   36.20
   3   3  -9  295.03   15.06
   3   3  -9  284.32   15.29
   3   3  -9  297.00   14.72
   4   3  -9  639.90   28.08
   4   3  -9  696.52   28.81
   4   3  -9  658.94   29.34
   5   3  -9  548.68   25.00
   5   3  -9  470.58   25.20
   5   3  -9  538.02   25.38
   6   3  -9  347.60   20.82
   6   3  -9  370.56   20.81
   6   3  -9  348.92   20.04
   7   3  -9  214.71   16.00
   7   3  -9  224.47   16.83
   8   3  -9  200.32   17.58
   8   3  -9  231.50   17.67
   9   3  -9  120.56   14.54
   9   3  -9  114.63   14.25
  10   3  -9  160.89   18.05
  -9   4  -9   58.12   11.19
  -9   4  -9   54.55   11.20
  -8   4  -9  315.68   21.18
  -8   4  -9  280.78   20.68
  -7   4  -9  319.64   19.98
  -7   4  -9  285.62   19.71
  -6   4  -9    9.22    4.85
  -6   4  -9   11.35    4.52
  -5   4  -9  313.00   17.86
  -5   4  -9  295.24   18.02
  -5   4  -9  332.61   17.84
  -4   4  -9  503.30   24.96
  -4   4  -9  563.96   24.43
  -4   4  -9  536.34   24.55
  -3   4  -9   19.18    4.06
  -3   4  -9   20.80    4.65
  -3   4  -9   19.20    3.96
  -2   4  -9  151.08    9.34
  -2   4  -9  170.96   10.61
  -2   4  -9  171.56    9.88
  -1   4  -9  439.93   19.42
  -1   4  -9  431.47   18.10
  -1   4  -9  399.50   17.77
   0   4  -9   73.63    5.72
   0   4  -9   66.93    5.56
   0   4  -9   75.15    6.51
   1   4  -9  411.20   17.86
   1   4  -9  395.28   17.62
   1   4  -9  421.16   18.84
   2   4  -9  124.62    9.07
   2   4  -9  144.87    9.00
   2   4  -9  124.05    8.49
   3   4  -9   12.51    3.50
   3   4  -9   13.54    4.04
   3   4  -9   17.04    3.96
   4   4  -9  479.33   24.31
   4   4  -9  496.00   23.43
   4   4  -9  549.73   24.25
   5   4  -9  322.20   18.46
   5   4  -9  312.92   17.79
   5   4  -9  307.04   18.50
   6   4  -9   23.87    5.88
   6   4  -9   19.30    5.78
   7   4  -9  358.60   21.39
   7   4  -9  319.51   21.24
   8   4  -9  303.09   22.13
   8   4  -9  359.74   22.69
   9   4  -9   44.71   10.16
   9   4  -9   55.18   10.92
  -9   5  -9    1.76    5.67
  -9   5  -9    9.83    6.84
  -8   5  -9    2.98    5.05
  -8   5  -9   -4.39    4.05
  -7   5  -9    3.20    4.22
  -7   5  -9    9.68    5.59
  -6   5  -9   21.93    5.73
  -6   5  -9   24.42    6.47
  -5   5  -9   -0.29    3.14
  -5   5  -9    3.01    3.35
  -5   5  -9    2.02    2.89
  -4   5  -9   39.15    5.99
  -4   5  -9   32.87    5.80
  -4   5  -9   41.01    6.66
  -3   5  -9   27.38    5.31
  -3   5  -9   30.81    5.02
  -3   5  -9   31.42    5.21
  -2   5  -9    7.21    2.82
  -2   5  -9    6.71    3.17
  -2   5  -9    7.45    2.66
  -1   5  -9   50.45    5.30
  -1   5  -9   50.92    5.91
  -1   5  -9   47.94    5.38
   0   5  -9   38.94    4.84
   0   5  -9   51.82    5.36
   0   5  -9   53.79    5.99
   1   5  -9   48.41    5.47
   1   5  -9   49.47    5.40
   1   5  -9   49.74    5.87
   2   5  -9    7.47    2.90
   2   5  -9    4.48    2.83
   2   5  -9    4.72    2.64
   3   5  -9   29.11    5.20
   3   5  -9   38.46    6.04
   3   5  -9   37.83    5.70
   4   5  -9   37.65    6.23
   4   5  -9   28.41    5.60
   4   5  -9   44.45    6.90
   5   5  -9    3.15    3.33
   5   5  -9    1.74    3.30
   5   5  -9   -1.19    2.81
   6   5  -9   30.24    7.26
   6   5  -9   24.97    6.15
   7   5  -9    2.92    4.77
   7   5  -9   12.57    5.49
   8   5  -9    3.03    4.67
   8   5  -9    2.87    4.69
   9   5  -9   -3.36    5.42
   9   5  -9   -3.46    4.88
  -9   6  -9   24.34    9.31
  -9   6  -9   29.52    8.92
  -8   6  -9   64.27   11.15
  -8   6  -9   58.48   10.59
  -7   6  -9  337.98   21.64
  -7   6  -9  306.40   21.37
  -6   6  -9  189.13   15.64
  -6   6  -9  188.29   15.13
  -5   6  -9  118.61   11.19
  -5   6  -9  152.46   12.38
  -5   6  -9  135.82   12.46
  -4   6  -9  334.20   19.14
  -4   6  -9  337.02   18.42
  -4   6  -9  316.06   17.80
  -3   6  -9  412.96   20.34
  -3   6  -9  430.85   21.65
  -3   6  -9  407.42   20.57
  -2   6  -9  415.62   19.31
  -2   6  -9  396.54   20.36
  -2   6  -9  386.98   19.20
  -1   6  -9  507.52   23.68
  -1   6  -9  479.98   22.41
  -1   6  -9  540.03   22.96
   0   6  -9  103.15    8.07
   0   6  -9   98.11    8.03
   0   6  -9  111.21    9.08
   1   6  -9  537.12   24.29
   1   6  -9  535.55   23.34
   1   6  -9  500.19   22.96
   2   6  -9  389.45   19.17
   2   6  -9  386.34   19.16
   2   6  -9  408.27   20.29
   3   6  -9  375.12   20.25
   3   6  -9  404.37   19.88
   3   6  -9  380.44   19.60
   4   6  -9  317.87   17.98
   4   6  -9  308.50   18.21
   4   6  -9  277.78   16.94
   5   6  -9  139.45   12.15
   5   6  -9  142.61   12.78
   5   6  -9  144.37   12.53
   6   6  -9  125.35   12.51
   6   6  -9  152.52   13.99
   7   6  -9  283.19   20.19
   7   6  -9  272.03   19.05
   8   6  -9   62.55   11.35
   8   6  -9   75.70   11.75
   9   6  -9   15.07    7.39
  -9   7  -9   51.47   11.48
  -9   7  -9   57.65   12.01
  -8   7  -9  715.26   36.66
  -8   7  -9  636.98   36.15
  -7   7  -9   80.64   11.50
  -7   7  -9   69.51   11.31
  -6   7  -9   68.76    9.87
  -6   7  -9   75.09   10.75
  -5   7  -9  574.22   28.51
  -5   7  -9  569.30   29.33
  -4   7  -9  384.74   22.45
  -4   7  -9  438.69   22.37
  -4   7  -9  434.46   22.08
  -3   7  -9  143.82   11.27
  -3   7  -9  154.78   12.12
  -3   7  -9  156.39   11.41
  -2   7  -9  980.74   40.49
  -2   7  -9 1017.31   42.31
  -2   7  -9 1055.82   40.75
  -1   7  -9 1280.20   50.07
  -1   7  -9 1218.89   48.00
  -1   7  -9 1293.80   48.20
   0   7  -9   41.31    5.76
   0   7  -9   35.44    6.05
   0   7  -9   28.86    5.16
   1   7  -9 1234.76   47.09
   1   7  -9 1189.98   48.55
   1   7  -9 1245.76   46.99
   2   7  -9  895.67   38.78
   2   7  -9  979.98   38.12
   2   7  -9  902.28   37.51
   3   7  -9  145.07   11.55
   3   7  -9  122.83   10.67
   3   7  -9  172.65   12.05
   4   7  -9  463.16   23.36
   4   7  -9  405.07   23.01
   4   7  -9  425.02   22.44
   5   7  -9  607.95   30.64
   5   7  -9  584.35   29.11
   6   7  -9   67.00   10.23
   6   7  -9   65.54    9.58
   7   7  -9   52.88    9.46
   7   7  -9   29.50    8.35
   8   7  -9  693.34   37.36
   8   7  -9  646.69   35.26
   9   7  -9   65.96   12.64
  -9   8  -9   13.29    8.50
  -8   8  -9   42.74   10.39
  -8   8  -9   62.20   11.51
  -7   8  -9   -2.05    4.87
  -7   8  -9    4.70    5.12
  -6   8  -9   28.56    7.28
  -6   8  -9   22.49    7.18
  -5   8  -9   19.11    6.18
  -5   8  -9   22.97    6.22
  -4   8  -9  115.65   11.24
  -4   8  -9  127.68   11.58
  -4   8  -9  121.19   11.96
  -3   8  -9   17.65    5.27
  -3   8  -9   16.59    4.85
  -3   8  -9    9.01    4.20
  -2   8  -9  147.07   12.45
  -2   8  -9  168.09   12.20
  -2   8  -9  188.91   12.73
  -1   8  -9  206.24   13.15
  -1   8  -9  182.27   12.63
  -1   8  -9  185.46   13.38
   0   8  -9    0.41    2.51
   0   8  -9    0.54    2.47
   0   8  -9    2.18    3.05
   1   8  -9  192.66   13.80
   1   8  -9  212.28   13.44
   1   8  -9  196.82   13.22
   2   8  -9  210.06   13.42
   2   8  -9  189.57   13.28
   2   8  -9  183.27   13.57
   3   8  -9   20.88    5.42
   3   8  -9    9.23    4.48
   3   8  -9   20.95    5.42
   4   8  -9  107.59   10.89
   4   8  -9   98.84   10.34
   4   8  -9   86.00   10.46
   5   8  -9   24.39    6.42
   5   8  -9    9.58    5.22
   6   8  -9   19.22    6.40
   6   8  -9   29.37    7.56
   7   8  -9    1.12    4.65
   7   8  -9    3.36    4.87
   8   8  -9   58.74   11.30
   8   8  -9   83.83   13.12
   9   8  -9   25.70    8.71
  -8   9  -9   56.21   11.38
  -8   9  -9   48.75   11.17
  -7   9  -9  112.96   14.32
  -7   9  -9  141.98   15.12
  -6   9  -9  120.98   13.16
  -6   9  -9   88.27   12.10
  -5   9  -9   79.85   10.55
  -5   9  -9   78.35   10.79
  -4   9  -9   17.53    5.93
  -4   9  -9   19.89    5.53
  -3   9  -9  220.68   15.51
  -3   9  -9  224.67   16.28
  -3   9  -9  248.71   16.08
  -2   9  -9  137.22   11.66
  -2   9  -9  135.06   11.33
  -2   9  -9  137.51   12.38
  -1   9  -9  260.38   15.89
  -1   9  -9  251.48   15.59
  -1   9  -9  224.82   15.79
   0   9  -9  162.09   13.22
   0   9  -9  184.73   13.05
   0   9  -9  203.32   13.47
   1   9  -9  240.24   15.50
   1   9  -9  241.26   16.35
   1   9  -9  251.11   15.44
   2   9  -9  122.61   11.38
   2   9  -9  143.53   11.78
   2   9  -9  125.20   11.76
   3   9  -9  196.07   14.51
   3   9  -9  201.84   15.10
   3   9  -9  187.43   13.99
   4   9  -9   14.29    5.64
   4   9  -9    8.52    4.61
   5   9  -9   85.29   11.47
   5   9  -9   77.76   10.14
   6   9  -9   96.10   12.77
   6   9  -9  110.77   12.67
   7   9  -9   95.19   13.48
   7   9  -9  107.46   13.44
   8   9  -9   29.81    9.24
  -8  10  -9  214.16   20.74
  -7  10  -9  103.32   14.06
  -7  10  -9  113.06   14.23
  -6  10  -9  149.39   15.69
  -6  10  -9  190.34   16.74
  -5  10  -9  422.83   25.22
  -5  10  -9  363.25   23.21
  -4  10  -9  174.83   14.75
  -4  10  -9  195.56   16.13
  -3  10  -9  427.73   24.27
  -3  10  -9  380.63   22.25
  -2  10  -9   72.26    9.09
  -2  10  -9   69.36    8.94
  -2  10  -9   73.50    9.89
  -1  10  -9  689.66   33.52
  -1  10  -9  740.61   32.69
  -1  10  -9  663.52   31.84
   0  10  -9  316.00   19.80
   0  10  -9  323.49   18.96
   0  10  -9  324.51   19.13
   1  10  -9  644.76   30.30
   1  10  -9  613.05   31.44
   1  10  -9  677.25   31.15
   2  10  -9   95.33   10.34
   2  10  -9   76.11   10.01
   2  10  -9   81.01    9.59
   3  10  -9  432.22   23.57
   3  10  -9  414.25   24.26
   4  10  -9  215.74   17.01
   4  10  -9  225.62   16.33
   5  10  -9  281.98   20.56
   5  10  -9  315.55   20.62
   6  10  -9  139.69   14.71
   6  10  -9  150.52   15.51
   7  10  -9   87.12   13.37
   7  10  -9   97.77   13.17
   8  10  -9  207.90   20.49
  -8  11  -9    9.37    7.43
  -7  11  -9  123.88   15.48
  -7  11  -9  128.63   15.40
  -6  11  -9   -3.28    4.26
  -6  11  -9    3.84    5.13
  -5  11  -9  107.98   12.93
  -5  11  -9  114.85   13.56
  -4  11  -9   86.22   11.70
  -4  11  -9   85.04   10.99
  -3  11  -9   17.61    6.23
  -3  11  -9   20.61    6.02
  -2  11  -9  140.50   13.69
  -2  11  -9  166.30   13.80
  -1  11  -9  180.37   14.32
  -1  11  -9  221.59   16.53
   0  11  -9    3.03    3.98
   0  11  -9    0.72    3.57
   1  11  -9  254.10   18.19
   1  11  -9  267.70   17.58
   2  11  -9  186.83   14.51
   2  11  -9  200.20   15.96
   3  11  -9   21.98    6.89
   3  11  -9   20.15    6.07
   4  11  -9   72.08   10.88
   4  11  -9   75.31   10.37
   5  11  -9  107.57   13.32
   5  11  -9  108.96   12.90
   6  11  -9   -2.01    4.79
   6  11  -9    3.95    5.50
   7  11  -9  146.27   16.87
   8  11  -9   18.19    8.82
  -7  12  -9   73.51   13.23
  -6  12  -9   23.15    8.25
  -6  12  -9   11.86    6.84
  -5  12  -9  102.72   13.10
  -5  12  -9   96.11   13.22
  -4  12  -9   -3.96    4.22
  -4  12  -9   -0.30    3.65
  -3  12  -9   23.73    7.30
  -3  12  -9   32.35    7.61
  -2  12  -9   20.45    6.25
  -2  12  -9   10.97    5.83
  -1  12  -9   63.65   10.26
  -1  12  -9   58.95    9.12
   0  12  -9  235.77   17.36
   0  12  -9  276.99   19.27
   1  12  -9   55.90    9.74
   1  12  -9   48.95    8.62
   2  12  -9   17.23    6.77
   2  12  -9   13.06    5.16
   3  12  -9   36.75    8.32
   3  12  -9   26.84    7.72
   4  12  -9    2.73    4.62
   4  12  -9    6.44    5.07
   5  12  -9  105.13   13.08
   5  12  -9  124.68   14.72
   6  12  -9   21.89    8.55
   7  12  -9   64.65   12.67
  -7  13  -9   67.31   13.21
  -6  13  -9  149.49   17.07
  -5  13  -9  199.55   18.10
  -5  13  -9  183.54   18.48
  -4  13  -9  212.24   19.44
  -4  13  -9  279.72   19.72
  -3  13  -9  164.17   15.13
  -3  13  -9  118.72   14.07
  -2  13  -9   98.29   12.58
  -2  13  -9  105.26   12.45
  -1  13  -9   45.10    8.87
  -1  13  -9   36.59    8.48
   0  13  -9  232.90   18.71
   0  13  -9  259.76   18.47
   1  13  -9   47.76    9.37
   1  13  -9   42.31    8.45
   2  13  -9   90.30   11.65
   2  13  -9   99.17   12.83
   3  13  -9  141.85   15.52
   3  13  -9  129.79   13.75
   4  13  -9  266.75   19.92
   4  13  -9  272.69   20.96
   5  13  -9  184.67   18.42
   6  13  -9  136.84   16.75
   7  13  -9   52.22   12.52
  -6  14  -9   32.97   10.52
  -5  14  -9  207.75   19.91
  -4  14  -9  135.68   15.95
  -4  14  -9  159.08   16.01
  -3  14  -9   76.38   12.17
  -3  14  -9   81.37   11.85
  -2  14  -9  220.17   18.95
  -2  14  -9  181.85   16.99
  -1  14  -9   63.57   11.50
  -1  14  -9   89.27   12.00
   0  14  -9   58.05   10.30
   0  14  -9   41.24    9.66
   1  14  -9   94.24   13.08
   1  14  -9  107.91   12.95
   2  14  -9  242.77   18.98
   2  14  -9  184.13   18.01
   3  14  -9   89.27   12.59
   3  14  -9   86.92   13.30
   4  14  -9  127.03   15.45
   5  14  -9  243.20   21.62
   6  14  -9   25.46    9.26
  -5  15  -9   -1.64    5.92
  -4  15  -9    0.12    5.57
  -3  15  -9    5.33    5.54
  -2  15  -9   -0.98    5.03
  -2  15  -9   -5.21    4.35
  -1  15  -9   52.46   11.33
  -1  15  -9   63.26   10.85
   0  15  -9   82.82   12.93
   0  15  -9   49.69   10.11
   1  15  -9   54.97   11.32
   1  15  -9   43.53    9.69
   2  15  -9   -0.89    4.55
   2  15  -9    1.87    5.11
   3  15  -9   15.86    7.47
   4  15  -9   -2.92    4.76
   5  15  -9   30.49    9.69
  -4  16  -9  158.99   18.45
  -3  16  -9  220.89   20.93
  -2  16  -9   75.94   13.27
  -1  16  -9   77.92   13.43
   0  16  -9   73.65   13.37
   1  16  -9   95.18   14.41
   2  16  -9   98.33   14.51
   3  16  -9  202.76   20.74
   4  16  -9  140.68   17.37
  -3  17  -9   54.86   12.77
  -2  17  -9  287.72   24.68
  -1  17  -9   23.86    9.61
   0  17  -9   73.56   13.83
   1  17  -9    4.12    6.19
   2  17  -9  278.70   23.78
   3  17  -9   61.00   13.07
  -2 -18  -8  425.64   27.53
  -1 -18  -8   73.74   12.22
   0 -18  -8   68.79   12.09
   1 -18  -8   55.59   10.97
   2 -18  -8  439.35   28.16
  -3 -17  -8   23.22    7.42
  -2 -17  -8   76.62   11.52
  -1 -17  -8   18.21    7.53
  -1 -17  -8   11.29    6.45
   0 -17  -8   27.47    8.38
   0 -17  -8   28.68    8.68
   1 -17  -8   18.28    7.44
   1 -17  -8    9.41    6.93
   2 -17  -8   63.45   11.12
   2 -17  -8   85.08   12.44
   3 -17  -8   38.83    9.58
   3 -17  -8   40.92    9.80
  -5 -16  -8   18.03    7.86
  -4 -16  -8   45.76    9.94
  -3 -16  -8  131.29   14.50
  -3 -16  -8  137.49   14.39
  -2 -16  -8    5.44    5.59
  -2 -16  -8    1.33    4.78
  -1 -16  -8  197.76   16.50
  -1 -16  -8  181.07   16.27
   0 -16  -8  368.91   23.50
   0 -16  -8  388.26   24.71
   1 -16  -8  189.28   16.36
   1 -16  -8  171.52   16.10
   2 -16  -8    3.66    5.22
   2 -16  -8    4.43    5.43
   3 -16  -8  173.25   16.08
   3 -16  -8  153.72   15.88
   4 -16  -8   47.46   10.03
   4 -16  -8   38.14    9.59
   5 -16  -8   12.47    7.01
   5 -16  -8    8.41    6.85
  -6 -15  -8  131.27   15.25
  -5 -15  -8  178.03   17.06
  -5 -15  -8  139.97   15.11
  -4 -15  -8   91.44   11.90
  -4 -15  -8   70.45   11.18
  -3 -15  -8  220.86   17.42
  -3 -15  -8  220.44   17.22
  -2 -15  -8  100.06   12.36
  -2 -15  -8   91.61   11.30
  -1 -15  -8  245.52   18.02
  -1 -15  -8  265.81   18.22
   0 -15  -8  102.10   11.89
   0 -15  -8  134.26   13.37
   1 -15  -8  243.85   17.83
   1 -15  -8  260.00   18.98
   2 -15  -8   90.29   11.36
   2 -15  -8   72.32   11.13
   3 -15  -8  211.39   17.73
   3 -15  -8  283.31   19.77
   4 -15  -8  117.28   13.55
   4 -15  -8  112.02   13.67
   5 -15  -8  180.51   16.99
   5 -15  -8  168.69   17.19
   6 -15  -8  169.01   17.84
   6 -15  -8  187.41   19.04
  -6 -14  -8    2.63    5.88
  -6 -14  -8    1.80    5.39
  -5 -14  -8  110.72   13.17
  -5 -14  -8   75.52   11.12
  -4 -14  -8   96.81   11.81
  -4 -14  -8  115.52   13.00
  -3 -14  -8   83.83   10.63
  -3 -14  -8   78.25   10.44
  -2 -14  -8  178.65   15.11
  -2 -14  -8  145.52   13.46
  -1 -14  -8    6.15    4.63
  -1 -14  -8    8.26    4.16
   0 -14  -8   -2.07    3.22
   0 -14  -8    1.13    4.22
   1 -14  -8   22.21    6.64
   1 -14  -8   13.77    5.48
   2 -14  -8  188.26   15.56
   2 -14  -8  179.44   15.02
   3 -14  -8   96.61   11.70
   3 -14  -8   67.46   10.12
   4 -14  -8  135.41   13.82
   4 -14  -8  114.17   13.43
   5 -14  -8   56.57   10.29
   5 -14  -8   72.13   11.95
   6 -14  -8   10.93    6.53
   6 -14  -8    4.23    6.27
  -7 -13  -8   15.17    6.90
  -7 -13  -8   26.53    8.27
  -6 -13  -8    3.90    5.00
  -6 -13  -8   -1.09    4.84
  -5 -13  -8   65.08   10.47
  -5 -13  -8   63.32   10.06
  -4 -13  -8   20.72    6.09
  -4 -13  -8   26.98    7.13
  -3 -13  -8   58.87    9.16
  -3 -13  -8   56.72    8.49
  -2 -13  -8   93.68   10.35
  -2 -13  -8  104.14   11.03
  -1 -13  -8   16.49    5.04
  -1 -13  -8   18.70    5.66
   0 -13  -8  102.43   10.75
   0 -13  -8   88.84    9.90
   1 -13  -8   23.39    6.18
   1 -13  -8   12.64    4.79
   2 -13  -8   89.17   10.23
   2 -13  -8   92.42   10.53
   3 -13  -8   52.51    8.63
   3 -13  -8   61.54    9.52
   4 -13  -8   22.01    6.73
   4 -13  -8   20.58    7.13
   5 -13  -8   48.97    9.79
   5 -13  -8   47.93    9.25
   6 -13  -8    6.83    6.45
   6 -13  -8    3.82    5.76
   7 -13  -8   20.97    8.15
   7 -13  -8   30.58    9.25
  -7 -12  -8  108.88   14.19
  -7 -12  -8  102.42   13.12
  -6 -12  -8  320.94   21.81
  -6 -12  -8  376.40   23.34
  -5 -12  -8  103.88   12.15
  -5 -12  -8  114.73   12.07
  -4 -12  -8  174.00   14.00
  -4 -12  -8  179.38   14.34
  -3 -12  -8  253.78   17.21
  -3 -12  -8  278.12   17.10
  -2 -12  -8  190.99   13.68
  -2 -12  -8  186.53   13.27
  -2 -12  -8  161.59   13.17
  -1 -12  -8   19.58    5.51
  -1 -12  -8   27.94    6.03
  -1 -12  -8   23.90    5.67
   0 -12  -8  307.93   18.05
   0 -12  -8  306.64   17.70
   0 -12  -8  320.12   18.53
   1 -12  -8   23.65    6.08
   1 -12  -8   36.22    6.55
   1 -12  -8   33.72    6.66
   2 -12  -8  151.12   12.86
   2 -12  -8  152.10   12.40
   3 -12  -8  303.86   19.00
   3 -12  -8  279.08   18.06
   4 -12  -8  203.17   15.96
   4 -12  -8  216.62   15.91
   5 -12  -8   98.13   12.28
   5 -12  -8  119.50   12.56
   6 -12  -8  314.54   21.49
   6 -12  -8  297.08   21.85
   7 -12  -8  101.82   13.67
   7 -12  -8  113.55   14.56
  -8 -11  -8  121.84   14.75
  -8 -11  -8  139.01   15.52
  -7 -11  -8  136.04   14.46
  -7 -11  -8  129.24   14.24
  -6 -11  -8   74.17   10.57
  -6 -11  -8   95.22   11.39
  -5 -11  -8  305.85   18.95
  -5 -11  -8  279.57   19.05
  -4 -11  -8   12.41    4.75
  -4 -11  -8   14.04    5.45
  -3 -11  -8   38.29    6.56
  -3 -11  -8   41.31    7.02
  -3 -11  -8   32.58    6.43
  -2 -11  -8   93.08    9.48
  -2 -11  -8   95.45    9.09
  -2 -11  -8   83.90    8.74
  -1 -11  -8  499.49   24.06
  -1 -11  -8  509.82   24.81
  -1 -11  -8  522.26   24.48
   0 -11  -8  351.35   19.12
   0 -11  -8  351.59   18.56
   0 -11  -8  324.42   17.88
   1 -11  -8  472.87   24.08
   1 -11  -8  493.24   23.66
   1 -11  -8  502.64   23.70
   2 -11  -8  103.60    9.76
   2 -11  -8  105.29    9.80
   2 -11  -8   94.37    9.71
   3 -11  -8   46.71    7.16
   3 -11  -8   49.32    8.05
   3 -11  -8   45.49    7.46
   4 -11  -8   10.88    4.60
   4 -11  -8   11.01    5.15
   5 -11  -8  296.88   19.28
   5 -11  -8  294.32   20.28
   6 -11  -8   79.32   11.14
   6 -11  -8   87.40   11.70
   7 -11  -8  146.72   15.00
   7 -11  -8  107.31   13.86
   8 -11  -8  100.49   14.34
   8 -11  -8  130.80   15.21
  -8 -10  -8   26.89    8.06
  -8 -10  -8   31.74    9.72
  -7 -10  -8   77.77   10.97
  -7 -10  -8   74.32   11.12
  -6 -10  -8    2.28    4.72
  -6 -10  -8    2.63    4.07
  -5 -10  -8   79.70    9.59
  -5 -10  -8  110.82   11.22
  -4 -10  -8   81.98    9.05
  -4 -10  -8   75.42    9.11
  -4 -10  -8  104.47    9.88
  -3 -10  -8   38.23    6.19
  -3 -10  -8   36.39    6.50
  -3 -10  -8   32.26    5.83
  -2 -10  -8   37.28    5.96
  -2 -10  -8   52.30    6.94
  -2 -10  -8   42.55    6.08
  -1 -10  -8    7.63    3.21
  -1 -10  -8   16.43    4.34
  -1 -10  -8   15.12    4.25
   0 -10  -8    6.33    3.35
   0 -10  -8    8.94    3.77
   0 -10  -8    6.72    3.11
   1 -10  -8   11.87    3.92
   1 -10  -8   13.83    4.34
   1 -10  -8    7.64    3.23
   2 -10  -8   57.12    6.84
   2 -10  -8   51.37    7.12
   2 -10  -8   53.89    6.97
   3 -10  -8   35.35    6.12
   3 -10  -8   23.33    5.67
   3 -10  -8   36.23    6.43
   4 -10  -8  100.90   10.59
   4 -10  -8   69.86    8.76
   4 -10  -8   88.82    9.55
   5 -10  -8   89.41   10.30
   5 -10  -8   88.05   10.71
   6 -10  -8    8.88    5.48
   6 -10  -8   -1.95    3.47
   7 -10  -8   74.34   11.24
   7 -10  -8   60.60   10.56
   8 -10  -8   29.78    8.98
   8 -10  -8   24.54    7.99
  -9  -9  -8   49.54   11.45
  -9  -9  -8   52.77   11.28
  -8  -9  -8    6.31    6.13
  -8  -9  -8    3.73    5.38
  -7  -9  -8  153.18   14.84
  -7  -9  -8  157.20   14.45
  -6  -9  -8  348.99   21.65
  -6  -9  -8  347.27   20.62
  -5  -9  -8  119.96   10.95
  -5  -9  -8  115.88   11.24
  -4  -9  -8  362.61   19.33
  -4  -9  -8  350.88   19.69
  -4  -9  -8  384.85   19.71
  -3  -9  -8 1083.36   43.07
  -3  -9  -8 1176.76   43.87
  -3  -9  -8 1093.16   44.53
  -2  -9  -8  235.33   13.83
  -2  -9  -8  233.95   13.15
  -2  -9  -8  222.66   13.10
  -1  -9  -8  618.76   25.88
  -1  -9  -8  605.23   26.94
  -1  -9  -8  646.37   26.45
   0  -9  -8  982.32   38.90
   0  -9  -8 1051.69   39.32
   0  -9  -8 1045.33   40.71
   1  -9  -8  649.27   26.56
   1  -9  -8  632.01   26.52
   1  -9  -8  607.59   27.40
   2  -9  -8  242.20   13.62
   2  -9  -8  240.92   14.58
   2  -9  -8  238.38   13.88
   3  -9  -8 1042.51   42.00
   3  -9  -8 1069.99   41.95
   3  -9  -8 1059.45   43.44
   4  -9  -8  314.36   18.31
   4  -9  -8  361.31   18.88
   4  -9  -8  322.69   19.13
   5  -9  -8  129.56   12.09
   5  -9  -8  129.27   11.86
   6  -9  -8  358.34   22.10
   6  -9  -8  328.77   20.82
   7  -9  -8  181.03   16.65
   7  -9  -8  190.22   16.12
   8  -9  -8   18.33    7.24
   8  -9  -8    8.14    5.97
   9  -9  -8   45.32   11.14
   9  -9  -8   77.81   12.68
  -9  -8  -8  172.55   17.60
  -9  -8  -8  173.23   17.22
  -8  -8  -8  324.35   21.75
  -8  -8  -8  301.89   21.77
  -7  -8  -8   78.73   10.32
  -7  -8  -8   70.59   10.37
  -6  -8  -8  584.51   29.40
  -6  -8  -8  566.01   28.19
  -5  -8  -8  165.66   12.33
  -5  -8  -8  159.50   12.06
  -5  -8  -8  159.82   12.37
  -4  -8  -8  206.16   13.11
  -4  -8  -8  217.35   13.99
  -4  -8  -8  212.04   13.25
  -3  -8  -8  401.29   18.78
  -3  -8  -8  350.17   18.07
  -3  -8  -8  403.58   19.43
  -2  -8  -8  635.45   27.24
  -2  -8  -8  649.75   26.35
  -2  -8  -8  639.35   26.12
  -1  -8  -8  671.71   26.42
  -1  -8  -8  650.07   27.20
  -1  -8  -8  641.31   26.03
   0  -8  -8  391.26   17.85
   0  -8  -8  422.16   18.13
   0  -8  -8  413.39   19.07
   1  -8  -8  658.07   26.52
   1  -8  -8  665.24   26.76
   1  -8  -8  664.56   27.84
   2  -8  -8  681.44   28.89
   2  -8  -8  656.38   27.64
   2  -8  -8  664.66   27.44
   3  -8  -8  390.70   18.90
   3  -8  -8  364.44   18.66
   3  -8  -8  372.43   19.20
   4  -8  -8  237.95   14.34
   4  -8  -8  232.10   14.79
   4  -8  -8  202.86   13.76
   5  -8  -8  176.05   13.71
   5  -8  -8  181.70   13.45
   5  -8  -8  162.76   12.70
   6  -8  -8  650.57   31.97
   6  -8  -8  603.03   30.44
   7  -8  -8   91.28   11.16
   7  -8  -8   86.28   11.43
   8  -8  -8  316.44   22.30
   8  -8  -8  333.21   23.08
   9  -8  -8  128.72   15.84
   9  -8  -8  161.04   17.30
  -9  -7  -8   12.67    6.80
  -9  -7  -8    7.62    6.98
  -8  -7  -8   55.41   10.46
  -8  -7  -8   66.60   10.42
  -7  -7  -8    6.16    4.65
  -7  -7  -8   10.07    5.71
  -6  -7  -8  153.50   12.63
  -6  -7  -8  168.51   13.12
  -5  -7  -8   66.26    8.23
  -5  -7  -8   86.53    8.72
  -5  -7  -8   85.57    8.57
  -4  -7  -8   32.72    5.73
  -4  -7  -8   43.78    5.86
  -4  -7  -8   44.93    5.94
  -3  -7  -8   83.18    6.98
  -3  -7  -8   89.49    7.71
  -3  -7  -8   64.98    6.37
  -2  -7  -8   76.36    6.05
  -2  -7  -8   84.80    6.92
  -2  -7  -8   67.58    5.91
  -1  -7  -8   45.11    4.81
  -1  -7  -8   38.71    4.16
  -1  -7  -8   32.01    3.87
   0  -7  -8   78.28    5.65
   0  -7  -8   79.82    5.78
   0  -7  -8   85.35    6.57
   1  -7  -8   58.80    5.09
   1  -7  -8   54.76    5.60
   1  -7  -8   52.22    4.87
   2  -7  -8   68.17    6.07
   2  -7  -8   63.46    6.44
   2  -7  -8   69.11    6.19
   3  -7  -8   87.59    7.98
   3  -7  -8   70.81    7.00
   3  -7  -8   83.54    7.31
   4  -7  -8   40.76    6.12
   4  -7  -8   54.52    7.01
   4  -7  -8   57.25    6.83
   5  -7  -8   73.44    8.51
   5  -7  -8   82.65    9.18
   5  -7  -8   59.37    7.86
   6  -7  -8  167.36   13.73
   6  -7  -8  181.86   14.11
   7  -7  -8   19.37    6.44
   7  -7  -8   16.98    6.23
   8  -7  -8   65.41   11.14
   8  -7  -8   58.07   10.29
   9  -7  -8   16.92    6.85
   9  -7  -8   16.17    7.27
  -9  -6  -8   33.96    9.98
  -9  -6  -8   27.76    8.51
  -9  -6  -8   24.92    8.37
  -8  -6  -8   67.76   10.11
  -8  -6  -8   58.36   10.33
  -7  -6  -8   87.24   10.15
  -7  -6  -8   78.99   10.59
  -6  -6  -8  358.10   20.43
  -6  -6  -8  420.55   21.25
  -6  -6  -8  385.89   21.48
  -5  -6  -8   91.84    8.68
  -5  -6  -8  117.50   10.03
  -5  -6  -8   89.16    8.57
  -4  -6  -8  368.19   17.59
  -4  -6  -8  361.47   18.19
  -4  -6  -8  341.37   17.11
  -3  -6  -8  116.32    7.90
  -3  -6  -8  117.80    7.77
  -3  -6  -8  109.34    8.18
  -2  -6  -8  380.25   16.27
  -2  -6  -8  399.96   17.46
  -2  -6  -8  382.77   16.14
  -1  -6  -8  120.90    7.34
  -1  -6  -8  118.37    6.62
  -1  -6  -8  119.01    6.54
   0  -6  -8 1294.38   45.52
   0  -6  -8 1238.56   43.28
   0  -6  -8 1236.22   43.17
   1  -6  -8   98.05    6.07
   1  -6  -8   98.09    6.81
   1  -6  -8  100.77    6.19
   2  -6  -8  350.36   15.57
   2  -6  -8  360.26   16.60
   2  -6  -8  339.05   15.55
   3  -6  -8  114.57    8.08
   3  -6  -8   90.46    7.64
   3  -6  -8  113.50    8.57
   4  -6  -8  283.46   16.38
   4  -6  -8  355.52   18.03
   4  -6  -8  349.20   17.30
   5  -6  -8  128.29   10.53
   5  -6  -8  117.63   10.49
   5  -6  -8  124.77   10.90
   6  -6  -8  366.31   21.15
   6  -6  -8  337.92   19.86
   7  -6  -8   67.36    9.90
   7  -6  -8   49.82    8.56
   8  -6  -8   76.48   10.97
   8  -6  -8   60.79   10.59
   9  -6  -8   26.29    8.66
   9  -6  -8   11.93    6.41
 -10  -5  -8  196.42   18.96
 -10  -5  -8  231.35   20.46
  -9  -5  -8  198.20   18.05
  -9  -5  -8  214.59   18.16
  -8  -5  -8    4.57    4.61
  -8  -5  -8    4.10    4.98
  -8  -5  -8    0.20    5.12
  -7  -5  -8   81.18    9.74
  -7  -5  -8   79.99   10.36
  -6  -5  -8  576.30   27.47
  -6  -5  -8  584.34   28.51
  -6  -5  -8  610.53   27.76
  -5  -5  -8  848.31   34.45
  -5  -5  -8  810.66   34.26
  -5  -5  -8  861.64   35.86
  -4  -5  -8  701.42   28.49
  -4  -5  -8  722.60   28.76
  -4  -5  -8  692.90   29.64
  -3  -5  -8 1367.36   49.58
  -3  -5  -8 1366.04   47.77
  -3  -5  -8 1295.46   47.42
  -2  -5  -8   10.68    2.21
  -2  -5  -8   18.20    3.17
  -2  -5  -8    7.57    2.04
  -1  -5  -8  402.96   15.76
  -1  -5  -8  369.35   13.96
  -1  -5  -8  360.72   13.88
   0  -5  -8 1573.88   52.86
   0  -5  -8 1620.32   55.55
   0  -5  -8 1576.55   52.81
   1  -5  -8  379.44   14.94
   1  -5  -8  381.06   14.86
   1  -5  -8  405.14   16.54
   2  -5  -8   11.46    2.63
   2  -5  -8    8.70    2.36
   2  -5  -8   13.83    3.12
   3  -5  -8 1272.18   48.57
   3  -5  -8 1325.49   46.93
   3  -5  -8 1284.82   47.01
   4  -5  -8  655.36   28.48
   4  -5  -8  667.22   27.44
   4  -5  -8  613.15   27.04
   5  -5  -8  880.30   38.03
   5  -5  -8  878.78   36.79
   5  -5  -8  909.77   37.05
   6  -5  -8  613.47   27.92
   6  -5  -8  552.52   27.15
   6  -5  -8  518.14   27.59
   7  -5  -8   90.56   11.16
   7  -5  -8   91.73   10.64
   8  -5  -8    4.93    4.70
   8  -5  -8    1.47    4.52
   9  -5  -8  174.54   16.68
   9  -5  -8  185.45   17.92
  10  -5  -8  224.52   21.25
 -10  -4  -8   58.19   11.67
 -10  -4  -8   47.88   11.05
  -9  -4  -8   60.84   10.75
  -9  -4  -8   43.06    9.38
  -8  -4  -8   64.66   10.09
  -8  -4  -8   70.44   10.73
  -8  -4  -8   60.04    9.60
  -7  -4  -8   15.71    5.46
  -7  -4  -8    6.28    4.44
  -7  -4  -8   19.62    6.57
  -6  -4  -8   13.19    4.81
  -6  -4  -8   24.01    5.37
  -6  -4  -8   15.74    4.57
  -5  -4  -8  119.21    9.17
  -5  -4  -8  120.91    9.26
  -5  -4  -8  107.08    9.49
  -4  -4  -8  201.11   11.96
  -4  -4  -8  211.23   11.50
  -4  -4  -8  201.90   11.43
  -3  -4  -8   66.83    5.77
  -3  -4  -8   68.43    5.23
  -3  -4  -8   73.27    5.42
  -2  -4  -8 1223.09   42.62
  -2  -4  -8 1298.34   44.99
  -2  -4  -8 1243.17   42.64
  -1  -4  -8   69.23    4.43
   0  -4  -8   83.40    4.78
   1  -4  -8   41.77    2.62
   1  -4  -8   47.58    2.78
   1  -4  -8   40.27    3.68
   2  -4  -8 1356.90   46.51
   2  -4  -8 1333.44   46.26
   2  -4  -8 1336.14   48.41
   3  -4  -8   56.09    5.30
   3  -4  -8   66.37    5.57
   3  -4  -8   60.00    6.07
   4  -4  -8  215.02   11.88
   4  -4  -8  175.33   11.76
   4  -4  -8  186.27   11.33
   5  -4  -8  129.81   10.60
   5  -4  -8  129.50   10.16
   5  -4  -8  101.36    9.23
   6  -4  -8   18.59    5.32
   6  -4  -8   16.65    5.02
   6  -4  -8    8.81    4.47
   7  -4  -8   20.99    6.21
   7  -4  -8   14.24    5.49
   8  -4  -8   63.52   10.53
   8  -4  -8   50.15    9.26
   9  -4  -8   53.82   10.13
   9  -4  -8   44.98   10.39
  10  -4  -8   30.46    9.77
 -10  -3  -8    4.11    6.36
 -10  -3  -8    2.62    5.33
  -9  -3  -8    0.94    5.30
  -9  -3  -8   -1.03    4.80
  -8  -3  -8   46.36    8.80
  -8  -3  -8   34.78    7.76
  -7  -3  -8   49.66    8.18
  -7  -3  -8   89.39    9.75
  -6  -3  -8   65.06    8.28
  -6  -3  -8  100.29    9.04
  -6  -3  -8   81.51    8.69
  -5  -3  -8  274.43   14.24
  -5  -3  -8  246.44   14.07
  -5  -3  -8  233.86   14.47
  -4  -3  -8   13.36    3.53
  -4  -3  -8   11.16    3.11
  -4  -3  -8   11.95    3.16
  -3  -3  -8  112.92    6.81
  -3  -3  -8  119.26    6.90
  -3  -3  -8  115.94    7.46
  -2  -3  -8  150.88    7.88
  -2  -3  -8  161.31    6.78
  -2  -3  -8  160.39    6.75
  -1  -3  -8  831.66   30.06
  -1  -3  -8  895.83   30.34
   0  -3  -8    3.59    1.06
   0  -3  -8    0.97    0.98
   1  -3  -8  952.19   33.84
   2  -3  -8  158.44    7.53
   2  -3  -8  155.47    7.61
   2  -3  -8  149.79    8.41
   3  -3  -8  111.89    7.00
   3  -3  -8   91.22    6.61
   3  -3  -8  103.84    7.45
   4  -3  -8    9.69    3.18
   4  -3  -8   13.28    3.56
   4  -3  -8    7.26    3.27
   5  -3  -8  298.29   16.09
   5  -3  -8  255.88   15.91
   5  -3  -8  297.27   16.07
   6  -3  -8   93.96    9.59
   6  -3  -8   80.47    8.98
   6  -3  -8   92.73    9.80
   7  -3  -8   59.62    8.69
   7  -3  -8   69.25    9.76
   8  -3  -8   57.43    9.88
   8  -3  -8   54.57    9.38
   9  -3  -8    8.05    5.18
   9  -3  -8    0.56    5.08
  10  -3  -8   13.23    6.75
 -10  -2  -8   16.77    7.93
 -10  -2  -8   25.81    8.44
  -9  -2  -8  422.70   27.10
  -9  -2  -8  491.54   27.63
  -8  -2  -8  124.44   13.04
  -8  -2  -8  137.84   13.10
  -7  -2  -8  224.00   15.64
  -7  -2  -8  226.29   15.77
  -6  -2  -8  622.33   27.89
  -6  -2  -8  615.83   27.82
  -6  -2  -8  583.20   28.14
  -5  -2  -8   91.72    8.55
  -5  -2  -8  101.28    8.42
  -5  -2  -8  114.20    8.43
  -4  -2  -8  144.84    8.66
  -4  -2  -8  126.18    8.30
  -4  -2  -8  116.66    8.76
  -4  -2  -8  123.61    8.74
  -3  -2  -8 1631.15   55.70
  -3  -2  -8 1602.33   55.90
  -3  -2  -8 1650.01   58.07
  -2  -2  -8  736.84   24.91
  -2  -2  -8  709.51   24.79
  -2  -2  -8  733.28   26.77
  -1  -2  -8  384.79   13.90
   1  -2  -8  426.13   16.15
   2  -2  -8  779.41   28.81
   2  -2  -8  754.95   27.00
   2  -2  -8  751.27   27.03
   3  -2  -8 1598.50   56.05
   3  -2  -8 1605.04   56.00
   3  -2  -8 1626.83   58.34
   4  -2  -8  176.39   10.98
   4  -2  -8  146.89    9.77
   4  -2  -8  160.50   10.09
   5  -2  -8  123.96   10.27
   5  -2  -8  110.32    9.32
   5  -2  -8  125.15    9.65
   6  -2  -8  652.26   29.22
   6  -2  -8  592.45   28.47
   6  -2  -8  620.89   29.99
   7  -2  -8  198.09   15.46
   7  -2  -8  216.99   15.23
   8  -2  -8  106.88   12.70
   8  -2  -8  143.57   13.28
   9  -2  -8  481.40   29.89
   9  -2  -8  536.20   29.65
  10  -2  -8   23.45    8.53
 -10  -1  -8    5.66    6.37
 -10  -1  -8    5.64    6.09
  -9  -1  -8  140.40   14.75
  -9  -1  -8  130.34   14.14
  -8  -1  -8  234.78   17.24
  -8  -1  -8  237.76   17.59
  -7  -1  -8  153.51   12.72
  -7  -1  -8  136.88   12.58
  -6  -1  -8  346.09   19.38
  -6  -1  -8  365.03   19.14
  -6  -1  -8  342.36   18.74
  -5  -1  -8  202.94   12.99
  -5  -1  -8  219.50   12.88
  -5  -1  -8  221.66   12.83
  -4  -1  -8  528.66   22.49
  -4  -1  -8  562.34   22.48
  -4  -1  -8  531.18   23.35
  -3  -1  -8  669.80   26.42
  -3  -1  -8  688.75   25.12
  -3  -1  -8  658.25   25.17
  -2  -1  -8  602.49   22.29
  -2  -1  -8  595.64   20.60
  -2  -1  -8  573.05   20.44
  -1  -1  -8  937.60   31.12
  -1  -1  -8  855.56   30.85
   1  -1  -8  971.32   34.18
   2  -1  -8  563.23   20.52
   2  -1  -8  541.39   20.39
   2  -1  -8  564.57   21.90
   3  -1  -8  737.07   27.95
   3  -1  -8  707.08   29.08
   3  -1  -8  756.57   28.10
   4  -1  -8  542.88   24.59
   4  -1  -8  560.00   23.88
   4  -1  -8  581.00   24.04
   5  -1  -8  209.39   13.53
   5  -1  -8  208.73   12.94
   5  -1  -8  207.23   12.95
   6  -1  -8  335.17   19.25
   6  -1  -8  357.21   20.40
   6  -1  -8  382.27   20.24
   7  -1  -8  169.78   13.13
   7  -1  -8  149.62   13.53
   8  -1  -8  214.60   17.50
   8  -1  -8  268.46   18.08
   9  -1  -8  149.48   15.10
   9  -1  -8  167.09   16.40
  10  -1  -8    2.77    5.51
 -10   0  -8   14.19    7.49
 -10   0  -8    7.98    6.44
  -9   0  -8   94.13   12.54
  -9   0  -8   88.02   12.42
  -8   0  -8   -0.43    4.05
  -8   0  -8    3.15    4.20
  -7   0  -8  128.04   11.73
  -7   0  -8   84.43    9.93
  -6   0  -8   99.71    9.58
  -6   0  -8  114.98    9.95
  -6   0  -8   95.76    9.66
  -5   0  -8  290.15   16.29
  -5   0  -8  298.22   15.59
  -5   0  -8  306.40   15.94
  -4   0  -8   31.99    4.53
  -4   0  -8   36.78    4.68
  -4   0  -8   38.56    5.11
  -3   0  -8   25.78    3.39
  -3   0  -8   28.98    3.87
  -2   0  -8  371.54   14.25
  -2   0  -8  383.18   14.15
  -2   0  -8  384.14   15.62
  -1   0  -8    3.81    1.40
   0   0  -8  168.42    7.32
   0   0  -8  177.10    7.31
   1   0  -8    3.76    1.49
   2   0  -8  375.85   14.83
   2   0  -8  364.68   14.76
   2   0  -8  376.92   15.94
   3   0  -8   31.17    4.32
   3   0  -8   27.17    3.80
   3   0  -8   30.17    3.83
   4   0  -8   34.42    4.83
   4   0  -8   36.60    5.31
   4   0  -8   26.88    4.52
   5   0  -8  316.93   17.38
   5   0  -8  317.47   16.83
   5   0  -8  271.83   15.97
   6   0  -8   86.41    9.50
   6   0  -8  107.53    9.99
   6   0  -8   87.18    9.14
   7   0  -8  114.04   11.77
   7   0  -8  104.82   10.94
   8   0  -8   -0.25    3.40
   8   0  -8    8.60    4.86
   9   0  -8   86.94   12.10
   9   0  -8   81.46   12.17
  10   0  -8   -0.25    5.26
 -10   1  -8    9.23    7.26
 -10   1  -8    8.16    6.75
  -9   1  -8  158.35   16.01
  -9   1  -8  166.19   15.85
  -8   1  -8  264.67   18.34
  -8   1  -8  251.55   18.62
  -7   1  -8  142.85   12.63
  -7   1  -8  175.14   14.23
  -6   1  -8  386.89   19.85
  -6   1  -8  348.94   19.95
  -6   1  -8  346.61   19.43
  -5   1  -8  208.46   13.41
  -5   1  -8  229.96   13.19
  -5   1  -8  200.20   12.82
  -4   1  -8  640.85   26.12
  -4   1  -8  579.81   24.38
  -4   1  -8  563.15   24.64
  -4   1  -8  579.65   25.47
  -3   1  -8  784.65   29.69
  -3   1  -8  718.14   28.21
  -3   1  -8  743.84   28.17
  -2   1  -8  552.98   20.37
  -2   1  -8  532.86   20.00
  -2   1  -8  542.58   21.54
  -1   1  -8  871.92   29.82
  -1   1  -8  897.77   32.10
   0   1  -8 2164.32   73.89
   1   1  -8  871.81   30.02
   1   1  -8  874.06   30.11
   1   1  -8  880.18   31.96
   2   1  -8  579.58   22.50
   2   1  -8  613.11   24.01
   2   1  -8  606.44   22.69
   3   1  -8  702.53   28.05
   3   1  -8  671.62   26.46
   3   1  -8  678.14   26.81
   4   1  -8  547.61   24.51
   4   1  -8  519.55   23.12
   4   1  -8  557.38   23.89
   5   1  -8  198.72   13.30
   5   1  -8  207.79   13.06
   5   1  -8  191.01   12.52
   6   1  -8  365.89   20.75
   6   1  -8  368.96   19.88
   6   1  -8  348.07   19.76
   7   1  -8  149.07   12.88
   7   1  -8  152.39   13.59
   8   1  -8  228.46   17.00
   8   1  -8  213.33   17.65
   9   1  -8  146.84   14.75
   9   1  -8  146.28   15.75
  10   1  -8    6.00    6.52
 -10   2  -8   40.68   10.60
 -10   2  -8   31.93    9.75
  -9   2  -8  421.64   27.32
  -9   2  -8  503.29   28.49
  -8   2  -8  137.04   13.78
  -8   2  -8  113.66   12.41
  -7   2  -8  200.00   15.20
  -7   2  -8  199.47   14.85
  -6   2  -8  659.37   28.78
  -6   2  -8  567.53   28.64
  -6   2  -8  606.65   28.49
  -5   2  -8  118.89    9.71
  -5   2  -8  127.84   10.37
  -5   2  -8  115.06    9.43
  -4   2  -8  164.53   10.71
  -4   2  -8  161.28   10.32
  -4   2  -8  166.92   10.19
  -3   2  -8 1617.83   56.36
  -3   2  -8 1633.14   58.52
  -3   2  -8 1575.28   56.66
  -2   2  -8  725.39   27.20
  -2   2  -8  729.70   28.58
  -2   2  -8  745.36   27.01
  -1   2  -8  441.29   17.64
  -1   2  -8  406.88   15.91
  -1   2  -8  416.00   15.88
   0   2  -8 4450.95  144.41
   0   2  -8 4339.17  144.25
   0   2  -8 4496.04  149.30
   1   2  -8  397.62   15.87
   1   2  -8  388.23   15.63
   1   2  -8  436.59   17.25
   2   2  -8  732.76   27.23
   2   2  -8  713.77   28.44
   2   2  -8  716.93   27.05
   3   2  -8 1719.25   59.19
   3   2  -8 1652.35   58.69
   3   2  -8 1625.18   60.68
   4   2  -8  144.35   10.36
   4   2  -8  149.38    9.95
   4   2  -8  130.53    9.38
   5   2  -8   93.84    8.99
   5   2  -8   99.23    9.52
   5   2  -8   99.93    8.97
   6   2  -8  611.23   29.24
   6   2  -8  604.18   30.14
   6   2  -8  687.44   30.37
   7   2  -8  229.74   16.84
   7   2  -8  216.97   15.64
   8   2  -8  127.25   13.72
   8   2  -8  131.19   13.19
   9   2  -8  480.96   29.22
   9   2  -8  449.17   27.54
  10   2  -8   23.19    8.22
 -10   3  -8   -2.89    5.47
 -10   3  -8    0.25    5.62
  -9   3  -8    5.93    5.65
  -9   3  -8    5.02    5.45
  -8   3  -8   73.83   11.02
  -8   3  -8   72.33   10.48
  -7   3  -8   77.85    9.93
  -7   3  -8   86.78   10.64
  -6   3  -8   85.26    9.47
  -6   3  -8   78.81    9.03
  -6   3  -8   98.16   10.17
  -5   3  -8  322.86   16.44
  -5   3  -8  235.75   15.72
  -5   3  -8  270.92   15.87
  -4   3  -8   17.07    4.04
  -4   3  -8    9.22    3.28
  -4   3  -8   14.88    4.11
  -3   3  -8  119.89    8.01
  -3   3  -8   96.79    7.24
  -3   3  -8  109.83    8.20
  -2   3  -8  178.23   10.03
  -2   3  -8  156.22    8.75
  -2   3  -8  153.57    8.89
  -1   3  -8  874.85   32.20
  -1   3  -8  898.16   34.04
  -1   3  -8  903.69   32.20
   0   3  -8    2.55    1.46
   0   3  -8    3.83    1.59
   0   3  -8    2.70    1.93
   1   3  -8  868.20   30.79
   1   3  -8  791.13   30.44
   1   3  -8  850.08   32.22
   2   3  -8  160.01    9.72
   2   3  -8  168.38    9.35
   2   3  -8  156.97    8.94
   3   3  -8  119.85    8.44
   3   3  -8  117.30    8.72
   3   3  -8  106.39    7.85
   4   3  -8   10.65    3.82
   4   3  -8    8.07    3.28
   4   3  -8   19.22    4.40
   5   3  -8  266.62   16.00
   5   3  -8  257.46   16.36
   5   3  -8  287.06   16.01
   6   3  -8   78.76    9.07
   6   3  -8   80.62    9.73
   6   3  -8   90.45    9.88
   7   3  -8   70.70    9.61
   7   3  -8   74.96   10.23
   8   3  -8   44.38    9.41
   8   3  -8   55.31    9.67
   9   3  -8   -1.44    4.87
   9   3  -8   -3.80    3.65
  10   3  -8   10.07    6.87
 -10   4  -8   39.11   10.85
  -9   4  -8   58.05   10.56
  -9   4  -8   60.18   11.73
  -8   4  -8   51.12    9.57
  -8   4  -8   77.46   11.39
  -7   4  -8   24.16    6.51
  -7   4  -8   36.27    7.89
  -6   4  -8   17.38    5.71
  -6   4  -8   19.73    5.45
  -6   4  -8    8.69    4.29
  -5   4  -8  144.31   11.32
  -5   4  -8  108.93   10.25
  -5   4  -8  123.43   10.25
  -4   4  -8  187.56   11.82
  -4   4  -8  176.40   12.20
  -4   4  -8  190.18   12.02
  -3   4  -8   53.86    5.96
  -3   4  -8   54.29    6.44
  -3   4  -8   75.33    6.53
  -2   4  -8 1336.11   46.84
  -2   4  -8 1250.32   46.78
  -2   4  -8 1298.74   48.72
  -1   4  -8   54.07    5.47
  -1   4  -8   46.56    4.53
  -1   4  -8   41.78    4.51
   0   4  -8   78.53    5.87
   0   4  -8   87.26    6.75
   0   4  -8   83.47    6.08
   1   4  -8   74.22    5.65
   1   4  -8   58.38    5.77
   1   4  -8   56.36    5.21
   2   4  -8 1245.49   46.00
   2   4  -8 1264.33   45.90
   2   4  -8 1274.27   47.76
   3   4  -8   65.66    6.58
   3   4  -8   70.51    7.28
   3   4  -8   65.72    6.72
   4   4  -8  198.29   13.48
   4   4  -8  221.00   13.49
   4   4  -8  229.23   13.41
   5   4  -8  118.73   10.22
   5   4  -8  117.14   10.89
   5   4  -8  135.04   11.07
   6   4  -8   21.76    5.74
   6   4  -8   13.74    5.02
   6   4  -8    6.86    4.22
   7   4  -8   12.67    5.22
   7   4  -8    1.54    3.95
   8   4  -8   59.67   10.48
   8   4  -8   64.18   10.35
   9   4  -8   72.65   12.20
   9   4  -8   60.03   11.12
  10   4  -8   44.53   10.57
 -10   5  -8  212.67   20.57
  -9   5  -8  264.32   21.24
  -9   5  -8  222.50   19.73
  -8   5  -8    1.85    4.61
  -8   5  -8    4.63    5.18
  -7   5  -8   89.37   11.56
  -7   5  -8  115.39   12.05
  -6   5  -8  544.50   27.85
  -6   5  -8  503.51   26.38
  -5   5  -8  878.55   36.42
  -5   5  -8  823.96   36.50
  -5   5  -8  848.25   37.51
  -4   5  -8  698.42   29.59
  -4   5  -8  692.95   30.99
  -4   5  -8  668.24   29.89
  -3   5  -8 1362.61   52.04
  -3   5  -8 1401.95   50.23
  -3   5  -8 1268.75   49.80
  -2   5  -8    8.94    3.19
  -2   5  -8    9.70    2.93
  -2   5  -8   10.66    3.12
  -1   5  -8  375.00   17.02
  -1   5  -8  361.36   17.97
  -1   5  -8  383.18   17.23
   0   5  -8 1479.81   54.25
   0   5  -8 1516.11   54.38
   0   5  -8 1590.81   56.89
   1   5  -8  381.93   17.97
   1   5  -8  348.86   16.67
   1   5  -8  367.53   16.98
   2   5  -8   14.58    4.01
   2   5  -8   11.84    3.28
   2   5  -8    6.48    2.83
   3   5  -8 1359.88   51.05
   3   5  -8 1408.54   51.43
   3   5  -8 1340.33   52.80
   4   5  -8  651.61   29.84
   4   5  -8  757.43   31.04
   4   5  -8  686.11   31.32
   5   5  -8  824.21   38.21
   5   5  -8  864.31   36.99
   5   5  -8  930.26   38.04
   6   5  -8  542.88   28.88
   6   5  -8  575.33   28.04
   7   5  -8   87.61   10.86
   7   5  -8   91.46   11.63
   8   5  -8    8.99    5.69
   8   5  -8    7.94    5.13
   9   5  -8  197.92   19.00
  10   5  -8  232.39   21.82
  -9   6  -8   16.54    7.20
  -9   6  -8    3.19    6.04
  -8   6  -8   51.40    9.82
  -8   6  -8   50.01   10.33
  -7   6  -8   84.62   11.19
  -7   6  -8   62.48   10.21
  -6   6  -8  395.26   22.80
  -6   6  -8  335.35   20.80
  -5   6  -8  122.42   11.16
  -5   6  -8  128.92   11.24
  -5   6  -8  112.86   11.38
  -4   6  -8  304.62   18.36
  -4   6  -8  327.98   17.68
  -4   6  -8  322.84   17.96
  -3   6  -8  122.30   10.30
  -3   6  -8  104.23    9.08
  -3   6  -8  123.40    9.28
  -2   6  -8  369.70   17.43
  -2   6  -8  351.55   17.52
  -2   6  -8  322.91   17.88
  -1   6  -8  105.27    8.05
  -1   6  -8   88.02    8.20
  -1   6  -8  110.74    8.17
   0   6  -8 1253.68   46.37
   0   6  -8 1252.75   48.25
   0   6  -8 1231.40   46.26
   1   6  -8  114.82    8.37
   1   6  -8  106.74    8.26
   1   6  -8  107.73    9.02
   2   6  -8  340.76   18.79
   2   6  -8  397.92   18.84
   2   6  -8  394.55   18.70
   3   6  -8  107.26    9.63
   3   6  -8  112.92    9.34
   3   6  -8   98.81    8.77
   4   6  -8  353.56   20.00
   4   6  -8  358.83   19.38
   4   6  -8  365.71   19.34
   5   6  -8  107.78   10.40
   5   6  -8   94.32   10.60
   5   6  -8  118.38   11.00
   6   6  -8  360.00   21.71
   6   6  -8  395.62   23.13
   7   6  -8   89.24   11.67
   7   6  -8   76.41   10.57
   8   6  -8   76.21   12.00
   8   6  -8   83.26   11.75
   9   6  -8   13.27    7.26
  -9   7  -8    9.19    6.28
  -9   7  -8   20.54    8.50
  -8   7  -8   67.98   11.13
  -8   7  -8   68.12   11.72
  -7   7  -8    5.96    5.15
  -7   7  -8   13.44    6.11
  -6   7  -8  175.53   15.30
  -6   7  -8  165.94   14.43
  -5   7  -8   90.12    9.97
  -5   7  -8   89.22    9.75
  -5   7  -8   71.47    9.78
  -4   7  -8   50.54    7.19
  -4   7  -8   56.04    7.58
  -4   7  -8   39.93    7.25
  -3   7  -8   90.79    8.75
  -3   7  -8   78.47    8.74
  -3   7  -8   87.45    8.52
  -2   7  -8   65.93    7.03
  -2   7  -8   49.86    6.54
  -2   7  -8   54.67    7.25
  -1   7  -8   53.49    6.85
  -1   7  -8   49.98    6.06
  -1   7  -8   49.92    6.32
   0   7  -8   90.79    7.96
   0   7  -8   85.78    7.80
   0   7  -8   83.91    8.40
   1   7  -8   45.68    6.01
   1   7  -8   29.11    5.08
   1   7  -8   31.46    5.72
   2   7  -8   73.87    8.16
   2   7  -8   82.74    7.98
   2   7  -8   72.09    7.70
   3   7  -8   76.98    8.61
   3   7  -8   77.39    8.43
   3   7  -8   92.59    8.77
   4   7  -8   39.16    6.97
   4   7  -8   46.13    7.10
   4   7  -8   38.62    7.12
   5   7  -8   85.14   10.39
   5   7  -8   78.45    9.50
   5   7  -8   73.64    9.57
   6   7  -8  173.84   14.37
   6   7  -8  156.24   14.67
   7   7  -8    4.43    4.90
   7   7  -8    6.80    5.53
   8   7  -8   54.64   10.41
   8   7  -8   53.88   11.03
   9   7  -8    6.49    6.56
  -9   8  -8  121.25   16.28
  -8   8  -8  334.97   24.27
  -8   8  -8  322.90   23.25
  -7   8  -8   63.66   10.67
  -7   8  -8   92.69   12.45
  -6   8  -8  703.92   34.91
  -6   8  -8  728.70   36.37
  -5   8  -8  156.85   14.32
  -5   8  -8  168.51   13.84
  -4   8  -8  224.33   15.21
  -4   8  -8  217.50   15.61
  -4   8  -8  222.30   15.15
  -3   8  -8  339.14   20.40
  -3   8  -8  380.18   19.99
  -3   8  -8  381.44   20.13
  -2   8  -8  667.91   30.68
  -2   8  -8  674.17   29.48
  -2   8  -8  620.58   28.94
  -1   8  -8  651.48   29.90
  -1   8  -8  673.11   31.11
  -1   8  -8  756.25   30.73
   0   8  -8  407.71   20.72
   0   8  -8  414.19   22.01
   0   8  -8  453.80   21.21
   1   8  -8  637.04   28.55
   1   8  -8  637.48   29.83
   1   8  -8  682.36   29.23
   2   8  -8  664.75   29.16
   2   8  -8  606.90   29.65
   2   8  -8  654.64   28.83
   3   8  -8  388.26   20.71
   3   8  -8  364.68   21.39
   3   8  -8  446.51   21.85
   4   8  -8  198.81   14.37
   4   8  -8  201.09   15.19
   4   8  -8  221.56   15.25
   5   8  -8  169.38   14.18
   5   8  -8  183.10   15.06
   6   8  -8  606.93   32.43
   6   8  -8  618.87   31.42
   7   8  -8   70.89   11.37
   7   8  -8   75.18   11.12
   8   8  -8  313.57   23.33
   9   8  -8  166.18   18.19
  -9   9  -8   60.44   13.08
  -8   9  -8    4.11    5.87
  -8   9  -8    4.80    6.23
  -7   9  -8  192.82   18.39
  -7   9  -8  225.08   18.20
  -6   9  -8  318.34   21.92
  -6   9  -8  295.48   20.56
  -5   9  -8  127.48   12.52
  -5   9  -8  126.90   13.14
  -4   9  -8  352.37   20.56
  -4   9  -8  346.52   20.36
  -4   9  -8  344.72   21.18
  -3   9  -8 1083.35   44.74
  -3   9  -8 1105.08   44.90
  -3   9  -8 1049.50   46.24
  -2   9  -8  259.89   15.52
  -2   9  -8  213.57   14.67
  -2   9  -8  217.19   15.37
  -1   9  -8  612.52   28.85
  -1   9  -8  610.75   30.12
  -1   9  -8  690.27   29.63
   0   9  -8  952.56   41.01
   0   9  -8 1076.67   41.93
   0   9  -8 1018.24   43.33
   1   9  -8  647.41   29.86
   1   9  -8  683.13   31.64
   1   9  -8  680.86   30.59
   2   9  -8  194.57   13.85
   2   9  -8  235.25   14.94
   2   9  -8  216.00   15.37
   3   9  -8 1127.29   46.97
   3   9  -8 1123.25   45.28
   3   9  -8 1013.66   44.43
   4   9  -8  324.84   21.07
   4   9  -8  374.90   21.06
   4   9  -8  376.41   21.45
   5   9  -8  109.90   12.59
   5   9  -8  123.30   12.05
   6   9  -8  310.71   21.42
   6   9  -8  287.47   19.86
   7   9  -8  165.03   15.93
   7   9  -8  180.01   17.39
   8   9  -8   10.96    6.63
   9   9  -8   66.10   13.18
  -8  10  -8   23.09    8.98
  -7  10  -8   56.94   11.59
  -7  10  -8   86.68   12.46
  -6  10  -8    4.21    4.84
  -6  10  -8    7.34    5.40
  -5  10  -8   88.95   11.76
  -5  10  -8   92.95   11.45
  -4  10  -8   87.77   10.38
  -4  10  -8   73.12   10.24
  -3  10  -8   27.45    6.94
  -3  10  -8   33.42    6.98
  -3  10  -8   27.65    6.67
  -2  10  -8   42.90    7.41
  -2  10  -8   41.97    7.25
  -2  10  -8   49.45    8.33
  -1  10  -8   17.81    5.24
  -1  10  -8   15.86    4.81
  -1  10  -8    5.29    4.16
   0  10  -8   19.19    5.31
   0  10  -8    7.91    4.62
   0  10  -8    8.83    4.09
   1  10  -8    7.61    4.29
   1  10  -8    7.65    4.12
   1  10  -8   10.14    4.36
   2  10  -8   62.01    9.22
   2  10  -8   50.02    7.87
   2  10  -8   50.65    7.87
   3  10  -8   21.94    5.80
   3  10  -8   42.44    7.72
   3  10  -8   34.08    7.71
   4  10  -8   90.03   10.69
   4  10  -8   90.13   11.32
   5  10  -8  106.73   11.92
   5  10  -8  100.99   12.50
   6  10  -8    8.45    5.77
   6  10  -8    2.78    5.22
   7  10  -8   64.42   11.74
   8  10  -8   25.19    9.27
  -8  11  -8  122.33   16.52
  -7  11  -8  106.12   14.17
  -7  11  -8  106.16   14.85
  -6  11  -8   64.27   11.05
  -6  11  -8   80.41   12.40
  -5  11  -8  286.18   20.33
  -5  11  -8  300.71   21.20
  -4  11  -8   16.06    5.54
  -4  11  -8   27.97    7.64
  -3  11  -8   59.05    9.07
  -3  11  -8   52.04    9.29
  -2  11  -8   91.15   10.46
  -2  11  -8   94.62   11.25
  -1  11  -8  554.95   26.52
  -1  11  -8  455.46   26.39
  -1  11  -8  485.45   25.73
   0  11  -8  290.04   19.69
   0  11  -8  342.84   19.84
   0  11  -8  334.43   19.70
   1  11  -8  460.09   25.85
   1  11  -8  482.76   24.98
   1  11  -8  432.03   24.10
   2  11  -8   81.45    9.78
   2  11  -8   60.61    9.82
   3  11  -8   45.17    8.20
   3  11  -8   33.06    7.83
   4  11  -8   14.01    5.80
   4  11  -8   14.92    5.65
   5  11  -8  304.27   21.91
   5  11  -8  312.20   20.96
   6  11  -8   61.75   11.66
   6  11  -8  103.26   12.78
   7  11  -8  145.78   16.78
   8  11  -8   90.74   14.55
  -7  12  -8  117.51   15.84
  -6  12  -8  305.91   22.34
  -6  12  -8  286.38   22.25
  -5  12  -8   59.33   10.93
  -5  12  -8   94.92   12.44
  -4  12  -8  206.56   17.93
  -4  12  -8  198.28   16.39
  -3  12  -8  274.23   19.04
  -3  12  -8  278.65   20.13
  -2  12  -8  181.69   15.03
  -2  12  -8  163.91   15.18
  -1  12  -8   30.78    7.19
  -1  12  -8   28.16    7.66
   0  12  -8  281.20   19.59
   0  12  -8  288.89   18.66
   1  12  -8   28.53    7.65
   1  12  -8   14.18    5.38
   2  12  -8  202.15   15.61
   2  12  -8  192.98   16.78
   3  12  -8  260.65   19.80
   3  12  -8  290.56   19.28
   4  12  -8  237.09   18.23
   4  12  -8  176.27   15.92
   5  12  -8  116.18   14.06
   5  12  -8   88.43   12.14
   6  12  -8  322.46   23.79
   7  12  -8   98.48   14.72
  -7  13  -8   22.67    9.02
  -6  13  -8    6.87    6.02
  -5  13  -8   59.84   11.62
  -5  13  -8   60.36   10.83
  -4  13  -8   19.84    7.32
  -4  13  -8   27.25    7.50
  -3  13  -8   58.16   10.60
  -3  13  -8   58.14    9.72
  -2  13  -8   67.28   10.36
  -2  13  -8   87.86   11.91
  -1  13  -8   22.77    6.50
  -1  13  -8   13.88    6.32
   0  13  -8   92.95   11.18
   0  13  -8   77.48   11.37
   1  13  -8    8.29    5.58
   1  13  -8   10.79    4.76
   2  13  -8   88.89   11.29
   2  13  -8   71.73   11.55
   3  13  -8   57.49   10.62
   3  13  -8   60.20    9.72
   4  13  -8   13.98    6.46
   4  13  -8   20.82    7.40
   5  13  -8   59.23   11.63
   6  13  -8   15.55    7.40
   7  13  -8   19.74    8.43
  -6  14  -8    1.53    6.24
  -5  14  -8   67.04   12.67
  -4  14  -8  101.84   13.26
  -4  14  -8  120.79   14.95
  -3  14  -8   56.06    9.96
  -3  14  -8   69.76   11.78
  -2  14  -8  171.35   15.78
  -2  14  -8  162.81   16.53
  -1  14  -8   15.34    7.15
  -1  14  -8   10.10    5.38
   0  14  -8    3.09    4.40
   0  14  -8    0.30    4.29
   1  14  -8    4.20    4.36
   1  14  -8    7.75    5.14
   2  14  -8  168.18   15.98
   2  14  -8  184.23   17.50
   3  14  -8   85.20   11.85
   3  14  -8   71.72   12.09
   4  14  -8  106.87   14.18
   5  14  -8  103.23   14.87
   6  14  -8    2.92    6.52
  -6  15  -8  158.18   18.91
  -5  15  -8  181.26   19.40
  -4  15  -8   95.33   14.30
  -3  15  -8  207.96   19.52
  -2  15  -8   58.33   10.55
  -2  15  -8   69.92   12.58
  -1  15  -8  256.00   20.49
  -1  15  -8  240.50   19.38
   0  15  -8  118.06   14.73
   0  15  -8  109.87   13.36
   1  15  -8  258.00   19.27
   1  15  -8  221.17   19.59
   2  15  -8  101.07   14.03
   3  15  -8  214.01   20.25
   4  15  -8   89.48   13.73
   5  15  -8  176.51   19.24
   6  15  -8  124.00   17.32
  -5  16  -8   15.10    7.98
  -4  16  -8   30.61    9.87
  -3  16  -8  113.45   15.43
  -2  16  -8   -0.03    5.65
  -1  16  -8  199.19   19.72
   0  16  -8  365.86   26.39
   1  16  -8  175.06   18.32
   2  16  -8    7.29    6.31
   3  16  -8  158.19   18.29
   4  16  -8   16.81    7.97
   5  16  -8    8.95    8.07
  -3  17  -8   31.14   10.35
  -2  17  -8   44.94   11.48
  -1  17  -8   29.28    9.71
   0  17  -8   14.55    7.69
   1  17  -8   14.97    7.59
   2  17  -8   71.49   13.42
   3  17  -8   37.28   10.77
  -2  18  -8  390.07   28.86
  -1  18  -8   66.60   13.57
   0  18  -8   70.61   13.98
   1  18  -8   79.44   14.50
   2  18  -8  451.94   31.56
  -2 -18  -7   68.58   11.88
  -2 -18  -7   49.21   11.15
  -1 -18  -7   13.31    7.59
  -1 -18  -7    5.67    6.92
   0 -18  -7  267.79   22.02
   0 -18  -7  238.85   20.15
   1 -18  -7    5.68    6.87
   1 -18  -7   24.48    8.18
   2 -18  -7   37.03    9.77
   2 -18  -7   50.93   10.98
  -4 -17  -7   45.48   10.23
  -4 -17  -7   31.76    9.49
  -3 -17  -7  171.28   17.26
  -3 -17  -7  168.50   16.59
  -2 -17  -7   89.34   13.05
  -2 -17  -7   84.44   11.98
  -1 -17  -7  432.52   25.75
  -1 -17  -7  348.41   24.48
   0 -17  -7  285.59   21.75
   0 -17  -7  326.01   22.21
   1 -17  -7  340.50   23.23
   1 -17  -7  324.28   23.23
   2 -17  -7   86.87   12.88
   2 -17  -7   69.69   11.59
   3 -17  -7  174.42   17.74
   3 -17  -7  183.13   17.41
   4 -17  -7   35.98   10.01
   4 -17  -7   42.96   10.27
  -5 -16  -7   43.49   10.05
  -5 -16  -7   67.18   12.08
  -4 -16  -7   32.27    8.72
  -4 -16  -7   54.16   10.54
  -3 -16  -7  347.18   24.26
  -3 -16  -7  412.07   24.91
  -2 -16  -7    1.40    5.11
  -2 -16  -7    2.42    4.68
  -1 -16  -7  238.80   18.49
  -1 -16  -7  246.30   18.38
   0 -16  -7   62.95   10.63
   0 -16  -7   56.22    9.96
   1 -16  -7  239.79   18.80
   1 -16  -7  241.05   18.47
   2 -16  -7    4.22    4.91
   2 -16  -7    0.56    4.54
   3 -16  -7  392.30   25.14
   3 -16  -7  403.28   25.85
   4 -16  -7   27.89    8.83
   4 -16  -7   27.77    8.62
   5 -16  -7   36.33    9.79
   5 -16  -7   63.11   11.69
  -6 -15  -7    8.18    6.60
  -6 -15  -7    9.11    6.31
  -5 -15  -7   30.62    8.84
  -5 -15  -7   22.81    7.51
  -4 -15  -7   40.50    8.77
  -4 -15  -7   33.98    8.52
  -3 -15  -7  323.19   21.93
  -3 -15  -7  298.22   20.55
  -2 -15  -7    0.02    3.61
  -2 -15  -7   -0.27    4.40
  -1 -15  -7   94.02   11.57
  -1 -15  -7   84.67   10.68
   0 -15  -7  205.33   16.67
   0 -15  -7  186.11   15.61
   1 -15  -7   60.91    9.73
   1 -15  -7   63.67   10.22
   2 -15  -7   -1.22    3.73
   2 -15  -7    4.29    4.66
   3 -15  -7  298.28   21.17
   3 -15  -7  318.47   21.31
   4 -15  -7   30.64    8.65
   4 -15  -7   40.66    9.02
   5 -15  -7   28.62    9.23
   5 -15  -7   25.05    8.17
   6 -15  -7    3.80    6.38
   6 -15  -7    6.62    6.40
  -7 -14  -7   31.20    9.41
  -7 -14  -7   14.74    7.80
  -6 -14  -7  121.97   14.34
  -6 -14  -7  124.21   14.94
  -5 -14  -7  218.13   18.24
  -5 -14  -7  198.07   16.89
  -4 -14  -7  354.91   22.46
  -4 -14  -7  403.66   24.20
  -3 -14  -7   32.85    7.88
  -3 -14  -7   39.68    8.06
  -2 -14  -7  431.63   25.45
  -2 -14  -7  473.19   25.38
  -1 -14  -7  200.88   15.06
  -1 -14  -7  201.92   15.42
   0 -14  -7  237.74   16.99
   0 -14  -7  227.24   16.23
   1 -14  -7  188.32   15.02
   1 -14  -7  196.07   15.88
   2 -14  -7  430.68   23.99
   2 -14  -7  375.89   23.37
   3 -14  -7   19.97    6.36
   3 -14  -7   43.27    8.72
   4 -14  -7  356.71   23.59
   4 -14  -7  362.43   23.01
   5 -14  -7  177.71   16.09
   5 -14  -7  162.26   16.64
   6 -14  -7  100.74   14.16
   6 -14  -7  115.13   14.31
   7 -14  -7   54.28   11.53
   7 -14  -7   29.29    9.86
  -7 -13  -7  171.62   17.35
  -7 -13  -7  168.96   16.73
  -6 -13  -7  496.45   28.52
  -6 -13  -7  480.87   28.87
  -5 -13  -7   61.75   10.42
  -5 -13  -7   65.35   10.07
  -4 -13  -7  139.71   13.03
  -4 -13  -7  143.69   13.86
  -3 -13  -7   35.41    7.12
  -3 -13  -7   52.96    8.62
  -2 -13  -7   71.61    9.59
  -2 -13  -7   73.83    9.42
  -1 -13  -7  259.56   17.40
  -1 -13  -7  291.81   17.71
   0 -13  -7  279.62   16.88
   0 -13  -7  212.79   15.79
   1 -13  -7  251.48   17.28
   1 -13  -7  264.47   17.05
   2 -13  -7   56.82    8.82
   2 -13  -7   69.60    9.24
   3 -13  -7   16.27    5.72
   3 -13  -7   34.63    7.48
   4 -13  -7  134.86   13.36
   4 -13  -7  149.96   14.52
   5 -13  -7   74.06   11.38
   5 -13  -7   55.20    9.72
   6 -13  -7  483.07   28.77
   6 -13  -7  485.35   29.51
   7 -13  -7  146.27   16.93
   7 -13  -7  156.96   16.62
  -8 -12  -7   29.59    9.04
  -8 -12  -7   29.44    9.32
  -7 -12  -7   83.74   12.35
  -7 -12  -7   70.10   11.70
  -6 -12  -7   72.07   10.56
  -6 -12  -7   61.50   10.47
  -5 -12  -7    7.52    5.31
  -5 -12  -7    8.64    5.06
  -4 -12  -7  123.34   11.76
  -4 -12  -7  112.90   11.75
  -3 -12  -7  145.76   12.89
  -3 -12  -7  164.26   12.66
  -2 -12  -7  280.13   17.33
  -2 -12  -7  304.46   17.69
  -2 -12  -7  274.40   17.75
  -1 -12  -7   95.69    9.62
  -1 -12  -7  102.83   10.08
  -1 -12  -7  114.46   10.83
   0 -12  -7   29.81    6.24
   0 -12  -7   36.25    6.34
   0 -12  -7   18.89    5.56
   1 -12  -7   86.09    9.43
   1 -12  -7   96.17    9.68
   1 -12  -7   91.71    9.88
   2 -12  -7  289.82   17.91
   2 -12  -7  290.25   17.85
   2 -12  -7  324.03   19.04
   3 -12  -7  138.68   12.87
   3 -12  -7  149.05   12.75
   4 -12  -7  128.35   12.79
   4 -12  -7  117.56   11.93
   5 -12  -7   -0.32    3.64
   5 -12  -7    2.22    4.56
   6 -12  -7   46.71    9.61
   6 -12  -7  105.05   13.17
   7 -12  -7   76.14   12.11
   7 -12  -7   59.83   11.61
   8 -12  -7   -1.23    5.38
   8 -12  -7    6.35    6.96
  -8 -11  -7   40.55   10.13
  -8 -11  -7   53.98   11.02
  -7 -11  -7   58.52   10.89
  -7 -11  -7   70.18   10.86
  -6 -11  -7   40.52    8.36
  -6 -11  -7   32.16    7.92
  -5 -11  -7  259.87   17.52
  -5 -11  -7  255.05   17.93
  -4 -11  -7  119.42   11.54
  -4 -11  -7  121.20   11.15
  -3 -11  -7  253.36   16.53
  -3 -11  -7  274.58   16.55
  -3 -11  -7  247.71   15.82
  -2 -11  -7  561.87   27.22
  -2 -11  -7  540.36   25.90
  -2 -11  -7  579.73   26.67
  -1 -11  -7   92.81    8.92
  -1 -11  -7   90.98    8.93
  -1 -11  -7   94.55    9.47
   0 -11  -7  256.08   15.28
   0 -11  -7  263.37   16.20
   0 -11  -7  249.25   15.05
   1 -11  -7   94.85    9.27
   1 -11  -7  105.67   10.10
   1 -11  -7  126.12   10.12
   2 -11  -7  599.73   26.31
   2 -11  -7  497.01   25.70
   2 -11  -7  489.59   24.86
   3 -11  -7  240.06   15.82
   3 -11  -7  243.65   15.70
   3 -11  -7  241.25   16.30
   4 -11  -7  105.22   10.79
   4 -11  -7  110.16   11.51
   5 -11  -7  280.07   19.37
   5 -11  -7  270.26   18.27
   6 -11  -7   53.24    9.70
   6 -11  -7   64.51   10.18
   7 -11  -7   50.09   10.31
   7 -11  -7   33.82    8.49
   8 -11  -7   68.19   11.95
   8 -11  -7   74.03   12.71
  -9 -10  -7   94.16   14.53
  -9 -10  -7   86.87   13.80
  -8 -10  -7  290.28   21.61
  -8 -10  -7  275.16   20.61
  -7 -10  -7  268.29   19.71
  -7 -10  -7  250.45   18.49
  -6 -10  -7  113.90   11.66
  -6 -10  -7  110.67   12.17
  -5 -10  -7   44.73    8.01
  -5 -10  -7   49.68    7.86
  -4 -10  -7  456.29   23.52
  -4 -10  -7  430.38   22.41
  -4 -10  -7  427.81   22.48
  -3 -10  -7  435.07   21.23
  -3 -10  -7  394.35   20.43
  -3 -10  -7  396.86   21.23
  -2 -10  -7  833.07   34.18
  -2 -10  -7  816.06   35.22
  -2 -10  -7  810.14   33.70
  -1 -10  -7  687.30   29.63
  -1 -10  -7  774.34   30.55
  -1 -10  -7  656.15   30.55
   0 -10  -7  216.98   13.72
   0 -10  -7  209.80   12.85
   0 -10  -7  228.63   13.40
   1 -10  -7  693.90   29.50
   1 -10  -7  670.58   29.25
   1 -10  -7  692.68   30.43
   2 -10  -7  820.45   34.84
   2 -10  -7  858.92   34.86
   2 -10  -7  825.47   35.93
   3 -10  -7  378.35   20.83
   3 -10  -7  391.95   20.15
   3 -10  -7  349.25   19.55
   4 -10  -7  421.33   22.28
   4 -10  -7  421.30   23.22
   4 -10  -7  406.01   22.07
   5 -10  -7   67.99    9.57
   5 -10  -7   56.54    8.53
   6 -10  -7  131.97   12.88
   6 -10  -7  109.34   12.59
   7 -10  -7  291.09   21.30
   7 -10  -7  312.02   21.49
   8 -10  -7  286.72   21.15
   8 -10  -7  230.30   20.58
   9 -10  -7   84.99   14.23
  -9  -9  -7   70.83   12.15
  -9  -9  -7   71.09   12.94
  -8  -9  -7   75.67   12.13
  -8  -9  -7   72.11   11.32
  -7  -9  -7  132.72   13.82
  -7  -9  -7  140.43   13.64
  -6  -9  -7  292.31   19.32
  -6  -9  -7  306.89   19.17
  -5  -9  -7   11.61    4.91
  -5  -9  -7   24.44    5.90
  -5  -9  -7   27.13    5.94
  -4  -9  -7   73.75    8.65
  -4  -9  -7   79.42    8.49
  -4  -9  -7   75.34    8.11
  -3  -9  -7   42.55    6.12
  -3  -9  -7   36.09    5.75
  -3  -9  -7   42.03    6.33
  -2  -9  -7  199.27   12.18
  -2  -9  -7  200.11   12.61
  -2  -9  -7  189.21   11.74
  -1  -9  -7   41.35    5.34
  -1  -9  -7   33.91    5.36
  -1  -9  -7   36.82    5.11
   0  -9  -7  478.94   21.80
   0  -9  -7  456.48   20.66
   0  -9  -7  441.22   20.57
   1  -9  -7   31.35    4.96
   1  -9  -7   39.68    5.28
   1  -9  -7   39.18    5.74
   2  -9  -7  212.85   13.47
   2  -9  -7  209.90   12.65
   2  -9  -7  204.16   12.74
   3  -9  -7   48.25    6.50
   3  -9  -7   30.94    5.59
   3  -9  -7   49.11    6.95
   4  -9  -7   49.83    7.68
   4  -9  -7   64.88    7.93
   4  -9  -7   46.67    7.09
   5  -9  -7   15.11    5.59
   5  -9  -7   13.15    4.92
   6  -9  -7  334.94   20.50
   6  -9  -7  307.66   20.55
   7  -9  -7  133.63   14.34
   7  -9  -7  128.46   13.41
   8  -9  -7   64.54   11.47
   8  -9  -7   61.18   10.94
   9  -9  -7   39.23    9.62
   9  -9  -7   60.46   12.16
  -9  -8  -7   39.13    9.76
  -9  -8  -7   27.63    9.56
  -8  -8  -7    9.16    5.73
  -8  -8  -7   13.84    7.12
  -7  -8  -7  228.17   16.97
  -7  -8  -7  236.92   17.50
  -6  -8  -7  128.30   12.24
  -6  -8  -7  131.74   11.94
  -5  -8  -7  160.68   11.97
  -5  -8  -7  156.82   12.30
  -5  -8  -7  134.24   11.35
  -4  -8  -7   50.64    6.53
  -4  -8  -7   50.87    6.64
  -4  -8  -7   52.22    6.98
  -3  -8  -7  191.88   12.39
  -3  -8  -7  196.42   11.90
  -3  -8  -7  210.98   12.43
  -2  -8  -7    2.24    2.08
  -2  -8  -7    3.75    2.44
  -2  -8  -7    1.09    2.28
  -1  -8  -7  537.50   22.98
  -1  -8  -7  573.10   23.46
  -1  -8  -7  568.58   24.46
   0  -8  -7  448.02   19.34
   0  -8  -7  456.29   20.41
   0  -8  -7  424.59   19.20
   1  -8  -7  523.72   22.97
   1  -8  -7  577.66   24.42
   1  -8  -7  561.36   23.22
   2  -8  -7    2.16    2.22
   2  -8  -7    3.96    2.79
   2  -8  -7    0.95    1.85
   3  -8  -7  230.59   13.79
   3  -8  -7  205.69   12.61
   3  -8  -7  213.27   13.00
   4  -8  -7   47.63    6.80
   4  -8  -7   45.15    6.64
   4  -8  -7   50.55    7.15
   5  -8  -7  137.37   11.65
   5  -8  -7  148.08   12.75
   5  -8  -7  141.56   11.87
   6  -8  -7  127.57   12.54
   6  -8  -7  113.31   11.59
   7  -8  -7  246.75   18.03
   7  -8  -7  264.93   19.05
   8  -8  -7    8.28    5.80
   8  -8  -7   14.04    6.17
   9  -8  -7   26.83    8.52
   9  -8  -7   40.58   10.00
  -9  -7  -7  108.66   14.03
  -9  -7  -7  130.26   15.33
  -8  -7  -7  146.87   14.17
  -8  -7  -7  118.86   14.02
  -7  -7  -7  235.33   16.71
  -7  -7  -7  242.80   17.58
  -6  -7  -7   19.03    5.68
  -6  -7  -7   27.01    6.12
  -5  -7  -7  795.54   32.16
  -5  -7  -7  673.58   31.98
  -5  -7  -7  705.65   31.19
  -4  -7  -7  412.16   19.49
  -4  -7  -7  399.07   20.14
  -4  -7  -7  374.73   19.04
  -3  -7  -7  198.89   11.88
  -3  -7  -7  178.56   10.96
  -3  -7  -7  191.51   11.12
  -2  -7  -7  754.84   29.88
  -2  -7  -7  808.61   31.61
  -2  -7  -7  789.15   30.35
  -1  -7  -7  895.41   32.88
  -1  -7  -7  835.22   32.45
  -1  -7  -7  918.27   34.51
   0  -7  -7   62.97    5.93
   0  -7  -7   72.82    5.51
   0  -7  -7   60.57    5.20
   1  -7  -7  861.90   34.03
   1  -7  -7  894.26   32.67
   1  -7  -7  852.06   32.57
   2  -7  -7  775.15   30.37
   2  -7  -7  805.45   31.86
   2  -7  -7  738.75   30.00
   3  -7  -7  171.20   11.36
   3  -7  -7  163.57   10.51
   3  -7  -7  172.32   10.76
   4  -7  -7  391.58   20.54
   4  -7  -7  413.71   19.93
   4  -7  -7  380.10   19.53
   5  -7  -7  740.99   32.61
   5  -7  -7  787.21   32.85
   5  -7  -7  683.04   33.09
   6  -7  -7   21.69    5.81
   6  -7  -7   17.45    5.64
   7  -7  -7  230.77   16.85
   7  -7  -7  217.63   17.11
   8  -7  -7   92.90   12.80
   8  -7  -7  143.69   14.10
   9  -7  -7  113.17   13.99
   9  -7  -7   76.81   13.02
 -10  -6  -7   82.09   13.35
 -10  -6  -7   56.33   11.17
 -10  -6  -7   54.86   12.22
  -9  -6  -7  122.20   14.33
  -9  -6  -7  126.28   14.89
  -9  -6  -7  150.83   16.14
  -8  -6  -7   15.64    6.44
  -8  -6  -7   29.64    7.19
  -7  -6  -7  650.25   32.10
  -7  -6  -7  613.36   30.44
  -6  -6  -7  231.88   14.99
  -6  -6  -7  222.62   15.51
  -6  -6  -7  229.12   14.87
  -5  -6  -7  117.81    9.81
  -5  -6  -7  129.15    9.96
  -5  -6  -7  138.20   10.88
  -4  -6  -7  296.88   15.19
  -4  -6  -7  277.70   14.73
  -4  -6  -7  273.91   15.39
  -3  -6  -7  459.51   20.29
  -3  -6  -7  510.74   21.87
  -3  -6  -7  485.52   20.67
  -2  -6  -7   45.14    4.53
  -2  -6  -7   51.22    5.18
  -2  -6  -7   49.99    4.61
  -1  -6  -7  546.33   21.01
  -1  -6  -7  554.79   21.22
  -1  -6  -7  558.45   22.43
   0  -6  -7  256.56   11.20
   0  -6  -7  261.14   12.39
   0  -6  -7  251.51   11.17
   1  -6  -7  452.46   17.58
   1  -6  -7  436.48   18.79
   1  -6  -7  409.92   17.37
   2  -6  -7   80.87    6.27
   2  -6  -7   76.36    6.55
   2  -6  -7   78.94    6.06
   3  -6  -7  506.68   22.35
   3  -6  -7  478.99   21.18
   3  -6  -7  465.27   21.05
   4  -6  -7  304.11   16.48
   4  -6  -7  293.51   15.77
   4  -6  -7  282.47   15.71
   5  -6  -7  128.38   10.67
   5  -6  -7  125.80   10.42
   5  -6  -7  125.79   11.05
   6  -6  -7  174.90   13.22
   6  -6  -7  185.00   13.81
   6  -6  -7  154.02   13.44
   7  -6  -7  645.40   32.94
   7  -6  -7  653.10   32.10
   8  -6  -7   22.07    7.17
   8  -6  -7   19.06    6.63
   9  -6  -7   89.80   13.23
   9  -6  -7   85.07   12.52
  10  -6  -7   92.29   14.53
 -10  -5  -7   -2.63    5.53
 -10  -5  -7    2.00    6.77
 -10  -5  -7    5.36    5.96
  -9  -5  -7   53.93   11.11
  -9  -5  -7   66.07   10.68
  -9  -5  -7   54.39   10.62
  -8  -5  -7  146.08   14.55
  -8  -5  -7  153.65   14.70
  -8  -5  -7  147.65   14.04
  -7  -5  -7    9.32    4.68
  -7  -5  -7   28.12    7.16
  -6  -5  -7  144.67   11.64
  -6  -5  -7  150.13   12.49
  -6  -5  -7  157.06   11.82
  -5  -5  -7   22.02    5.13
  -5  -5  -7   21.03    4.69
  -5  -5  -7   10.60    3.95
  -4  -5  -7  103.62    8.63
  -4  -5  -7  123.87    8.44
  -4  -5  -7  100.80    7.93
  -3  -5  -7   99.28    7.37
  -3  -5  -7   99.70    6.85
  -3  -5  -7   90.51    6.64
  -2  -5  -7   44.99    3.88
  -2  -5  -7   40.14    3.91
  -2  -5  -7   52.53    4.80
  -1  -5  -7   42.23    3.90
  -1  -5  -7   36.65    3.12
  -1  -5  -7   42.47    3.13
   0  -5  -7    1.93    1.51
   0  -5  -7    2.19    1.13
   0  -5  -7    3.17    1.21
   1  -5  -7   27.16    2.92
   1  -5  -7   28.38    2.87
   1  -5  -7   41.63    4.01
   2  -5  -7   62.10    4.95
   2  -5  -7   67.49    5.67
   2  -5  -7   51.86    4.72
   3  -5  -7   86.28    6.96
   3  -5  -7   91.13    7.58
   3  -5  -7   94.39    6.98
   4  -5  -7   92.62    8.11
   4  -5  -7  104.02    8.87
   4  -5  -7  114.16    8.51
   5  -5  -7   19.71    4.74
   5  -5  -7   28.19    5.87
   5  -5  -7   20.11    4.81
   6  -5  -7  175.29   13.26
   6  -5  -7  158.28   12.67
   6  -5  -7  135.66   11.90
   7  -5  -7   24.73    6.49
   7  -5  -7   26.57    7.01
   8  -5  -7  146.03   14.27
   8  -5  -7  146.35   14.81
   9  -5  -7   56.90   10.91
   9  -5  -7   31.28    8.67
  10  -5  -7   -5.32    4.39
 -10  -4  -7  112.36   14.74
 -10  -4  -7  107.70   14.31
  -9  -4  -7   69.83   10.76
  -9  -4  -7   53.35   10.16
  -8  -4  -7  261.61   18.69
  -8  -4  -7  262.63   18.33
  -7  -4  -7  201.10   15.15
  -7  -4  -7  194.96   14.96
  -7  -4  -7  187.13   14.13
  -6  -4  -7    4.91    3.86
  -6  -4  -7    6.13    3.48
  -6  -4  -7    1.61    3.10
  -5  -4  -7  670.72   28.99
  -5  -4  -7  692.97   30.32
  -5  -4  -7  698.97   28.99
  -4  -4  -7  548.15   23.18
  -4  -4  -7  559.25   24.32
  -4  -4  -7  551.70   23.23
  -3  -4  -7  137.26    7.77
  -3  -4  -7  128.98    8.16
  -3  -4  -7  120.16    7.46
  -2  -4  -7  291.54   12.09
  -2  -4  -7  298.99   12.21
  -2  -4  -7  311.38   13.42
  -1  -4  -7 1092.72   38.74
   0  -4  -7   88.86    5.07
   1  -4  -7 1044.56   36.40
   1  -4  -7  996.21   34.32
   1  -4  -7  990.19   34.19
   2  -4  -7  271.16   12.78
   2  -4  -7  279.87   11.86
   2  -4  -7  258.44   11.82
   3  -4  -7  121.40    8.54
   3  -4  -7  124.74    7.99
   3  -4  -7  142.41    8.29
   4  -4  -7  581.59   24.18
   4  -4  -7  558.71   24.06
   4  -4  -7  537.86   24.95
   5  -4  -7  709.00   30.63
   5  -4  -7  700.77   29.56
   5  -4  -7  628.77   28.90
   6  -4  -7    3.31    3.30
   6  -4  -7    8.97    3.99
   6  -4  -7    6.45    3.78
   7  -4  -7  189.82   14.64
   7  -4  -7  166.66   13.93
   8  -4  -7  213.00   17.72
   8  -4  -7  229.11   17.12
   9  -4  -7   60.61   10.47
   9  -4  -7   91.53   12.72
  10  -4  -7   92.79   14.27
 -10  -3  -7  138.27   15.70
 -10  -3  -7  153.62   16.76
  -9  -3  -7  115.73   13.85
  -9  -3  -7  150.20   14.65
  -8  -3  -7  279.98   19.21
  -8  -3  -7  291.36   19.41
  -7  -3  -7  308.40   19.12
  -7  -3  -7  294.09   18.24
  -6  -3  -7  225.96   15.01
  -6  -3  -7  233.76   14.38
  -6  -3  -7  209.92   13.99
  -6  -3  -7  237.78   15.20
  -5  -3  -7  733.15   32.50
  -5  -3  -7  806.09   31.67
  -5  -3  -7  779.47   31.85
  -4  -3  -7  762.40   30.83
  -4  -3  -7  734.15   29.52
  -4  -3  -7  762.49   29.47
  -3  -3  -7  274.24   13.09
  -3  -3  -7  278.21   12.39
  -3  -3  -7  265.32   12.28
  -2  -3  -7  403.75   16.00
  -2  -3  -7  380.37   14.54
  -2  -3  -7  394.65   14.67
  -1  -3  -7 2600.26   90.77
  -1  -3  -7 2804.56   91.15
   0  -3  -7  285.66   11.21
   0  -3  -7  309.12   11.44
   1  -3  -7 2675.86   90.62
   2  -3  -7  390.64   16.28
   2  -3  -7  394.41   15.21
   2  -3  -7  360.25   14.85
   3  -3  -7  309.47   14.01
   3  -3  -7  303.55   14.81
   3  -3  -7  293.93   13.80
   4  -3  -7  772.47   31.94
   4  -3  -7  842.57   33.66
   4  -3  -7  840.06   32.49
   5  -3  -7  685.26   31.10
   5  -3  -7  712.66   30.48
   5  -3  -7  745.09   30.64
   6  -3  -7  237.86   15.11
   6  -3  -7  221.52   15.25
   6  -3  -7  223.75   14.77
   7  -3  -7  332.21   20.95
   7  -3  -7  339.83   20.10
   8  -3  -7  321.26   21.13
   8  -3  -7  269.84   19.23
   9  -3  -7  111.40   14.03
  10  -3  -7  156.35   17.36
 -10  -2  -7  102.52   13.64
 -10  -2  -7   89.87   13.73
  -9  -2  -7   69.72   11.28
  -9  -2  -7   76.42   11.21
  -8  -2  -7    3.59    4.39
  -8  -2  -7    7.09    4.70
  -7  -2  -7  195.28   14.58
  -7  -2  -7  189.36   14.01
  -6  -2  -7  377.84   18.69
  -6  -2  -7  261.43   16.19
  -6  -2  -7  256.19   16.57
  -6  -2  -7  277.82   16.35
  -5  -2  -7  393.66   19.30
  -5  -2  -7  409.08   20.34
  -5  -2  -7  397.30   20.05
  -5  -2  -7  417.70   19.28
  -4  -2  -7  127.82    8.12
  -4  -2  -7  109.68    7.92
  -4  -2  -7  123.53    8.62
  -3  -2  -7  521.03   21.38
  -3  -2  -7  506.26   20.17
  -3  -2  -7  530.07   20.17
  -2  -2  -7  242.94   10.61
  -2  -2  -7  232.47    9.22
  -2  -2  -7  241.41    9.35
  -1  -2  -7   53.33    6.09
  -1  -2  -7   40.67    2.60
  -1  -2  -7   41.76    2.72
   0  -2  -7    5.47    2.65
   1  -2  -7   64.05    3.97
   1  -2  -7   62.43    6.52
   2  -2  -7  283.40   14.66
   2  -2  -7  253.57   10.94
   2  -2  -7  254.46   10.95
   2  -2  -7  279.06   12.23
   3  -2  -7  468.35   19.39
   3  -2  -7  457.79   19.27
   3  -2  -7  494.47   20.64
   4  -2  -7  113.27    8.18
   4  -2  -7  118.30    8.29
   4  -2  -7   98.92    8.29
   5  -2  -7  422.75   20.38
   5  -2  -7  386.78   20.72
   5  -2  -7  438.67   20.61
   6  -2  -7  284.95   16.56
   6  -2  -7  244.85   15.63
   6  -2  -7  245.33   16.42
   7  -2  -7  129.21   11.96
   7  -2  -7  151.90   13.42
   8  -2  -7    4.15    4.58
   8  -2  -7    9.44    4.63
   9  -2  -7   50.79   10.44
   9  -2  -7   51.71    9.87
  10  -2  -7   84.17   13.73
 -10  -1  -7  105.96   14.33
 -10  -1  -7  116.25   14.56
  -9  -1  -7  109.63   13.43
  -9  -1  -7   94.17   12.40
  -8  -1  -7   63.75   10.01
  -8  -1  -7   72.39    9.96
  -7  -1  -7   96.17   10.41
  -7  -1  -7   69.31    9.10
  -6  -1  -7  388.64   20.11
  -6  -1  -7  381.75   20.12
  -6  -1  -7  393.04   20.89
  -5  -1  -7   38.41    5.72
  -5  -1  -7   48.51    6.27
  -5  -1  -7   58.11    6.32
  -4  -1  -7  885.51   34.36
  -4  -1  -7  949.84   34.41
  -4  -1  -7  887.49   35.50
  -3  -1  -7   41.65    4.28
  -3  -1  -7   31.93    3.61
  -3  -1  -7   41.00    3.82
  -2  -1  -7  660.93   24.42
  -2  -1  -7  651.91   27.64
  -2  -1  -7  658.81   22.84
  -2  -1  -7  655.63   22.92
  -1  -1  -7  828.98   30.23
  -1  -1  -7  912.71   30.51
  -1  -1  -7  906.31   35.22
   0  -1  -7 1541.59   57.21
   1  -1  -7  878.05   36.46
   1  -1  -7  961.39   32.66
   1  -1  -7  928.42   32.47
   2  -1  -7  700.20   28.84
   2  -1  -7  671.18   24.55
   2  -1  -7  713.20   26.09
   2  -1  -7  657.01   24.45
   3  -1  -7   52.91    4.67
   3  -1  -7   42.82    4.36
   3  -1  -7   40.53    4.78
   4  -1  -7 1016.92   37.40
   4  -1  -7  944.52   37.00
   4  -1  -7  951.75   38.22
   5  -1  -7   26.53    5.10
   5  -1  -7   41.46    6.16
   5  -1  -7   36.97    5.70
   6  -1  -7  426.09   23.41
   6  -1  -7  448.56   22.82
   6  -1  -7  485.55   23.48
   7  -1  -7   74.60    8.89
   7  -1  -7   48.20    8.39
   8  -1  -7   74.92   11.03
   8  -1  -7   84.18   10.55
   9  -1  -7  109.49   13.02
   9  -1  -7  121.88   14.17
  10  -1  -7  140.56   16.44
 -10   0  -7  175.29   16.89
 -10   0  -7  112.07   15.22
  -9   0  -7    5.40    5.49
  -9   0  -7    3.12    5.37
  -8   0  -7  802.30   38.26
  -8   0  -7  790.72   37.37
  -7   0  -7  425.73   23.92
  -7   0  -7  460.43   23.74
  -6   0  -7   16.96    4.71
  -6   0  -7   31.38    6.17
  -6   0  -7   21.58    5.14
  -5   0  -7  211.57   12.51
  -5   0  -7  194.32   12.36
  -5   0  -7  227.65   13.47
  -4   0  -7  879.89   34.11
  -4   0  -7  922.09   35.64
  -4   0  -7  890.24   34.46
  -3   0  -7   30.81    4.64
  -3   0  -7   28.47    3.82
  -3   0  -7   24.99    3.34
  -2   0  -7 1644.67   54.45
  -2   0  -7 1605.50   59.73
  -2   0  -7 1646.86   54.70
  -2   0  -7 1623.15   56.88
  -1   0  -7 1864.97   62.64
  -1   0  -7 1820.60   66.72
  -1   0  -7 1829.80   62.43
   0   0  -7   -0.32    0.79
   0   0  -7   -0.14    1.42
   0   0  -7    1.72    0.96
   1   0  -7 1821.40   67.59
   1   0  -7 1896.59   63.76
   2   0  -7 1638.88   55.64
   2   0  -7 1629.38   55.69
   2   0  -7 1668.27   60.74
   2   0  -7 1641.78   57.85
   3   0  -7   28.85    3.65
   3   0  -7   29.76    3.85
   3   0  -7   29.58    4.13
   4   0  -7  915.67   35.22
   4   0  -7  894.38   35.02
   4   0  -7  910.74   36.45
   5   0  -7  220.58   13.05
   5   0  -7  180.56   12.25
   5   0  -7  212.48   13.45
   6   0  -7    3.25    3.10
   6   0  -7   30.48    6.27
   6   0  -7   17.56    4.50
   7   0  -7  423.36   23.35
   7   0  -7  454.57   24.85
   8   0  -7  779.07   38.80
   8   0  -7  826.52   37.71
   9   0  -7    2.08    4.84
   9   0  -7    3.37    5.02
  10   0  -7  145.89   16.87
 -10   1  -7  146.11   16.71
 -10   1  -7  137.97   15.64
  -9   1  -7  114.66   13.90
  -9   1  -7  111.11   13.33
  -8   1  -7   93.35   11.31
  -8   1  -7   87.21   11.40
  -7   1  -7   68.76    9.38
  -7   1  -7   74.36    9.26
  -6   1  -7  449.85   22.76
  -6   1  -7  489.79   23.14
  -6   1  -7  428.80   23.08
  -5   1  -7   35.21    5.46
  -5   1  -7   46.08    6.33
  -5   1  -7   39.59    5.73
  -4   1  -7 1028.21   38.28
  -4   1  -7  986.64   37.19
  -4   1  -7  964.05   38.55
  -4   1  -7  949.10   37.25
  -3   1  -7   52.81    5.50
  -3   1  -7   43.35    4.35
  -3   1  -7   44.39    4.76
  -3   1  -7   38.82    4.29
  -2   1  -7  696.44   28.08
  -2   1  -7  707.42   26.18
  -2   1  -7  660.14   24.66
  -2   1  -7  667.83   24.48
  -1   1  -7  918.14   32.15
  -1   1  -7  834.61   34.74
  -1   1  -7  893.52   30.03
  -1   1  -7  899.39   30.08
   0   1  -7 1643.35   54.24
   0   1  -7 1481.58   57.59
   1   1  -7  878.76   31.58
   1   1  -7  874.76   29.76
   1   1  -7  851.65   29.74
   2   1  -7  662.37   25.71
   2   1  -7  669.05   24.42
   2   1  -7  638.68   24.38
   3   1  -7   42.93    5.01
   3   1  -7   40.10    4.43
   3   1  -7   37.19    4.27
   4   1  -7  943.25   37.86
   4   1  -7  920.66   36.21
   4   1  -7  965.24   36.69
   5   1  -7   47.03    6.65
   5   1  -7   49.46    6.47
   5   1  -7   47.92    6.34
   6   1  -7  357.09   19.96
   6   1  -7  387.33   21.46
   6   1  -7  408.74   21.06
   7   1  -7   79.04    9.44
   7   1  -7   70.08    9.56
   8   1  -7   75.53   10.22
   8   1  -7   58.75   10.07
   9   1  -7   90.15   12.90
   9   1  -7   87.88   11.92
  10   1  -7  119.68   15.53
 -10   2  -7  103.27   14.43
 -10   2  -7  116.23   15.17
  -9   2  -7   58.50   10.25
  -9   2  -7   51.03   10.18
  -8   2  -7    5.26    5.02
  -8   2  -7   14.16    5.89
  -7   2  -7  150.11   13.44
  -7   2  -7  142.14   12.81
  -6   2  -7  254.09   15.73
  -6   2  -7  258.68   16.02
  -6   2  -7  271.02   16.75
  -5   2  -7  447.10   19.35
  -5   2  -7  434.92   20.61
  -5   2  -7  416.74   20.88
  -5   2  -7  400.48   20.89
  -4   2  -7  118.54    7.99
  -4   2  -7  107.57    7.93
  -4   2  -7  101.84    8.20
  -4   2  -7   99.67    7.87
  -3   2  -7  490.50   20.88
  -3   2  -7  482.43   19.48
  -3   2  -7  438.92   19.35
  -3   2  -7  451.66   20.30
  -2   2  -7  260.74   11.69
  -2   2  -7  274.78   12.63
  -2   2  -7  250.00   11.33
  -2   2  -7  249.57   13.40
  -1   2  -7   57.37    4.70
  -1   2  -7   58.05    3.89
  -1   2  -7   59.54    3.85
   0   2  -7    5.54    1.39
   0   2  -7    0.19    1.07
   0   2  -7    2.52    1.63
   1   2  -7   41.61    3.98
   1   2  -7   40.10    3.28
   1   2  -7   37.75    3.33
   2   2  -7  243.17   11.23
   2   2  -7  242.18   12.01
   2   2  -7  223.77   10.90
   3   2  -7  524.24   21.59
   3   2  -7  509.28   21.27
   3   2  -7  501.71   22.22
   4   2  -7  121.05    8.72
   4   2  -7  126.91    9.02
   4   2  -7  113.61    9.35
   5   2  -7  412.16   20.71
   5   2  -7  426.43   21.77
   5   2  -7  436.03   21.16
   6   2  -7  270.66   16.76
   6   2  -7  245.69   16.04
   6   2  -7  284.26   17.43
   7   2  -7  185.39   15.37
   7   2  -7  190.01   14.20
   8   2  -7    4.32    4.50
   8   2  -7   11.23    5.48
   9   2  -7   60.96   10.56
   9   2  -7   53.91   10.50
  10   2  -7  108.01   15.03
 -10   3  -7  157.28   17.48
  -9   3  -7  130.90   14.75
  -9   3  -7  114.38   13.65
  -8   3  -7  291.92   20.04
  -8   3  -7  322.60   21.24
  -7   3  -7  306.17   19.37
  -7   3  -7  317.37   19.98
  -6   3  -7  239.96   15.04
  -6   3  -7  172.86   13.86
  -6   3  -7  223.10   14.39
  -5   3  -7  676.20   31.14
  -5   3  -7  755.78   30.91
  -5   3  -7  741.52   28.87
  -5   3  -7  669.55   30.36
  -4   3  -7  830.59   32.67
  -4   3  -7  848.65   34.37
  -4   3  -7  805.13   33.04
  -4   3  -7  810.94   32.78
  -3   3  -7  311.06   15.20
  -3   3  -7  321.78   15.92
  -3   3  -7  319.43   15.03
  -2   3  -7  381.16   16.44
  -2   3  -7  377.03   16.17
  -2   3  -7  387.54   17.40
  -1   3  -7 2515.43   85.96
  -1   3  -7 2613.41   85.99
  -1   3  -7 2591.75   89.24
   0   3  -7  310.37   12.63
   0   3  -7  305.94   13.70
   0   3  -7  270.14   12.28
   1   3  -7 2509.39   85.01
   1   3  -7 2566.26   87.96
   1   3  -7 2532.62   84.90
   2   3  -7  375.08   17.28
   2   3  -7  371.44   16.24
   2   3  -7  395.80   16.69
   3   3  -7  276.84   14.58
   3   3  -7  269.95   13.68
   3   3  -7  271.39   13.88
   4   3  -7  786.25   31.85
   4   3  -7  771.60   33.08
   4   3  -7  793.73   32.25
   5   3  -7  766.30   35.22
   5   3  -7  817.34   34.11
   5   3  -7  855.91   34.76
   6   3  -7  224.94   15.78
   6   3  -7  243.95   15.58
   6   3  -7  214.23   14.74
   7   3  -7  302.38   18.97
   7   3  -7  300.01   19.76
   8   3  -7  279.89   19.09
   8   3  -7  258.52   19.37
   9   3  -7   99.86   13.00
   9   3  -7   96.54   13.21
  10   3  -7  143.05   16.85
 -10   4  -7   88.47   14.21
  -9   4  -7   84.79   12.39
  -9   4  -7   79.49   12.59
  -8   4  -7  198.28   16.59
  -8   4  -7  199.76   17.20
  -7   4  -7  162.74   14.48
  -7   4  -7  169.90   14.17
  -6   4  -7    2.38    3.79
  -6   4  -7   12.25    4.69
  -6   4  -7    5.59    2.83
  -6   4  -7   13.67    5.03
  -5   4  -7  693.54   28.25
  -5   4  -7  687.87   31.42
  -5   4  -7  684.13   30.70
  -5   4  -7  726.13   30.76
  -4   4  -7  553.79   25.83
  -4   4  -7  527.84   24.81
  -4   4  -7  611.87   25.30
  -3   4  -7  150.91    9.50
  -3   4  -7  134.24    9.70
  -3   4  -7  137.54    9.07
  -2   4  -7  270.73   13.64
  -2   4  -7  288.82   13.68
  -2   4  -7  297.54   14.80
  -1   4  -7 1021.99   36.68
  -1   4  -7  990.36   36.68
  -1   4  -7 1008.01   38.47
   0   4  -7   94.17    6.31
   0   4  -7   96.20    6.34
   0   4  -7   93.73    6.93
   1   4  -7 1015.13   38.02
   1   4  -7 1010.14   36.65
   1   4  -7  959.13   36.24
   2   4  -7  271.09   13.78
   2   4  -7  297.05   14.86
   2   4  -7  299.71   14.19
   3   4  -7  121.08    8.71
   3   4  -7  138.11    9.77
   3   4  -7  130.43    9.08
   4   4  -7  564.80   25.07
   4   4  -7  590.64   25.69
   4   4  -7  544.67   26.18
   5   4  -7  700.90   32.13
   5   4  -7  673.94   30.45
   5   4  -7  734.40   31.60
   6   4  -7    8.79    4.34
   6   4  -7   14.56    5.40
   6   4  -7    8.60    3.91
   7   4  -7  229.11   16.08
   7   4  -7  197.42   15.92
   8   4  -7  251.74   18.33
   8   4  -7  232.44   18.69
   9   4  -7   61.53   11.41
  10   4  -7  124.30   16.15
 -10   5  -7   -3.75    5.20
  -9   5  -7   67.91   11.89
  -9   5  -7   52.93   11.07
  -8   5  -7  141.00   14.87
  -8   5  -7  152.29   14.51
  -7   5  -7   10.83    5.20
  -7   5  -7   21.95    6.65
  -6   5  -7  173.62   13.34
  -6   5  -7  138.55   12.42
  -6   5  -7  169.86   13.98
  -5   5  -7   25.06    5.83
  -5   5  -7   23.22    5.38
  -5   5  -7    7.61    3.66
  -4   5  -7  113.25    9.10
  -4   5  -7   84.32    8.34
  -4   5  -7  102.25    9.51
  -3   5  -7   95.48    7.82
  -3   5  -7   88.10    8.38
  -3   5  -7   98.13    8.11
  -2   5  -7   61.45    5.91
  -2   5  -7   57.10    6.41
  -2   5  -7   72.86    6.47
  -1   5  -7   34.52    4.36
  -1   5  -7   32.11    4.40
  -1   5  -7   33.29    4.91
   0   5  -7    0.69    1.67
   0   5  -7    2.78    1.92
   0   5  -7    5.97    2.64
   1   5  -7   33.25    4.43
   1   5  -7   33.93    4.89
   1   5  -7   41.50    4.75
   2   5  -7   49.97    5.50
   2   5  -7   51.14    6.02
   2   5  -7   47.12    5.48
   3   5  -7   90.51    7.86
   3   5  -7   86.82    8.41
   3   5  -7  102.51    8.51
   3   5  -7  101.83    6.51
   4   5  -7  123.63   10.05
   4   5  -7  116.74   10.32
   4   5  -7  114.00    9.54
   5   5  -7   19.35    5.16
   5   5  -7   15.84    4.67
   5   5  -7   19.79    5.55
   6   5  -7  149.67   12.49
   6   5  -7  166.95   13.68
   6   5  -7  150.76   13.59
   7   5  -7   19.94    6.15
   7   5  -7   24.04    6.80
   8   5  -7  146.78   14.30
   8   5  -7  164.64   15.86
   9   5  -7   57.86   11.47
  10   5  -7    8.02    6.07
 -10   6  -7   68.81   13.55
  -9   6  -7   76.57   12.88
  -9   6  -7   83.50   12.86
  -8   6  -7   26.24    7.56
  -8   6  -7   14.72    6.83
  -7   6  -7  703.83   35.36
  -7   6  -7  690.47   34.27
  -6   6  -7  165.09   14.17
  -6   6  -7  169.07   13.81
  -5   6  -7  126.91   11.92
  -5   6  -7  152.62   12.34
  -5   6  -7  146.73   12.03
  -4   6  -7  349.51   18.37
  -4   6  -7  337.14   17.78
  -4   6  -7  286.77   17.94
  -3   6  -7  490.45   23.22
  -3   6  -7  508.67   23.10
  -3   6  -7  521.30   24.44
  -2   6  -7   78.48    6.99
  -2   6  -7   61.78    6.60
  -2   6  -7   62.11    7.06
  -1   6  -7  446.25   21.28
  -1   6  -7  453.98   20.28
  -1   6  -7  441.75   20.14
   0   6  -7  228.00   13.77
   0   6  -7  277.56   13.58
   0   6  -7  237.88   12.93
   1   6  -7  519.48   23.20
   1   6  -7  554.69   24.61
   1   6  -7  562.44   23.66
   2   6  -7   55.68    6.32
   2   6  -7   57.21    6.19
   2   6  -7   53.92    6.62
   3   6  -7  445.92   22.03
   3   6  -7  524.24   23.02
   3   6  -7  480.87   23.43
   4   6  -7  307.13   17.15
   4   6  -7  282.49   17.62
   4   6  -7  345.13   18.10
   4   6  -7  310.16   13.18
   5   6  -7  133.02   12.13
   5   6  -7  143.19   11.70
   5   6  -7  141.87   12.03
   6   6  -7  187.97   15.40
   6   6  -7  187.53   14.42
   7   6  -7  659.44   32.65
   7   6  -7  631.07   33.69
   8   6  -7    8.02    5.77
   8   6  -7   21.27    7.13
   9   6  -7  116.14   14.99
  10   6  -7   34.47   10.34
  -9   7  -7  108.18   14.90
  -8   7  -7  125.08   14.05
  -8   7  -7   77.30   12.22
  -7   7  -7  237.94   18.15
  -7   7  -7  208.23   17.20
  -6   7  -7   17.22    5.67
  -6   7  -7    6.53    4.78
  -5   7  -7  700.40   33.43
  -5   7  -7  758.06   35.36
  -5   7  -7  762.41   33.74
  -4   7  -7  392.17   22.03
  -4   7  -7  415.85   21.63
  -4   7  -7  419.04   21.29
  -3   7  -7  165.68   11.81
  -3   7  -7  180.40   12.04
  -3   7  -7  175.60   12.74
  -2   7  -7  754.99   32.10
  -2   7  -7  790.66   33.72
  -2   7  -7  769.45   31.92
  -1   7  -7  938.42   36.53
  -1   7  -7  914.91   36.18
  -1   7  -7  874.31   37.51
   0   7  -7   54.68    6.27
   0   7  -7   66.89    6.77
   0   7  -7   54.09    6.89
   1   7  -7  841.66   35.42
   1   7  -7  823.52   33.77
   1   7  -7  850.40   34.09
   2   7  -7  731.10   32.60
   2   7  -7  796.63   31.87
   2   7  -7  729.24   31.22
   3   7  -7  199.19   12.85
   3   7  -7  180.20   12.83
   3   7  -7  180.19   12.32
   4   7  -7  385.21   20.56
   4   7  -7  359.66   19.94
   4   7  -7  399.56   21.63
   5   7  -7  697.56   34.47
   5   7  -7  741.90   33.79
   5   7  -7  751.48   33.47
   6   7  -7   20.61    5.93
   6   7  -7   14.31    6.17
   7   7  -7  252.91   18.22
   7   7  -7  242.25   18.91
   8   7  -7  144.05   15.73
   8   7  -7  137.54   14.63
   9   7  -7   96.69   14.25
  -9   8  -7   41.42   10.52
  -8   8  -7    5.04    5.91
  -8   8  -7    7.38    6.37
  -7   8  -7  274.71   19.49
  -7   8  -7  237.07   19.64
  -6   8  -7  139.13   13.97
  -6   8  -7  131.39   13.10
  -5   8  -7  153.57   13.10
  -5   8  -7  138.48   13.24
  -5   8  -7  157.88   13.01
  -4   8  -7   33.17    6.65
  -4   8  -7   53.46    7.76
  -4   8  -7   45.19    7.90
  -3   8  -7  209.75   14.14
  -3   8  -7  222.95   15.22
  -3   8  -7  221.50   14.22
  -2   8  -7    0.64    2.10
  -2   8  -7    1.36    2.32
  -2   8  -7   -0.79    2.56
  -1   8  -7  556.21   26.76
  -1   8  -7  588.02   25.87
  -1   8  -7  553.20   25.46
   0   8  -7  462.10   21.98
   0   8  -7  448.92   22.88
   0   8  -7  470.61   22.17
   1   8  -7  607.98   26.09
   1   8  -7  518.59   25.14
   1   8  -7  569.51   26.96
   2   8  -7    3.87    2.66
   2   8  -7    0.24    2.90
   2   8  -7    4.57    2.95
   3   8  -7  204.88   13.72
   3   8  -7  177.42   13.69
   3   8  -7  204.69   13.47
   4   8  -7   47.46    7.30
   4   8  -7   32.96    7.29
   4   8  -7   57.59    7.80
   5   8  -7  173.40   14.06
   5   8  -7  152.15   12.95
   5   8  -7  140.27   13.29
   6   8  -7  110.03   12.66
   6   8  -7  109.40   11.77
   7   8  -7  244.51   18.27
   7   8  -7  242.96   19.16
   8   8  -7   11.53    6.46
   9   8  -7   37.41   10.19
  -9   9  -7   56.95   12.48
  -8   9  -7   63.43   11.24
  -8   9  -7   44.88   10.80
  -7   9  -7  149.01   15.31
  -7   9  -7  137.92   15.55
  -6   9  -7  303.58   20.62
  -6   9  -7  323.12   21.85
  -5   9  -7   12.89    5.65
  -5   9  -7   25.13    6.42
  -4   9  -7   60.14    8.64
  -4   9  -7   59.10    8.98
  -4   9  -7   66.32    8.70
  -3   9  -7   51.82    7.47
  -3   9  -7   63.73    8.15
  -3   9  -7   47.00    7.84
  -2   9  -7  179.73   12.78
  -2   9  -7  200.49   14.13
  -2   9  -7  190.44   13.14
  -1   9  -7   42.49    6.44
  -1   9  -7   29.40    5.65
  -1   9  -7   26.82    5.88
   0   9  -7  425.54   22.01
   0   9  -7  491.23   22.97
   0   9  -7  422.02   23.09
   1   9  -7   28.87    6.38
   1   9  -7   33.71    6.05
   1   9  -7   62.06    7.51
   2   9  -7  169.42   12.54
   2   9  -7  200.81   14.44
   2   9  -7  200.40   13.59
   3   9  -7   30.73    6.61
   3   9  -7   51.38    8.06
   3   9  -7   37.58    6.54
   4   9  -7   94.10   10.98
   4   9  -7   88.29    9.87
   4   9  -7   74.98    9.56
   5   9  -7   20.53    5.98
   5   9  -7   23.51    7.03
   6   9  -7  284.25   20.53
   6   9  -7  285.87   19.54
   7   9  -7  151.43   16.08
   7   9  -7  171.42   15.83
   8   9  -7   77.47   13.13
   9   9  -7   74.68   13.70
  -9  10  -7   86.42   14.99
  -8  10  -7  240.30   21.52
  -7  10  -7  307.84   22.03
  -7  10  -7  322.00   23.30
  -6  10  -7  122.98   13.71
  -6  10  -7  132.40   14.55
  -5  10  -7   59.71    9.33
  -5  10  -7   59.17   10.13
  -4  10  -7  352.29   21.48
  -4  10  -7  397.15   23.29
  -3  10  -7  372.38   21.32
  -3  10  -7  374.61   22.50
  -3  10  -7  382.69   21.60
  -2  10  -7  875.25   37.08
  -2  10  -7  817.25   38.06
  -2  10  -7  823.75   36.68
  -1  10  -7  704.95   32.26
  -1  10  -7  712.04   33.77
  -1  10  -7  731.76   32.55
   0  10  -7  221.41   14.76
   0  10  -7  235.22   14.94
   0  10  -7  205.52   15.29
   1  10  -7  751.56   33.35
   1  10  -7  761.55   33.61
   1  10  -7  724.13   34.49
   2  10  -7  760.91   34.85
   2  10  -7  851.48   35.76
   2  10  -7  765.14   36.70
   3  10  -7  418.95   22.38
   3  10  -7  371.18   22.72
   3  10  -7  392.76   22.11
   4  10  -7  455.16   25.54
   4  10  -7  422.73   23.85
   5  10  -7   66.07   10.35
   5  10  -7   53.03    9.08
   6  10  -7  104.51   12.26
   6  10  -7  107.94   13.42
   7  10  -7  305.89   22.85
   8  10  -7  279.99   23.51
   9  10  -7   72.10   14.22
  -8  11  -7   63.88   12.86
  -7  11  -7   56.50   11.58
  -6  11  -7   51.05   10.45
  -6  11  -7   34.69    8.77
  -5  11  -7  224.36   17.32
  -5  11  -7  250.47   19.13
  -4  11  -7  112.51   12.66
  -4  11  -7  113.65   12.06
  -3  11  -7  272.08   17.36
  -3  11  -7  207.25   16.72
  -2  11  -7  558.19   29.28
  -2  11  -7  519.47   27.49
  -2  11  -7  582.67   28.22
  -1  11  -7   87.86   10.71
  -1  11  -7  102.43   10.55
  -1  11  -7  125.07   11.38
   0  11  -7  224.80   16.07
   0  11  -7  279.40   18.27
   0  11  -7  273.10   17.26
   1  11  -7   87.42   10.64
   1  11  -7   93.65   10.17
   1  11  -7   82.13    9.49
   2  11  -7  534.51   28.62
   2  11  -7  494.26   26.28
   2  11  -7  544.70   27.15
   3  11  -7  257.18   17.26
   3  11  -7  259.11   18.67
   4  11  -7  130.30   12.68
   4  11  -7  138.11   13.96
   5  11  -7  252.21   17.91
   5  11  -7  216.84   18.44
   6  11  -7   38.06    9.70
   6  11  -7   40.70    9.24
   7  11  -7   54.58   11.31
   8  11  -7   42.37   10.91
  -8  12  -7   36.98   10.95
  -7  12  -7   50.50   11.60
  -6  12  -7   72.27   12.35
  -6  12  -7   75.71   11.98
  -5  12  -7    4.68    4.86
  -5  12  -7    1.02    4.51
  -4  12  -7  132.25   14.27
  -4  12  -7   92.87   11.65
  -3  12  -7  144.72   13.26
  -3  12  -7  137.49   14.35
  -2  12  -7  291.45   19.89
  -2  12  -7  291.97   19.14
  -1  12  -7   86.58   11.14
  -1  12  -7   83.57   10.32
   0  12  -7   22.91    6.62
   0  12  -7   23.46    6.22
   0  12  -7   41.89    7.89
   1  12  -7  103.76   11.10
   1  12  -7  100.09   12.01
   2  12  -7  294.06   19.00
   2  12  -7  276.84   19.92
   3  12  -7  144.15   14.62
   3  12  -7  150.83   13.54
   4  12  -7  130.21   13.16
   4  12  -7  131.34   14.01
   5  12  -7    4.07    5.47
   5  12  -7    9.05    5.72
   6  12  -7   84.25   12.92
   7  12  -7   65.32   12.72
   8  12  -7   22.54    9.22
  -7  13  -7  143.94   17.65
  -6  13  -7  472.03   30.27
  -5  13  -7   78.69   11.74
  -5  13  -7   61.05   11.63
  -4  13  -7  140.55   14.36
  -4  13  -7  147.60   15.49
  -3  13  -7   27.47    7.05
  -3  13  -7   17.20    6.57
  -2  13  -7   55.26    9.41
  -2  13  -7   55.26   10.29
  -1  13  -7  255.95   18.19
  -1  13  -7  299.58   20.71
   0  13  -7  272.31   19.19
   0  13  -7  228.32   17.11
   1  13  -7  251.15   18.89
   1  13  -7  263.90   18.20
   2  13  -7   78.69   10.46
   2  13  -7   58.92   10.60
   3  13  -7   42.07    9.19
   3  13  -7   40.62    8.41
   4  13  -7  163.12   16.07
   4  13  -7  153.25   14.98
   5  13  -7   42.79   10.08
   6  13  -7  479.17   30.73
   7  13  -7  177.12   19.18
  -7  14  -7   18.70    8.85
  -6  14  -7  104.52   15.31
  -5  14  -7  187.15   18.65
  -4  14  -7  339.85   25.03
  -4  14  -7  437.63   25.96
  -3  14  -7   40.10    9.22
  -3  14  -7   51.50    9.79
  -2  14  -7  399.67   24.79
  -2  14  -7  426.55   26.71
  -1  14  -7  182.69   17.48
  -1  14  -7  222.05   16.85
   0  14  -7  290.15   19.61
   0  14  -7  237.74   19.47
   1  14  -7  193.29   17.29
   1  14  -7  189.46   16.18
   2  14  -7  509.05   28.11
   2  14  -7  477.89   29.41
   3  14  -7   49.45    9.37
   3  14  -7   46.45   10.47
   4  14  -7  398.83   26.37
   5  14  -7  182.46   18.72
   6  14  -7  120.83   16.20
   7  14  -7   31.33   10.30
  -6  15  -7    0.44    6.01
  -5  15  -7   18.50    7.68
  -4  15  -7   24.16    8.64
  -3  15  -7  273.90   21.86
  -2  15  -7   -3.91    4.50
  -2  15  -7   -2.15    3.67
  -1  15  -7   64.69   10.75
  -1  15  -7   62.84   11.55
   0  15  -7  199.59   17.17
   0  15  -7  181.02   17.86
   1  15  -7   89.68   12.05
   1  15  -7   95.37   13.28
   2  15  -7    3.30    5.32
   3  15  -7  280.39   22.38
   4  15  -7    8.99    6.52
   5  15  -7   30.91    9.31
   6  15  -7    7.57    7.14
  -5  16  -7   53.99   12.32
  -4  16  -7   18.92    8.32
  -3  16  -7  357.47   26.21
  -2  16  -7    5.95    6.33
  -1  16  -7  208.74   19.66
   0  16  -7   70.68   12.39
   1  16  -7  180.44   18.09
   2  16  -7   13.13    6.99
   3  16  -7  358.20   26.53
   4  16  -7   21.63    8.31
   5  16  -7   66.28   13.64
  -4  17  -7   43.32   11.65
  -3  17  -7  159.77   18.54
  -2  17  -7   77.58   14.02
  -1  17  -7  327.26   25.25
   0  17  -7  239.95   21.83
   1  17  -7  372.74   26.97
   2  17  -7   99.59   15.10
   3  17  -7  144.46   17.99
   4  17  -7   44.25   11.71
  -2  18  -7   53.93   12.52
  -1  18  -7   20.18    9.45
   0  18  -7  257.91   23.66
   1  18  -7   20.31    8.87
   2  18  -7   26.50    9.85
   0 -19  -6  229.91   20.73
   0 -19  -6  252.03   22.01
  -3 -18  -6   21.25    8.55
  -3 -18  -6   11.70    7.32
  -2 -18  -6  356.56   24.24
  -2 -18  -6  276.47   23.28
  -1 -18  -6   14.17    7.03
  -1 -18  -6   -0.72    5.04
   0 -18  -6   36.89    9.81
   0 -18  -6   46.18    9.96
   1 -18  -6    9.77    6.89
   1 -18  -6   13.91    6.82
   2 -18  -6  344.84   23.94
   2 -18  -6  275.27   23.12
   3 -18  -6   10.39    7.16
   3 -18  -6   20.94    8.49
  -4 -17  -6   32.34    9.44
  -4 -17  -6   47.06   10.80
  -3 -17  -6    5.50    6.67
  -3 -17  -6    4.40    5.79
  -2 -17  -6  203.69   18.53
  -2 -17  -6  174.38   16.58
  -1 -17  -6   13.60    6.57
  -1 -17  -6    6.57    5.88
   0 -17  -6  265.34   20.92
   0 -17  -6  290.45   20.82
   1 -17  -6   11.16    6.62
   1 -17  -6    6.48    6.04
   2 -17  -6  173.72   16.67
   2 -17  -6  181.01   17.61
   3 -17  -6    5.46    5.40
   3 -17  -6   -0.26    5.24
   4 -17  -6   64.02   11.78
   4 -17  -6   42.63   10.42
  -5 -16  -6   34.95    9.82
  -5 -16  -6   35.07    9.68
  -4 -16  -6    6.95    6.66
  -4 -16  -6    6.38    5.72
  -3 -16  -6  185.95   16.96
  -3 -16  -6  144.65   14.99
  -2 -16  -6   19.42    7.48
  -2 -16  -6   18.19    6.60
  -1 -16  -6  330.66   22.73
  -1 -16  -6  356.36   22.70
   0 -16  -6   16.12    6.68
   0 -16  -6   11.98    6.07
   1 -16  -6  337.38   22.20
   1 -16  -6  326.62   22.71
   2 -16  -6   20.69    7.40
   2 -16  -6   17.78    6.96
   3 -16  -6  156.79   15.72
   3 -16  -6  178.48   17.03
   4 -16  -6   12.75    6.88
   4 -16  -6    8.93    6.45
   5 -16  -6   32.22    9.24
   5 -16  -6   28.54    9.09
  -6 -15  -6  182.65   18.14
  -6 -15  -6  167.54   17.00
  -5 -15  -6  128.63   14.33
  -5 -15  -6  134.55   15.12
  -4 -15  -6  114.32   13.65
  -4 -15  -6  122.38   13.67
  -3 -15  -6  273.03   19.97
  -3 -15  -6  251.09   18.62
  -2 -15  -6  121.10   12.82
  -2 -15  -6  124.62   13.60
  -1 -15  -6  276.72   19.68
  -1 -15  -6  289.79   19.53
   0 -15  -6  500.13   28.19
   0 -15  -6  516.28   27.82
   1 -15  -6  320.17   20.94
   1 -15  -6  326.41   21.65
   2 -15  -6  116.24   12.63
   2 -15  -6  124.84   13.50
   3 -15  -6  286.43   20.44
   3 -15  -6  264.10   19.50
   4 -15  -6  145.76   15.46
   4 -15  -6  139.41   14.81
   5 -15  -6  111.47   13.78
   5 -15  -6  115.87   14.75
   6 -15  -6  174.89   17.60
   6 -15  -6  173.97   18.51
  -7 -14  -6   91.85   13.83
  -7 -14  -6   79.27   12.81
  -6 -14  -6   70.21   11.90
  -6 -14  -6   58.01   10.69
  -5 -14  -6   94.32   12.66
  -5 -14  -6   86.00   11.58
  -4 -14  -6  140.56   14.22
  -4 -14  -6  140.41   13.61
  -3 -14  -6  196.46   16.48
  -3 -14  -6  229.39   16.89
  -2 -14  -6  185.95   15.61
  -2 -14  -6  183.84   14.93
  -1 -14  -6  276.57   18.20
  -1 -14  -6  271.02   18.48
   0 -14  -6   -0.91    3.54
   0 -14  -6   -1.48    3.46
   1 -14  -6  348.96   20.55
   1 -14  -6  303.56   20.41
   2 -14  -6  178.57   14.86
   2 -14  -6  195.29   15.54
   3 -14  -6  211.07   16.74
   3 -14  -6  211.04   16.42
   4 -14  -6  151.63   14.68
   4 -14  -6  185.61   16.50
   5 -14  -6   85.76   12.70
   5 -14  -6   98.17   12.27
   6 -14  -6   59.97   11.34
   6 -14  -6   51.48   11.05
   7 -14  -6   85.87   13.59
   7 -14  -6  106.31   15.40
  -7 -13  -6   43.34   10.31
  -7 -13  -6   47.19   10.05
  -6 -13  -6   10.02    5.63
  -6 -13  -6    7.08    5.60
  -5 -13  -6  223.94   17.13
  -5 -13  -6  216.97   17.94
  -4 -13  -6  261.90   17.95
  -4 -13  -6  257.15   18.35
  -3 -13  -6  189.88   15.32
  -3 -13  -6  211.85   15.32
  -2 -13  -6  165.08   13.88
  -2 -13  -6  132.32   12.25
  -1 -13  -6  144.91   12.59
  -1 -13  -6  156.67   13.53
   0 -13  -6   20.10    6.04
   0 -13  -6   25.01    6.53
   0 -13  -6   35.79    6.87
   1 -13  -6  165.28   13.80
   1 -13  -6  133.77   12.23
   2 -13  -6  183.71   14.35
   2 -13  -6  206.69   15.29
   3 -13  -6  229.52   16.93
   3 -13  -6  228.49   16.57
   4 -13  -6  257.63   18.27
   4 -13  -6  260.49   18.97
   5 -13  -6  227.18   18.77
   5 -13  -6  215.54   16.88
   6 -13  -6    9.89    5.80
   6 -13  -6    1.22    4.96
   7 -13  -6   63.99   12.22
   7 -13  -6   64.76   11.74
  -8 -12  -6    8.24    6.74
  -8 -12  -6    5.79    6.32
  -7 -12  -6  254.00   19.38
  -7 -12  -6  235.29   19.96
  -6 -12  -6   66.22   10.59
  -6 -12  -6  105.83   12.67
  -5 -12  -6   86.04   11.33
  -5 -12  -6   89.25   10.91
  -4 -12  -6  322.68   19.72
  -4 -12  -6  320.70   20.32
  -3 -12  -6  519.43   26.15
  -3 -12  -6  518.58   27.05
  -2 -12  -6  240.95   16.55
  -2 -12  -6  252.24   16.19
  -2 -12  -6  281.73   16.98
  -1 -12  -6  368.26   20.49
  -1 -12  -6  418.43   21.37
  -1 -12  -6  380.25   21.59
   0 -12  -6  151.90   11.85
   0 -12  -6  149.93   12.56
   0 -12  -6  157.10   12.37
   1 -12  -6  407.13   21.51
   1 -12  -6  372.82   20.75
   1 -12  -6  400.08   21.98
   2 -12  -6  279.81   17.70
   2 -12  -6  275.84   17.21
   2 -12  -6  251.04   16.61
   3 -12  -6  520.46   26.53
   3 -12  -6  506.86   27.13
   4 -12  -6  282.37   18.66
   4 -12  -6  287.89   19.44
   5 -12  -6   61.16   10.30
   5 -12  -6   72.79   10.14
   6 -12  -6  105.79   13.42
   6 -12  -6  101.44   12.28
   7 -12  -6  220.98   19.60
   7 -12  -6  222.12   19.04
   8 -12  -6    6.18    6.53
  -8 -11  -6  154.62   16.87
  -8 -11  -6  178.80   17.18
  -7 -11  -6  227.55   18.33
  -7 -11  -6  222.35   18.79
  -6 -11  -6    5.34    4.97
  -6 -11  -6    6.53    4.92
  -5 -11  -6  420.96   23.78
  -5 -11  -6  462.29   25.49
  -4 -11  -6    3.52    3.53
  -4 -11  -6   -2.90    3.06
  -3 -11  -6    4.84    3.60
  -3 -11  -6   13.30    4.64
  -3 -11  -6   11.14    4.77
  -2 -11  -6   51.02    7.16
  -2 -11  -6   36.50    6.72
  -2 -11  -6   39.16    6.34
  -1 -11  -6 1002.53   41.20
  -1 -11  -6  897.80   38.98
  -1 -11  -6 1010.64   40.15
   0 -11  -6   25.45    5.48
   0 -11  -6   29.12    5.99
   0 -11  -6   30.60    5.60
   1 -11  -6  997.55   41.94
   1 -11  -6 1018.67   40.91
   1 -11  -6  980.03   40.52
   2 -11  -6   24.10    5.88
   2 -11  -6   20.72    4.99
   2 -11  -6   28.35    6.03
   3 -11  -6    9.97    4.35
   3 -11  -6    5.65    3.78
   3 -11  -6   16.71    5.33
   4 -11  -6    3.24    3.54
   4 -11  -6   -1.10    3.57
   5 -11  -6  453.67   24.97
   5 -11  -6  466.48   26.54
   6 -11  -6    2.69    4.56
   6 -11  -6    3.02    4.33
   7 -11  -6  200.18   18.30
   7 -11  -6  225.12   18.42
   8 -11  -6  137.08   16.30
   8 -11  -6  151.81   16.13
  -9 -10  -6    2.78    6.56
  -9 -10  -6   -0.35    5.58
  -8 -10  -6   17.37    7.00
  -8 -10  -6    9.71    6.45
  -7 -10  -6   57.75    9.75
  -7 -10  -6   58.85   10.32
  -6 -10  -6   58.16    9.07
  -6 -10  -6   58.87    9.42
  -5 -10  -6  165.69   14.05
  -5 -10  -6  183.55   13.75
  -4 -10  -6  144.65   12.22
  -4 -10  -6  111.59   10.69
  -4 -10  -6  148.65   11.87
  -3 -10  -6  150.64   11.26
  -3 -10  -6  151.77   12.02
  -3 -10  -6  164.19   11.90
  -2 -10  -6  104.67    9.08
  -2 -10  -6  119.52   10.17
  -2 -10  -6  105.03    9.26
  -1 -10  -6  143.38   10.62
  -1 -10  -6  164.87   11.70
  -1 -10  -6  174.87   11.53
   0 -10  -6  100.12    8.72
   0 -10  -6   96.85    8.60
   0 -10  -6  105.50    9.31
   1 -10  -6  157.25   10.95
   1 -10  -6  170.23   11.27
   1 -10  -6  141.20   10.90
   2 -10  -6   74.33    8.50
   2 -10  -6   97.25    8.80
   2 -10  -6   87.37    8.47
   3 -10  -6  186.00   12.65
   3 -10  -6  162.74   12.80
   3 -10  -6  161.32   11.97
   4 -10  -6  140.05   12.48
   4 -10  -6  154.79   12.22
   4 -10  -6  115.79   11.04
   5 -10  -6  192.14   14.58
   5 -10  -6  203.47   15.53
   6 -10  -6   85.84   10.79
   6 -10  -6   86.62   11.38
   7 -10  -6   54.74   10.19
   7 -10  -6   55.52    9.96
   8 -10  -6    9.46    6.32
   8 -10  -6   22.46    7.62
   9 -10  -6    1.67    5.09
  -9  -9  -6  168.44   17.19
  -9  -9  -6  126.70   16.07
  -8  -9  -6   20.88    6.87
  -8  -9  -6   33.27    9.15
  -7  -9  -6   69.19   10.33
  -7  -9  -6   63.32   10.41
  -6  -9  -6  140.39   12.60
  -6  -9  -6  126.23   12.70
  -5  -9  -6  146.40   12.38
  -5  -9  -6  172.57   13.35
  -5  -9  -6  147.03   12.19
  -4  -9  -6  339.87   18.31
  -4  -9  -6  296.30   17.37
  -4  -9  -6  339.72   18.98
  -3  -9  -6  754.66   33.18
  -3  -9  -6  820.22   32.77
  -3  -9  -6  731.94   31.92
  -2  -9  -6  278.58   15.47
  -2  -9  -6  293.08   16.34
  -2  -9  -6  300.90   15.63
  -1  -9  -6  124.30    9.42
  -1  -9  -6  109.33    8.55
  -1  -9  -6  102.05    8.10
   0  -9  -6 1433.95   55.33
   0  -9  -6 1575.58   54.07
   0  -9  -6 1379.29   53.16
   1  -9  -6   97.77    8.10
   1  -9  -6   94.42    8.39
   1  -9  -6   89.59    7.88
   2  -9  -6  304.32   16.28
   2  -9  -6  313.33   16.54
   2  -9  -6  320.99   17.38
   3  -9  -6  786.29   32.43
   3  -9  -6  743.83   33.41
   3  -9  -6  760.10   32.45
   4  -9  -6  317.75   18.87
   4  -9  -6  303.81   17.85
   4  -9  -6  340.64   18.42
   5  -9  -6  161.60   13.10
   5  -9  -6  159.03   13.43
   5  -9  -6  153.38   12.73
   6  -9  -6  123.66   12.08
   6  -9  -6  101.43   11.89
   7  -9  -6   65.94   10.66
   7  -9  -6   58.65    9.76
   8  -9  -6   48.35   10.10
   8  -9  -6   39.94    9.64
   9  -9  -6  126.49   15.83
  -9  -8  -6   91.90   13.85
  -9  -8  -6   87.55   12.92
  -8  -8  -6  108.88   13.09
  -8  -8  -6  136.24   14.58
  -7  -8  -6   38.33    7.97
  -7  -8  -6   38.48    8.40
  -6  -8  -6  342.25   21.14
  -6  -8  -6  365.04   20.76
  -5  -8  -6  349.87   19.59
  -5  -8  -6  357.61   20.40
  -5  -8  -6  392.19   20.20
  -4  -8  -6  194.18   12.48
  -4  -8  -6  173.14   12.56
  -4  -8  -6  185.37   12.31
  -3  -8  -6  196.65   12.34
  -3  -8  -6  234.92   13.81
  -3  -8  -6  237.54   13.24
  -2  -8  -6  608.67   26.68
  -2  -8  -6  611.66   25.57
  -2  -8  -6  620.76   25.82
  -1  -8  -6   80.54    6.66
  -1  -8  -6   78.45    7.19
  -1  -8  -6   81.37    6.74
   0  -8  -6  660.17   27.84
   0  -8  -6  671.68   26.61
   0  -8  -6  642.80   26.47
   1  -8  -6   67.78    6.31
   1  -8  -6   76.28    7.00
   1  -8  -6   79.26    6.75
   2  -8  -6  516.54   22.75
   2  -8  -6  529.17   24.12
   2  -8  -6  528.99   23.08
   3  -8  -6  228.17   14.06
   3  -8  -6  219.21   13.31
   3  -8  -6  228.49   13.45
   4  -8  -6  214.85   14.32
   4  -8  -6  228.63   14.16
   4  -8  -6  210.20   13.55
   5  -8  -6  346.53   19.51
   5  -8  -6  317.91   19.73
   5  -8  -6  349.33   19.45
   6  -8  -6  305.68   20.19
   6  -8  -6  345.64   20.16
   7  -8  -6   73.04   10.59
   7  -8  -6   65.21    9.73
   8  -8  -6  121.42   14.28
   8  -8  -6  135.48   14.44
   9  -8  -6   67.74   12.39
   9  -8  -6  100.48   13.87
 -10  -7  -6    4.27    7.28
 -10  -7  -6    2.05    6.41
  -9  -7  -6    2.69    4.90
  -9  -7  -6   10.48    7.15
  -8  -7  -6   84.77   12.04
  -8  -7  -6  110.98   12.53
  -7  -7  -6  321.53   20.22
  -7  -7  -6  323.49   20.91
  -6  -7  -6  367.25   21.17
  -6  -7  -6  392.15   22.37
  -6  -7  -6  430.80   22.11
  -5  -7  -6   39.53    6.40
  -5  -7  -6   34.65    6.12
  -5  -7  -6   40.04    6.59
  -4  -7  -6  266.15   15.50
  -4  -7  -6  277.91   15.01
  -4  -7  -6  253.84   14.69
  -3  -7  -6   48.31    5.95
  -3  -7  -6   38.51    5.14
  -3  -7  -6   44.52    5.52
  -2  -7  -6  223.79   12.51
  -2  -7  -6  232.11   12.08
  -2  -7  -6  231.32   11.85
  -1  -7  -6    6.49    2.61
  -1  -7  -6    9.76    2.67
  -1  -7  -6    9.57    2.61
   0  -7  -6  853.11   33.05
   0  -7  -6  926.63   34.87
   0  -7  -6  903.73   33.32
   1  -7  -6   18.21    3.77
   1  -7  -6   18.62    3.34
   1  -7  -6   23.11    3.56
   2  -7  -6  210.28   12.36
   2  -7  -6  195.73   11.34
   2  -7  -6  225.24   11.72
   3  -7  -6   48.93    5.84
   3  -7  -6   44.00    5.94
   3  -7  -6   41.66    5.43
   4  -7  -6  254.93   14.75
   4  -7  -6  252.71   14.74
   4  -7  -6  252.04   15.39
   5  -7  -6   28.34    5.94
   5  -7  -6   21.94    5.28
   5  -7  -6   24.16    5.95
   6  -7  -6  356.58   21.21
   6  -7  -6  365.06   20.85
   6  -7  -6  345.30   20.44
   7  -7  -6  302.42   20.34
   7  -7  -6  304.14   19.75
   8  -7  -6   73.60   10.86
   8  -7  -6  103.63   12.80
   9  -7  -6    0.97    4.42
   9  -7  -6    9.13    6.25
  10  -7  -6    7.75    6.37
 -10  -6  -6   12.45    8.09
 -10  -6  -6    9.75    7.38
 -10  -6  -6   12.16    7.40
  -9  -6  -6  146.29   15.26
  -9  -6  -6  188.37   17.70
  -8  -6  -6  119.16   12.97
  -8  -6  -6  158.49   15.23
  -7  -6  -6  281.17   17.88
  -7  -6  -6  257.78   18.32
  -6  -6  -6  135.82   11.26
  -6  -6  -6  113.99   11.02
  -6  -6  -6  106.81   10.30
  -5  -6  -6    9.84    3.68
  -5  -6  -6    8.38    3.55
  -5  -6  -6   15.57    4.61
  -4  -6  -6  419.23   20.70
  -4  -6  -6  426.65   19.85
  -4  -6  -6  436.01   20.12
  -3  -6  -6   27.19    4.21
  -3  -6  -6   26.08    4.06
  -3  -6  -6   34.77    4.89
  -2  -6  -6  695.22   27.55
  -2  -6  -6  681.98   26.35
  -2  -6  -6  666.59   26.03
  -1  -6  -6   92.58    5.90
  -1  -6  -6  101.00    6.22
  -1  -6  -6   83.51    6.42
   0  -6  -6  227.01   10.29
   0  -6  -6  222.71   11.19
   0  -6  -6  210.74   10.17
   1  -6  -6   87.58    6.47
   1  -6  -6   80.58    5.58
   1  -6  -6   77.97    5.62
   2  -6  -6  692.81   28.06
   2  -6  -6  679.66   26.75
   2  -6  -6  694.16   27.03
   3  -6  -6   37.45    5.01
   3  -6  -6   35.99    4.89
   3  -6  -6   48.83    5.82
   4  -6  -6  460.08   21.48
   4  -6  -6  431.02   21.87
   4  -6  -6  475.46   21.42
   5  -6  -6    5.43    3.36
   5  -6  -6    6.11    3.67
   5  -6  -6   11.95    4.05
   6  -6  -6  160.54   13.53
   6  -6  -6  148.52   12.28
   6  -6  -6  162.00   12.57
   7  -6  -6  233.90   17.71
   7  -6  -6  274.78   17.89
   8  -6  -6  162.50   15.03
   8  -6  -6  167.17   15.86
   9  -6  -6  141.34   15.86
   9  -6  -6  135.55   14.86
  10  -6  -6    2.43    6.36
 -10  -5  -6  214.98   19.32
 -10  -5  -6  214.57   19.51
  -9  -5  -6  254.27   20.16
  -9  -5  -6  283.00   20.35
  -8  -5  -6   25.93    6.72
  -8  -5  -6   18.78    7.32
  -7  -5  -6   86.33   10.68
  -7  -5  -6   89.33   10.00
  -6  -5  -6  889.77   37.51
  -6  -5  -6  927.12   37.79
  -6  -5  -6  852.32   38.46
  -5  -5  -6  241.46   14.08
  -5  -5  -6  231.58   14.46
  -5  -5  -6  237.95   13.99
  -4  -5  -6  312.23   16.55
  -4  -5  -6  309.39   15.78
  -4  -5  -6  362.72   16.45
  -3  -5  -6  552.92   22.88
  -3  -5  -6  513.89   21.44
  -3  -5  -6  518.43   21.57
  -2  -5  -6   30.88    3.44
  -2  -5  -6   38.05    3.71
  -2  -5  -6   35.30    4.16
  -1  -5  -6  195.23    8.66
  -1  -5  -6  183.83    8.40
  -1  -5  -6  179.36    9.33
   0  -5  -6  873.54   32.21
   0  -5  -6  886.72   30.48
   0  -5  -6  857.61   30.38
   1  -5  -6  164.90    8.81
   1  -5  -6  166.86    7.90
   1  -5  -6  151.43    7.79
   2  -5  -6   17.57    2.99
   2  -5  -6   15.33    2.97
   2  -5  -6   17.98    3.46
   3  -5  -6  501.38   21.69
   3  -5  -6  451.70   20.28
   3  -5  -6  478.72   20.39
   4  -5  -6  328.57   17.05
   4  -5  -6  310.41   16.10
   4  -5  -6  315.52   16.08
   5  -5  -6  227.77   15.19
   5  -5  -6  248.73   14.87
   5  -5  -6  268.75   15.18
   6  -5  -6  951.08   41.04
   6  -5  -6  864.81   38.81
   6  -5  -6  967.50   39.88
   7  -5  -6   95.72   11.16
   7  -5  -6   92.68   10.45
   8  -5  -6   38.00    8.21
   8  -5  -6   35.93    8.70
   9  -5  -6  306.00   22.71
   9  -5  -6  299.63   21.23
  10  -5  -6  226.33   20.78
 -10  -4  -6  199.60   18.24
 -10  -4  -6  178.44   18.16
  -9  -4  -6  166.16   16.27
  -9  -4  -6  195.92   17.37
  -9  -4  -6  152.79   15.42
  -8  -4  -6  575.88   28.75
  -8  -4  -6  516.61   29.23
  -8  -4  -6  491.87   28.52
  -7  -4  -6   18.79    6.05
  -7  -4  -6   11.27    4.53
  -6  -4  -6  196.22   13.42
  -6  -4  -6  193.44   13.93
  -6  -4  -6  211.34   13.60
  -5  -4  -6  279.76   15.60
  -5  -4  -6  311.65   16.07
  -5  -4  -6  298.09   16.60
  -4  -4  -6  534.79   23.86
  -4  -4  -6  521.67   22.72
  -4  -4  -6  564.99   23.03
  -3  -4  -6  141.62    7.94
  -3  -4  -6  121.30    8.11
  -3  -4  -6  125.84    7.60
  -2  -4  -6 1229.83   43.28
  -2  -4  -6 1326.26   45.35
  -2  -4  -6 1220.23   43.13
  -1  -4  -6  398.52   15.51
  -1  -4  -6  383.15   13.92
  -1  -4  -6  375.45   14.01
   0  -4  -6  133.78    6.66
   0  -4  -6  126.40    5.15
   1  -4  -6  342.93   13.41
   1  -4  -6  354.27   14.63
   1  -4  -6  358.45   13.34
   2  -4  -6 1224.86   43.33
   2  -4  -6 1220.01   43.18
   2  -4  -6 1279.20   45.24
   3  -4  -6  132.10    8.12
   3  -4  -6  109.71    7.54
   3  -4  -6  129.94    8.70
   4  -4  -6  552.34   24.89
   4  -4  -6  563.43   23.94
   4  -4  -6  548.65   23.75
   5  -4  -6  289.89   16.36
   5  -4  -6  312.34   17.53
   5  -4  -6  325.34   17.06
   6  -4  -6  203.94   14.25
   6  -4  -6  185.60   13.31
   6  -4  -6  193.53   13.67
   7  -4  -6    9.21    4.51
   7  -4  -6    0.10    3.42
   8  -4  -6  476.69   27.99
   8  -4  -6  514.66   27.72
   9  -4  -6  156.00   15.42
   9  -4  -6  151.84   15.85
  10  -4  -6  159.29   17.79
 -10  -3  -6   62.57   11.52
 -10  -3  -6   56.37   11.59
  -9  -3  -6  131.87   13.93
  -9  -3  -6  148.14   15.05
  -8  -3  -6   25.10    6.80
  -8  -3  -6   27.96    7.32
  -8  -3  -6   18.66    6.36
  -7  -3  -6  323.93   20.93
  -7  -3  -6  386.43   21.01
  -7  -3  -6  385.63   21.01
  -7  -3  -6  351.21   21.13
  -6  -3  -6    8.54    3.72
  -6  -3  -6   -1.10    3.07
  -6  -3  -6    7.29    3.68
  -5  -3  -6  298.24   15.97
  -5  -3  -6  331.60   17.56
  -5  -3  -6  336.67   16.79
  -4  -3  -6  117.60    8.24
  -4  -3  -6  130.95    8.39
  -4  -3  -6  132.66    9.08
  -3  -3  -6  428.28   17.67
  -3  -3  -6  424.61   17.64
  -3  -3  -6  451.61   18.90
  -2  -3  -6  196.20    8.63
  -2  -3  -6  207.02    9.73
  -2  -3  -6  205.87    8.75
  -1  -3  -6  960.24   34.20
  -1  -3  -6  995.23   34.39
   0  -3  -6   27.21    2.32
   0  -3  -6   29.40    2.33
   1  -3  -6 1031.77   34.38
   1  -3  -6  987.72   34.21
   1  -3  -6 1047.26   36.22
   2  -3  -6  218.01    9.83
   2  -3  -6  232.36   10.84
   2  -3  -6  218.45    9.90
   3  -3  -6  548.59   21.21
   3  -3  -6  528.73   23.15
   3  -3  -6  523.69   21.09
   3  -3  -6  471.87   21.80
   4  -3  -6  134.85    9.00
   4  -3  -6  139.92    9.23
   4  -3  -6  127.15    9.39
   5  -3  -6  351.03   17.94
   5  -3  -6  377.53   18.32
   5  -3  -6  304.24   17.90
   6  -3  -6   10.05    4.25
   6  -3  -6    7.50    3.84
   6  -3  -6   12.79    4.32
   7  -3  -6  388.62   23.11
   7  -3  -6  414.59   22.67
   8  -3  -6   24.66    7.11
   8  -3  -6   17.65    5.92
   9  -3  -6  166.31   16.62
   9  -3  -6  190.38   16.28
  10  -3  -6   71.73   12.76
 -10  -2  -6  105.34   13.82
 -10  -2  -6  101.69   14.28
  -9  -2  -6  211.91   18.42
  -9  -2  -6  275.87   19.52
  -8  -2  -6  329.49   21.29
  -8  -2  -6  340.03   20.92
  -7  -2  -6  407.86   22.00
  -7  -2  -6  453.10   22.82
  -7  -2  -6  351.10   21.51
  -6  -2  -6  829.29   35.56
  -6  -2  -6  803.46   34.42
  -6  -2  -6  790.22   34.14
  -5  -2  -6  322.28   16.53
  -5  -2  -6  345.69   16.60
  -5  -2  -6  295.21   16.72
  -5  -2  -6  318.34   17.16
  -4  -2  -6  107.09    7.58
  -4  -2  -6  105.71    8.01
  -4  -2  -6  110.22    7.53
  -3  -2  -6  820.94   30.76
  -3  -2  -6  787.26   29.16
  -3  -2  -6  780.44   29.22
  -2  -2  -6  440.56   16.03
  -2  -2  -6  433.24   17.23
  -2  -2  -6  435.16   15.97
  -1  -2  -6  129.89    5.73
  -1  -2  -6  135.41    5.86
   0  -2  -6 2302.07   81.96
   1  -2  -6  108.08    5.46
   1  -2  -6  118.51    5.69
   1  -2  -6  108.32    7.90
   2  -2  -6  449.50   18.15
   2  -2  -6  458.94   20.30
   2  -2  -6  431.32   16.93
   2  -2  -6  450.18   16.99
   3  -2  -6  729.02   30.54
   3  -2  -6  765.60   28.58
   3  -2  -6  787.63   29.96
   3  -2  -6  738.54   28.44
   4  -2  -6   96.07    7.44
   4  -2  -6  110.10    8.42
   4  -2  -6  113.05    8.24
   4  -2  -6  104.00    7.72
   5  -2  -6  315.74   18.14
   5  -2  -6  353.47   17.90
   5  -2  -6  362.04   17.34
   5  -2  -6  359.96   18.01
   6  -2  -6  833.72   38.82
   6  -2  -6  863.49   37.66
   6  -2  -6  973.73   36.65
   6  -2  -6  934.38   38.33
   7  -2  -6  396.62   23.33
   7  -2  -6  398.39   22.48
   7  -2  -6  460.57   23.80
   8  -2  -6  325.90   20.52
   8  -2  -6  355.03   22.35
   9  -2  -6  228.74   19.41
   9  -2  -6  220.73   17.98
  10  -2  -6   87.59   13.81
 -10  -1  -6  104.75   14.02
 -10  -1  -6  100.83   13.95
  -9  -1  -6  354.48   23.40
  -9  -1  -6  354.22   22.96
  -8  -1  -6   67.08    9.59
  -8  -1  -6   60.72    9.64
  -7  -1  -6  174.18   13.14
  -7  -1  -6  156.35   12.73
  -7  -1  -6  135.45   12.54
  -6  -1  -6  133.90   10.77
  -6  -1  -6  111.61   10.10
  -6  -1  -6  145.42   11.20
  -5  -1  -6  416.48   19.77
  -5  -1  -6  416.06   20.22
  -5  -1  -6  406.48   19.47
  -4  -1  -6  209.81   11.35
  -4  -1  -6  207.52   11.54
  -4  -1  -6  245.23   12.69
  -3  -1  -6  863.08   32.17
  -3  -1  -6  842.04   30.64
  -3  -1  -6  852.60   32.27
  -3  -1  -6  809.59   30.78
  -2  -1  -6  419.19   16.16
  -2  -1  -6  424.79   16.19
  -2  -1  -6  381.87   14.75
  -2  -1  -6  389.58   14.72
  -2  -1  -6  393.90   18.20
  -1  -1  -6  600.11   21.59
  -1  -1  -6  599.47   25.34
  -1  -1  -6  637.83   21.76
   0  -1  -6  563.01   23.70
   1  -1  -6  609.44   21.70
   1  -1  -6  605.47   21.78
   1  -1  -6  581.83   24.90
   2  -1  -6  412.12   18.65
   2  -1  -6  394.63   15.60
   2  -1  -6  410.31   15.74
   2  -1  -6  414.29   16.81
   3  -1  -6  853.86   33.18
   3  -1  -6  848.04   31.87
   3  -1  -6  858.65   34.04
   3  -1  -6  879.42   32.00
   4  -1  -6  254.96   13.91
   4  -1  -6  255.74   13.38
   4  -1  -6  270.38   13.84
   4  -1  -6  254.51   13.45
   5  -1  -6  411.63   19.06
   5  -1  -6  396.12   19.77
   5  -1  -6  402.96   20.63
   5  -1  -6  410.66   19.85
   6  -1  -6  151.71   11.72
   6  -1  -6  152.91    9.97
   6  -1  -6  138.65   10.93
   6  -1  -6  130.15   11.68
   7  -1  -6  201.80   14.37
   7  -1  -6  236.18   15.61
   7  -1  -6  182.37   14.89
   8  -1  -6   68.60    9.74
   8  -1  -6   50.90    9.54
   9  -1  -6  362.08   23.06
   9  -1  -6  348.35   23.83
  10  -1  -6  133.19   15.92
 -10   0  -6   33.61    9.25
 -10   0  -6   24.40    8.60
  -9   0  -6   11.06    5.81
  -9   0  -6    4.50    4.73
  -8   0  -6   -0.29    3.89
  -8   0  -6    0.55    3.58
  -7   0  -6  144.52   12.67
  -7   0  -6  177.16   13.88
  -7   0  -6  192.03   13.74
  -6   0  -6  175.80   12.90
  -6   0  -6  183.72   12.57
  -6   0  -6  186.77   12.65
  -5   0  -6  300.60   15.08
  -5   0  -6  244.75   14.40
  -5   0  -6  274.30   15.46
  -4   0  -6  555.32   23.46
  -4   0  -6  525.34   22.33
  -4   0  -6  529.10   22.48
  -3   0  -6  176.17    9.91
  -3   0  -6  168.02    8.94
  -3   0  -6  161.99    9.32
  -2   0  -6  325.66   15.31
  -2   0  -6  318.04   12.61
  -2   0  -6  317.20   12.40
  -2   0  -6  337.63   13.70
  -1   0  -6   69.93    6.08
  -1   0  -6   71.25    4.01
  -1   0  -6   78.34    4.19
   0   0  -6 2767.91   94.93
   0   0  -6 2733.21   98.52
   0   0  -6 2979.96   95.29
   1   0  -6   64.93    5.99
   1   0  -6   71.06    4.31
   1   0  -6   78.75    4.49
   2   0  -6  332.73   15.61
   2   0  -6  320.25   13.07
   2   0  -6  334.97   14.12
   2   0  -6  303.79   12.93
   3   0  -6  171.92    9.13
   3   0  -6  154.52    9.85
   3   0  -6  174.14    9.83
   3   0  -6  166.36    9.24
   4   0  -6  530.11   23.00
   4   0  -6  498.54   23.36
   4   0  -6  560.96   22.97
   4   0  -6  530.06   22.58
   5   0  -6  291.78   15.83
   5   0  -6  291.28   14.98
   5   0  -6  302.06   15.89
   5   0  -6  261.79   15.84
   6   0  -6  175.64   12.48
   6   0  -6  180.84   11.25
   6   0  -6  177.17   12.87
   6   0  -6  186.14   13.40
   7   0  -6  144.26   13.44
   7   0  -6  184.58   14.06
   7   0  -6  183.31   13.51
   8   0  -6   -2.98    2.88
   8   0  -6    0.87    3.82
   9   0  -6    6.60    5.10
   9   0  -6    9.33    5.70
  10   0  -6   41.73   10.37
 -10   1  -6  126.72   15.84
 -10   1  -6  118.70   14.78
  -9   1  -6  326.42   23.11
  -9   1  -6  376.79   23.80
  -8   1  -6   65.65    9.75
  -8   1  -6   80.94   10.96
  -7   1  -6  183.49   14.16
  -7   1  -6  159.59   13.27
  -7   1  -6  181.94   13.79
  -6   1  -6  128.63   11.09
  -6   1  -6  128.17   10.59
  -6   1  -6  131.78   10.96
  -5   1  -6  389.29   19.15
  -5   1  -6  399.83   19.98
  -5   1  -6  395.44   19.29
  -4   1  -6  273.17   13.65
  -4   1  -6  276.38   13.21
  -4   1  -6  264.44   14.20
  -4   1  -6  252.65   13.40
  -3   1  -6  864.59   31.44
  -3   1  -6  825.15   31.43
  -3   1  -6  859.15   32.77
  -3   1  -6  842.32   32.72
  -2   1  -6  406.67   15.91
  -2   1  -6  401.12   16.76
  -2   1  -6  400.91   17.90
  -2   1  -6  414.37   15.68
  -1   1  -6  583.78   21.71
  -1   1  -6  591.99   20.20
  -1   1  -6  571.86   20.20
  -1   1  -6  596.05   24.22
  -1   1  -6  588.63   21.84
   0   1  -6  621.52   22.81
   0   1  -6  635.38   22.93
   1   1  -6  591.82   21.20
   1   1  -6  589.90   21.09
   1   1  -6  629.67   22.69
   2   1  -6  409.83   17.20
   2   1  -6  407.35   16.15
   2   1  -6  399.73   16.19
   3   1  -6  905.67   32.27
   3   1  -6  840.95   33.54
   3   1  -6  836.49   32.27
   4   1  -6  228.84   12.44
   4   1  -6  237.44   12.85
   4   1  -6  227.81   13.21
   5   1  -6  425.17   20.39
   5   1  -6  413.22   20.46
   5   1  -6  414.49   21.03
   6   1  -6  141.14   10.82
   6   1  -6  132.41   11.23
   6   1  -6  132.69   11.82
   7   1  -6  163.45   13.61
   7   1  -6  152.60   12.88
   7   1  -6  157.42   13.61
   8   1  -6   83.65   11.21
   8   1  -6   64.24    9.58
   9   1  -6  382.72   25.36
   9   1  -6  389.91   24.08
  10   1  -6  100.44   14.61
 -10   2  -6  102.63   14.18
  -9   2  -6  209.58   18.64
  -9   2  -6  268.54   19.53
  -8   2  -6  320.82   21.62
  -8   2  -6  344.70   21.27
  -7   2  -6  449.68   22.91
  -7   2  -6  406.96   23.30
  -7   2  -6  363.18   21.79
  -6   2  -6  882.04   37.63
  -6   2  -6  885.37   38.77
  -6   2  -6  908.49   37.48
  -5   2  -6  383.66   18.36
  -5   2  -6  354.75   18.90
  -5   2  -6  363.78   15.99
  -5   2  -6  317.54   17.79
  -4   2  -6  103.97    7.93
  -4   2  -6  110.44    7.28
  -4   2  -6  110.50    8.43
  -4   2  -6  103.05    7.71
  -3   2  -6  765.99   30.31
  -3   2  -6  810.77   29.27
  -3   2  -6  729.74   29.18
  -3   2  -6  750.72   29.82
  -2   2  -6  460.25   18.87
  -2   2  -6  439.08   17.79
  -2   2  -6  447.76   17.62
  -1   2  -6  105.83    5.65
  -1   2  -6  117.27    5.74
  -1   2  -6  113.38    6.57
   0   2  -6 2241.78   73.51
   0   2  -6 2210.54   76.32
   0   2  -6 2219.10   73.50
   1   2  -6  122.88    6.25
   1   2  -6  120.92    6.33
   1   2  -6  130.81    7.23
   2   2  -6  449.85   18.27
   2   2  -6  458.29   18.12
   2   2  -6  451.69   19.23
   3   2  -6  807.53   31.33
   3   2  -6  823.15   31.74
   3   2  -6  849.48   32.92
   4   2  -6  107.76    8.89
   4   2  -6  115.21    8.55
   4   2  -6  106.92    8.09
   5   2  -6  305.90   17.58
   5   2  -6  341.74   17.57
   5   2  -6  316.42   17.03
   6   2  -6  891.63   36.67
   6   2  -6  816.03   37.12
   6   2  -6  813.87   35.75
   7   2  -6  411.32   22.91
   7   2  -6  400.65   22.12
   7   2  -6  385.68   23.03
   8   2  -6  326.87   20.47
   8   2  -6  307.15   20.97
   9   2  -6  231.20   19.45
   9   2  -6  243.06   18.64
  10   2  -6  116.41   15.37
 -10   3  -6   45.78   11.14
  -9   3  -6  155.77   16.16
  -9   3  -6  164.02   15.83
  -8   3  -6   30.99    7.14
  -8   3  -6   25.83    7.42
  -7   3  -6  354.42   21.66
  -7   3  -6  369.64   21.24
  -6   3  -6    9.19    4.04
  -6   3  -6   11.01    4.18
  -6   3  -6   10.00    4.31
  -5   3  -6  342.19   15.11
  -5   3  -6  319.81   18.14
  -5   3  -6  337.76   17.57
  -5   3  -6  325.51   17.59
  -4   3  -6  142.15   10.16
  -4   3  -6  139.12    9.42
  -4   3  -6  130.44    9.42
  -4   3  -6  139.07    8.37
  -3   3  -6  528.69   22.03
  -3   3  -6  535.79   22.25
  -3   3  -6  529.66   23.07
  -2   3  -6  218.68   10.75
  -2   3  -6  204.88   11.16
  -2   3  -6  218.72   10.59
  -1   3  -6  991.12   35.88
  -1   3  -6 1032.86   35.90
  -1   3  -6 1017.13   37.63
   0   3  -6   24.71    3.33
   0   3  -6   23.60    2.78
   0   3  -6   21.11    2.69
   1   3  -6  906.39   34.17
   1   3  -6  888.09   32.75
   1   3  -6  936.58   32.81
   2   3  -6  194.62   10.16
   2   3  -6  208.99   10.97
   2   3  -6  191.12   10.01
   2   3  -6  195.36    9.85
   3   3  -6  484.89   20.11
   3   3  -6  461.15   20.72
   3   3  -6  416.40   19.31
   4   3  -6  113.38    8.50
   4   3  -6  139.35    9.56
   4   3  -6  109.00    9.27
   5   3  -6  305.57   16.50
   5   3  -6  303.76   17.65
   5   3  -6  288.30   16.64
   6   3  -6    2.63    3.60
   6   3  -6    5.91    3.51
   6   3  -6    5.60    4.03
   7   3  -6  337.30   21.39
   7   3  -6  359.05   20.65
   8   3  -6   10.54    5.06
   8   3  -6   18.16    6.83
   9   3  -6  121.43   14.37
   9   3  -6  127.57   14.02
  10   3  -6   58.77   12.12
 -10   4  -6  143.78   16.79
  -9   4  -6  156.72   16.16
  -9   4  -6  158.44   15.62
  -8   4  -6  549.50   29.64
  -8   4  -6  549.39   30.32
  -7   4  -6   18.19    6.01
  -7   4  -6   13.77    5.29
  -6   4  -6  185.31   13.63
  -6   4  -6  210.91   10.31
  -6   4  -6  219.72   14.45
  -6   4  -6  178.27   14.22
  -5   4  -6  289.14   17.27
  -5   4  -6  313.35   16.82
  -5   4  -6  293.50   13.91
  -5   4  -6  288.58   16.51
  -4   4  -6  568.84   26.02
  -4   4  -6  560.96   24.75
  -4   4  -6  571.79   25.13
  -3   4  -6  131.47    8.67
  -3   4  -6  133.44    8.97
  -3   4  -6  127.38    9.33
  -2   4  -6 1275.38   47.95
  -2   4  -6 1211.21   45.93
  -2   4  -6 1321.65   44.92
  -2   4  -6 1317.65   46.09
  -1   4  -6  369.14   16.46
  -1   4  -6  350.37   15.34
  -1   4  -6  352.15   15.47
   0   4  -6  117.47    7.16
   0   4  -6  123.40    7.23
   0   4  -6  129.33    8.03
   1   4  -6  348.70   15.82
   1   4  -6  387.46   17.08
   1   4  -6  383.48   16.18
   2   4  -6 1262.41   47.67
   2   4  -6 1293.86   45.05
   2   4  -6 1266.91   45.93
   2   4  -6 1270.28   46.01
   3   4  -6  129.11    8.66
   3   4  -6  120.58    7.15
   3   4  -6  130.69    8.89
   3   4  -6  136.56    9.63
   4   4  -6  538.63   25.83
   4   4  -6  585.97   25.28
   4   4  -6  564.49   24.78
   5   4  -6  295.68   17.50
   5   4  -6  275.56   16.18
   5   4  -6  304.07   16.92
   6   4  -6  196.76   13.91
   6   4  -6  213.96   14.68
   6   4  -6  201.30   14.85
   7   4  -6   13.12    5.24
   7   4  -6    9.17    5.08
   8   4  -6  538.30   28.38
   8   4  -6  474.70   28.60
   9   4  -6  162.79   16.74
  10   4  -6  165.06   18.18
 -10   5  -6  220.47   20.91
  -9   5  -6  281.76   22.35
  -9   5  -6  355.37   23.33
  -8   5  -6   34.59    8.34
  -8   5  -6   44.84    9.53
  -7   5  -6  118.70   12.76
  -7   5  -6  111.81   11.82
  -6   5  -6  929.77   40.27
  -6   5  -6  917.43   41.18
  -6   5  -6  954.42   40.12
  -6   5  -6  926.49   34.96
  -5   5  -6  265.30   15.44
  -5   5  -6  224.41   14.77
  -5   5  -6  248.66   16.00
  -4   5  -6  307.57   17.26
  -4   5  -6  326.74   18.17
  -4   5  -6  370.19   17.76
  -3   5  -6  463.92   21.68
  -3   5  -6  488.47   21.72
  -3   5  -6  507.24   23.07
  -2   5  -6   23.28    4.09
  -2   5  -6   20.51    4.21
  -2   5  -6   23.47    3.83
  -1   5  -6  160.34    9.53
  -1   5  -6  162.73   10.29
  -1   5  -6  175.70    9.77
   0   5  -6  870.12   33.55
   0   5  -6  938.25   33.95
   0   5  -6  883.84   35.19
   1   5  -6  191.88   11.33
   1   5  -6  210.93   10.90
   1   5  -6  187.56   10.60
   2   5  -6   24.09    4.06
   2   5  -6   27.15    4.64
   2   5  -6   33.47    4.59
   3   5  -6  532.45   24.37
   3   5  -6  524.67   23.35
   3   5  -6  486.74   22.76
   3   5  -6  552.82   20.13
   4   5  -6  346.03   14.35
   4   5  -6  302.15   16.97
   4   5  -6  374.66   18.33
   4   5  -6  326.97   18.38
   5   5  -6  238.36   15.31
   5   5  -6  237.30   15.82
   5   5  -6  246.00   15.00
   6   5  -6  886.58   41.07
   6   5  -6  990.14   40.56
   6   5  -6  899.56   39.29
   7   5  -6   93.47   10.56
   7   5  -6  104.41   11.89
   8   5  -6   23.51    7.12
   8   5  -6   23.09    7.41
   9   5  -6  282.51   22.00
  10   5  -6  193.63   19.64
 -10   6  -6    7.18    7.10
  -9   6  -6  147.01   16.43
  -8   6  -6  187.75   16.38
  -8   6  -6  149.79   15.68
  -7   6  -6  240.19   17.33
  -7   6  -6  221.71   17.56
  -6   6  -6  151.76   13.04
  -6   6  -6  144.02   13.40
  -6   6  -6  171.45   13.22
  -5   6  -6    4.85    3.75
  -5   6  -6    2.57    3.28
  -5   6  -6   11.79    4.19
  -4   6  -6  479.40   22.09
  -4   6  -6  473.65   22.50
  -4   6  -6  400.07   22.30
  -3   6  -6   36.27    5.34
  -3   6  -6   36.44    5.99
  -3   6  -6   34.46    5.46
  -2   6  -6  661.73   29.11
  -2   6  -6  658.33   27.78
  -2   6  -6  691.98   27.94
  -1   6  -6   74.44    6.56
  -1   6  -6   68.41    6.48
  -1   6  -6   80.22    7.38
   0   6  -6  200.98   11.33
   0   6  -6  194.37   11.19
   0   6  -6  201.28   12.11
   1   6  -6   94.66    7.37
   1   6  -6  107.35    8.41
   1   6  -6   89.00    7.44
   2   6  -6  687.84   29.53
   2   6  -6  685.24   28.26
   2   6  -6  672.00   28.06
   3   6  -6   26.18    5.29
   3   6  -6   23.58    4.56
   3   6  -6   26.55    5.01
   4   6  -6  437.76   22.74
   4   6  -6  443.60   17.00
   4   6  -6  442.36   21.67
   4   6  -6  467.05   22.49
   5   6  -6    7.04    3.51
   5   6  -6   13.36    4.71
   5   6  -6   13.04    4.80
   5   6  -6    9.27    2.61
   6   6  -6  134.86   12.49
   6   6  -6  128.52   11.68
   6   6  -6  123.88   12.54
   7   6  -6  254.48   18.14
   7   6  -6  287.56   19.91
   8   6  -6  158.18   14.92
   8   6  -6  156.37   15.78
   9   6  -6  166.19   17.44
  10   6  -6    6.87    6.67
 -10   7  -6    7.12    7.12
  -9   7  -6    7.87    6.04
  -8   7  -6   84.24   11.90
  -8   7  -6   72.23   11.80
  -7   7  -6  341.19   22.54
  -7   7  -6  328.90   21.20
  -6   7  -6  342.34   20.50
  -6   7  -6  330.34   21.25
  -5   7  -6   13.77    4.62
  -5   7  -6   19.23    5.56
  -5   7  -6   23.24    5.50
  -4   7  -6  253.44   15.88
  -4   7  -6  262.58   16.82
  -4   7  -6  296.36   16.45
  -3   7  -6   36.13    6.32
  -3   7  -6   45.70    6.23
  -3   7  -6   30.66    5.48
  -2   7  -6  188.60   11.93
  -2   7  -6  193.36   12.12
  -2   7  -6  197.19   12.85
  -1   7  -6   20.13    4.14
  -1   7  -6   11.15    3.33
  -1   7  -6   14.65    4.10
   0   7  -6  855.78   36.41
   0   7  -6  895.83   35.08
   0   7  -6  898.00   35.10
   1   7  -6    6.92    3.22
   1   7  -6    3.54    2.31
   1   7  -6    7.49    2.85
   2   7  -6  219.58   13.96
   2   7  -6  248.45   13.72
   2   7  -6  214.84   13.12
   3   7  -6   56.26    7.03
   3   7  -6   48.61    6.90
   3   7  -6   61.63    7.04
   4   7  -6  261.97   16.64
   4   7  -6  262.66   15.94
   4   7  -6  264.21   15.81
   5   7  -6   47.07    7.43
   5   7  -6   39.28    7.63
   5   7  -6   40.26    7.26
   6   7  -6  394.97   23.33
   6   7  -6  366.81   21.52
   7   7  -6  297.07   19.65
   7   7  -6  305.50   21.23
   8   7  -6   84.47   11.77
   8   7  -6   98.49   13.10
   9   7  -6   14.74    7.51
  10   7  -6   11.54    7.34
  -9   8  -6   69.66   13.01
  -8   8  -6  153.99   15.76
  -8   8  -6  131.82   15.60
  -7   8  -6   59.46   10.18
  -7   8  -6   69.41   11.13
  -6   8  -6  296.34   20.74
  -6   8  -6  329.59   20.24
  -5   8  -6  355.24   20.20
  -5   8  -6  316.50   19.73
  -5   8  -6  323.48   20.52
  -4   8  -6  231.44   15.96
  -4   8  -6  228.91   14.96
  -4   8  -6  216.90   14.83
  -3   8  -6  243.19   15.77
  -3   8  -6  234.94   14.69
  -3   8  -6  237.67   14.74
  -2   8  -6  632.32   26.76
  -2   8  -6  537.73   25.94
  -2   8  -6  574.12   27.59
  -1   8  -6   94.55    8.45
  -1   8  -6   78.36    8.47
  -1   8  -6   84.73    8.13
   0   8  -6  648.39   29.82
   0   8  -6  672.75   28.55
   0   8  -6  659.61   28.41
   1   8  -6   91.58    8.41
   1   8  -6   79.18    8.58
   1   8  -6   82.83    8.04
   2   8  -6  621.52   27.68
   2   8  -6  601.64   28.94
   2   8  -6  656.16   28.12
   3   8  -6  210.66   14.62
   3   8  -6  200.21   13.47
   3   8  -6  255.32   14.87
   4   8  -6  204.18   13.94
   4   8  -6  179.61   14.04
   4   8  -6  175.06   12.82
   5   8  -6  362.63   21.69
   5   8  -6  335.61   20.08
   5   8  -6  355.44   20.66
   6   8  -6  321.79   20.16
   6   8  -6  335.25   21.83
   7   8  -6   50.73    9.79
   7   8  -6   57.19    9.78
   8   8  -6  135.54   15.61
   9   8  -6   92.16   14.21
  -9   9  -6  109.62   16.08
  -8   9  -6   18.00    7.44
  -7   9  -6   83.95   11.69
  -7   9  -6   81.83   12.34
  -6   9  -6  132.89   13.14
  -6   9  -6  114.31   13.29
  -5   9  -6  166.57   13.89
  -5   9  -6  151.81   14.21
  -4   9  -6  310.75   18.45
  -4   9  -6  286.04   18.14
  -4   9  -6  292.28   18.97
  -3   9  -6  739.57   33.37
  -3   9  -6  733.48   34.89
  -3   9  -6  807.33   34.09
  -2   9  -6  321.76   18.70
  -2   9  -6  285.63   17.07
  -2   9  -6  299.18   17.30
  -1   9  -6  117.16   10.40
  -1   9  -6   99.62    9.27
  -1   9  -6  100.24    9.43
   0   9  -6 1509.52   54.68
   0   9  -6 1354.46   55.97
   0   9  -6 1394.43   53.88
   1   9  -6   98.51    9.24
   1   9  -6  124.34   10.18
   1   9  -6  117.42   10.85
   2   9  -6  282.40   17.81
   2   9  -6  293.40   16.77
   2   9  -6  274.67   16.33
   3   9  -6  779.42   32.72
   3   9  -6  666.92   32.93
   3   9  -6  698.61   31.80
   4   9  -6  326.68   20.33
   4   9  -6  299.41   18.55
   4   9  -6  349.33   19.60
   5   9  -6  160.73   13.39
   5   9  -6  142.70   13.78
   6   9  -6  119.15   12.34
   6   9  -6  127.21   13.77
   7   9  -6   80.67   12.21
   7   9  -6   86.99   11.54
   8   9  -6   35.76    9.47
   9   9  -6  108.01   15.67
  -9  10  -6    0.05    5.80
  -8  10  -6   16.89    7.99
  -7  10  -6   53.51   10.90
  -7  10  -6   61.51   11.09
  -6  10  -6   66.97   11.14
  -6  10  -6   84.17   11.27
  -5  10  -6  220.32   16.86
  -5  10  -6  190.95   15.58
  -4  10  -6  154.27   13.19
  -4  10  -6  143.90   12.96
  -4  10  -6  140.83   13.66
  -3  10  -6  166.99   13.07
  -3  10  -6  162.26   14.16
  -3  10  -6  190.83   13.87
  -2  10  -6  100.20   10.72
  -2  10  -6  117.86   10.57
  -2  10  -6   87.57    9.52
  -1  10  -6  136.75   12.17
  -1  10  -6  130.23   11.13
  -1  10  -6  156.13   11.80
   0  10  -6   78.28    8.69
   0  10  -6   92.06    9.31
   0  10  -6   90.33   10.00
   1  10  -6  136.42   11.53
   1  10  -6  158.10   12.10
   1  10  -6  156.45   13.08
   2  10  -6  115.24   10.61
   2  10  -6  117.41   10.57
   2  10  -6  119.22   11.69
   3  10  -6  162.58   12.78
   3  10  -6  204.00   14.07
   3  10  -6  162.17   14.12
   4  10  -6  145.78   12.74
   4  10  -6  133.81   12.10
   4  10  -6  134.56   13.17
   5  10  -6  195.26   16.39
   5  10  -6  174.20   14.57
   6  10  -6   52.08    9.95
   6  10  -6   51.99    9.23
   7  10  -6   82.91   12.69
   8  10  -6   15.80    7.48
   9  10  -6   -1.34    5.64
  -8  11  -6  126.21   16.58
  -7  11  -6  219.66   19.76
  -6  11  -6    1.61    4.86
  -6  11  -6    1.43    4.97
  -5  11  -6  479.73   28.12
  -5  11  -6  465.39   26.44
  -4  11  -6   -2.11    3.22
  -4  11  -6    1.45    3.82
  -3  11  -6    6.80    4.48
  -3  11  -6   13.05    4.91
  -3  11  -6   16.55    6.26
  -2  11  -6   29.93    6.66
  -2  11  -6   24.47    6.63
  -2  11  -6   37.57    7.16
  -1  11  -6  911.21   40.96
  -1  11  -6 1044.02   42.11
  -1  11  -6  978.64   43.44
   0  11  -6   28.74    6.68
   0  11  -6   32.25    6.79
   0  11  -6   34.55    6.70
   1  11  -6 1085.32   42.87
   1  11  -6  996.58   43.93
   1  11  -6  903.13   41.30
   2  11  -6   38.70    7.93
   2  11  -6   33.78    6.87
   2  11  -6   42.11    7.42
   3  11  -6    7.00    4.60
   3  11  -6    1.77    3.39
   4  11  -6   -1.74    3.59
   4  11  -6    4.85    3.77
   5  11  -6  461.90   25.59
   5  11  -6  414.25   26.25
   6  11  -6    3.23    4.15
   6  11  -6    9.77    6.07
   7  11  -6  190.09   18.73
   8  11  -6  132.80   16.90
  -8  12  -6    4.84    6.75
  -7  12  -6  249.65   21.68
  -6  12  -6   88.00   13.05
  -5  12  -6   74.87   11.73
  -5  12  -6  106.39   12.46
  -4  12  -6  294.34   20.89
  -4  12  -6  303.54   20.13
  -3  12  -6  532.48   27.90
  -3  12  -6  510.39   28.96
  -2  12  -6  276.06   18.19
  -2  12  -6  263.38   18.85
  -1  12  -6  390.04   23.36
  -1  12  -6  360.69   21.61
  -1  12  -6  402.91   22.46
   0  12  -6  137.67   13.71
   0  12  -6  176.84   14.11
   0  12  -6  178.31   13.60
   1  12  -6  398.79   22.70
   1  12  -6  419.82   24.52
   2  12  -6  251.26   17.19
   2  12  -6  255.44   18.64
   3  12  -6  495.63   26.70
   3  12  -6  510.19   28.78
   4  12  -6  340.39   20.76
   4  12  -6  288.47   20.77
   5  12  -6   94.66   11.69
   5  12  -6   61.34   11.00
   6  12  -6  112.90   14.64
   7  12  -6  222.30   20.61
   8  12  -6   17.82    8.20
  -7  13  -6   49.05   11.27
  -6  13  -6    7.58    6.31
  -5  13  -6  185.47   16.84
  -5  13  -6  188.13   17.84
  -4  13  -6  225.97   17.50
  -4  13  -6  222.90   19.02
  -3  13  -6  216.27   18.09
  -3  13  -6  200.16   16.49
  -2  13  -6  158.98   15.42
  -2  13  -6  173.81   14.89
  -1  13  -6  169.80   14.18
  -1  13  -6  146.69   14.75
   0  13  -6   26.99    6.76
   0  13  -6   23.21    7.29
   1  13  -6  161.80   14.18
   1  13  -6  146.92   14.67
   2  13  -6  175.18   16.30
   2  13  -6  173.89   14.79
   3  13  -6  197.02   17.38
   3  13  -6  204.22   16.42
   4  13  -6  232.80   17.83
   4  13  -6  249.17   19.35
   5  13  -6  233.31   20.12
   6  13  -6    3.36    5.53
   7  13  -6   45.66   11.09
  -7  14  -6   74.10   13.89
  -6  14  -6   54.14   11.77
  -5  14  -6   59.89   11.76
  -4  14  -6  174.05   17.60
  -3  14  -6  210.61   17.30
  -3  14  -6  204.04   18.16
  -2  14  -6  233.17   19.15
  -2  14  -6  218.82   16.91
  -1  14  -6  286.84   19.58
  -1  14  -6  285.83   20.78
   0  14  -6    0.82    3.84
   0  14  -6    2.70    4.03
   1  14  -6  296.64   19.74
   1  14  -6  273.19   20.44
   2  14  -6  194.05   16.45
   2  14  -6  211.17   18.34
   3  14  -6  222.43   17.54
   3  14  -6  177.61   17.43
   4  14  -6  122.21   14.64
   5  14  -6   81.90   13.38
   6  14  -6   48.77   11.44
   7  14  -6   80.10   14.12
  -6  15  -6  145.35   18.19
  -5  15  -6  111.69   15.31
  -4  15  -6  148.97   16.76
  -3  15  -6  278.64   21.51
  -2  15  -6  108.24   14.23
  -1  15  -6  302.09   22.68
  -1  15  -6  325.55   21.65
   0  15  -6  558.32   32.37
   0  15  -6  550.09   30.12
   1  15  -6  277.54   20.97
   2  15  -6  110.59   14.46
   3  15  -6  273.16   21.87
   4  15  -6   99.24   13.99
   5  15  -6  131.27   16.69
   6  15  -6  182.47   19.68
  -5  16  -6   31.14   10.14
  -4  16  -6    7.05    7.00
  -3  16  -6  171.11   18.32
  -2  16  -6   18.84    8.20
  -1  16  -6  317.79   23.88
   0  16  -6   11.28    6.88
   1  16  -6  327.13   23.84
   2  16  -6   10.57    6.35
   3  16  -6  191.19   19.47
   4  16  -6    4.86    6.14
   5  16  -6   36.39   11.02
  -4  17  -6   64.90   13.22
  -3  17  -6    9.30    6.79
  -2  17  -6  188.53   19.56
  -1  17  -6    7.37    6.63
   0  17  -6  211.75   20.51
   1  17  -6   10.33    6.95
   2  17  -6  168.76   18.43
   3  17  -6   -5.25    4.40
   4  17  -6   33.48   10.11
  -3  18  -6   13.65    8.08
  -2  18  -6  308.83   25.75
  -1  18  -6   24.47    9.51
   0  18  -6   65.70   13.18
   1  18  -6    7.39    6.81
   2  18  -6  337.70   26.06
   3  18  -6   12.63    8.29
   0  19  -6  245.62   23.46
  -2 -19  -5    7.45    7.25
  -1 -19  -5  130.58   15.68
  -1 -19  -5   97.46   14.62
   0 -19  -5   19.13    7.70
   0 -19  -5   24.72    9.16
   1 -19  -5  120.65   15.23
   1 -19  -5  132.38   16.35
   2 -19  -5   18.40    8.23
  -4 -18  -5   42.07   10.54
  -3 -18  -5   47.50   10.71
  -3 -18  -5   22.99    8.74
  -2 -18  -5   16.90    7.77
  -2 -18  -5   17.74    8.14
  -1 -18  -5    7.58    6.32
  -1 -18  -5    8.51    6.35
   0 -18  -5  184.98   17.61
   0 -18  -5  192.53   18.75
   1 -18  -5    6.71    6.23
   1 -18  -5   15.05    7.33
   2 -18  -5   28.64    8.73
   2 -18  -5   31.45    9.42
   3 -18  -5   71.61   13.17
   3 -18  -5   39.00   10.51
  -5 -17  -5  169.75   17.63
  -5 -17  -5  164.29   17.88
  -4 -17  -5    1.03    5.58
  -4 -17  -5    3.08    5.67
  -3 -17  -5  137.34   15.62
  -3 -17  -5  123.24   14.77
  -2 -17  -5  128.88   14.46
  -2 -17  -5  100.98   13.92
  -1 -17  -5  373.72   24.33
  -1 -17  -5  353.32   24.36
   0 -17  -5  104.51   13.14
   0 -17  -5   96.90   13.47
   1 -17  -5  334.16   23.00
   1 -17  -5  325.74   23.15
   2 -17  -5  122.69   14.16
   2 -17  -5  117.06   14.66
   3 -17  -5  150.21   15.97
   3 -17  -5  137.10   15.82
   4 -17  -5    6.70    6.41
   4 -17  -5    5.39    5.45
   5 -17  -5  179.78   19.08
  -6 -16  -5   17.21    8.37
  -6 -16  -5   13.80    7.22
  -5 -16  -5   51.05   10.89
  -5 -16  -5   50.85   11.00
  -4 -16  -5   54.29   10.99
  -4 -16  -5   65.39   11.41
  -3 -16  -5  423.13   26.32
  -3 -16  -5  456.71   27.69
  -2 -16  -5   60.14   10.87
  -2 -16  -5   65.13   10.65
  -1 -16  -5  142.36   14.23
  -1 -16  -5  125.31   14.00
   0 -16  -5    2.12    4.88
   0 -16  -5    5.79    5.15
   1 -16  -5  150.55   15.59
   1 -16  -5  147.87   14.77
   2 -16  -5   83.15   11.57
   2 -16  -5   74.34   11.82
   3 -16  -5  491.64   29.66
   3 -16  -5  499.85   28.96
   4 -16  -5   63.77   11.66
   4 -16  -5   46.64   10.40
   5 -16  -5   39.12    9.75
   5 -16  -5   52.03   11.22
   6 -16  -5   14.45    8.18
  -6 -15  -5   33.80    9.69
  -6 -15  -5   29.71    8.71
  -5 -15  -5  214.49   18.78
  -5 -15  -5  169.17   16.42
  -4 -15  -5   77.56   11.39
  -4 -15  -5   81.24   11.96
  -3 -15  -5  275.17   19.39
  -3 -15  -5  262.52   19.65
  -2 -15  -5  165.22   14.96
  -2 -15  -5  186.87   16.40
  -1 -15  -5  245.79   17.79
  -1 -15  -5  226.29   17.52
   0 -15  -5    9.61    5.08
   0 -15  -5   -1.55    3.64
   1 -15  -5  209.98   16.79
   1 -15  -5  266.75   18.95
   2 -15  -5  144.67   14.15
   2 -15  -5  167.86   15.49
   3 -15  -5  210.54   17.85
   3 -15  -5  223.49   17.69
   4 -15  -5   85.76   11.96
   4 -15  -5   98.72   13.14
   5 -15  -5  156.51   15.72
   5 -15  -5  159.36   17.00
   6 -15  -5   27.77    9.52
   6 -15  -5   19.65    7.84
  -7 -14  -5   86.08   13.54
  -7 -14  -5   63.54   12.01
  -6 -14  -5  142.83   16.03
  -6 -14  -5  147.85   15.09
  -5 -14  -5   43.51    9.16
  -5 -14  -5   39.12    9.29
  -4 -14  -5  162.76   14.56
  -4 -14  -5  141.99   14.61
  -3 -14  -5   63.17    9.85
  -3 -14  -5   58.94    9.58
  -2 -14  -5  457.47   24.92
  -2 -14  -5  413.95   25.00
  -1 -14  -5   95.45   11.20
  -1 -14  -5   76.60    9.71
   0 -14  -5   96.63   11.25
   0 -14  -5   84.87   10.25
   1 -14  -5   90.27   10.55
   1 -14  -5   81.00   10.60
   2 -14  -5  395.89   23.97
   2 -14  -5  414.60   23.64
   3 -14  -5   61.29    9.46
   3 -14  -5   29.53    7.79
   4 -14  -5  169.77   16.11
   4 -14  -5  171.97   15.47
   5 -14  -5   32.89    9.06
   5 -14  -5   34.36    8.28
   6 -14  -5  119.68   15.17
   6 -14  -5  113.25   14.00
   7 -14  -5   61.77   12.62
  -8 -13  -5   24.21    9.63
  -7 -13  -5   50.73   10.91
  -7 -13  -5   47.55   10.46
  -6 -13  -5  183.07   17.25
  -6 -13  -5  181.34   16.32
  -5 -13  -5  129.34   13.93
  -5 -13  -5  112.73   12.46
  -4 -13  -5  354.27   22.54
  -4 -13  -5  389.02   22.64
  -3 -13  -5  114.18   12.11
  -3 -13  -5  125.80   12.20
  -2 -13  -5   39.72    7.60
  -2 -13  -5   55.46    8.89
  -1 -13  -5  106.45   10.86
  -1 -13  -5   91.75   10.17
  -1 -13  -5   94.81   10.85
   0 -13  -5   64.53    8.91
   0 -13  -5   74.86    9.42
   0 -13  -5   68.13    8.81
   1 -13  -5   93.39   10.80
   1 -13  -5   84.41   10.01
   1 -13  -5   91.12   10.03
   2 -13  -5   38.93    7.43
   2 -13  -5   40.31    7.79
   3 -13  -5  122.82   12.55
   3 -13  -5  127.34   12.41
   4 -13  -5  395.46   23.43
   4 -13  -5  388.02   24.27
   5 -13  -5  136.01   14.64
   5 -13  -5  146.59   14.14
   6 -13  -5  161.58   16.41
   7 -13  -5   63.57   11.61
   7 -13  -5   57.60   11.60
   8 -13  -5   20.46    9.43
  -8 -12  -5   38.22   10.36
  -8 -12  -5   41.41    9.75
  -7 -12  -5   94.89   12.58
  -7 -12  -5   87.64   12.82
  -6 -12  -5  253.71   19.13
  -6 -12  -5  224.73   17.47
  -5 -12  -5   28.29    7.46
  -5 -12  -5   25.85    6.92
  -4 -12  -5   95.18   10.72
  -4 -12  -5  126.10   12.32
  -3 -12  -5   59.55    8.18
  -3 -12  -5   33.73    7.21
  -3 -12  -5   38.33    7.42
  -2 -12  -5  349.28   21.36
  -2 -12  -5  439.29   22.36
  -2 -12  -5  396.18   21.51
  -1 -12  -5   95.14    9.64
  -1 -12  -5  102.33   10.13
  -1 -12  -5  104.55   10.59
   0 -12  -5   22.42    5.80
   0 -12  -5   17.60    5.08
   0 -12  -5   26.90    6.02
   1 -12  -5   86.89    9.71
   1 -12  -5   77.53    9.02
   1 -12  -5   94.02    9.81
   2 -12  -5  391.48   22.49
   2 -12  -5  447.61   22.75
   2 -12  -5  393.03   21.94
   3 -12  -5   48.32    8.31
   3 -12  -5   20.84    5.79
   4 -12  -5  105.38   11.71
   4 -12  -5   91.57   10.55
   5 -12  -5   24.43    6.91
   5 -12  -5   26.58    7.64
   6 -12  -5  233.49   19.62
   6 -12  -5  275.49   19.41
   7 -12  -5   89.87   13.23
   7 -12  -5   76.32   12.05
   8 -12  -5   54.03   11.15
  -9 -11  -5  205.02   20.37
  -8 -11  -5   94.95   13.75
  -8 -11  -5   91.02   13.15
  -7 -11  -5   57.15   10.50
  -7 -11  -5   54.53    9.97
  -6 -11  -5   76.97   11.24
  -6 -11  -5   97.04   11.57
  -5 -11  -5  245.42   17.21
  -5 -11  -5  290.17   18.94
  -4 -11  -5   52.70    8.52
  -4 -11  -5   64.32    8.72
  -4 -11  -5   49.67    7.71
  -3 -11  -5  498.06   24.05
  -3 -11  -5  451.16   24.20
  -3 -11  -5  436.41   22.93
  -2 -11  -5  259.69   15.51
  -2 -11  -5  221.18   15.13
  -2 -11  -5  215.96   14.28
  -1 -11  -5  132.78   11.36
  -1 -11  -5  135.99   10.86
  -1 -11  -5  123.05   10.49
   0 -11  -5 1019.80   40.13
   0 -11  -5  951.54   39.29
   0 -11  -5  929.45   40.78
   1 -11  -5  100.15    9.43
   1 -11  -5   88.98    9.37
   1 -11  -5   92.38    9.05
   2 -11  -5  241.72   15.29
   2 -11  -5  266.67   15.86
   2 -11  -5  220.13   15.34
   3 -11  -5  485.64   26.48
   3 -11  -5  552.53   26.43
   3 -11  -5  541.22   26.19
   4 -11  -5   64.28    9.30
   4 -11  -5   72.62    9.01
   5 -11  -5  257.01   17.68
   5 -11  -5  278.22   19.11
   6 -11  -5   91.13   11.91
   6 -11  -5   92.42   11.63
   7 -11  -5   73.33   11.27
   7 -11  -5   75.44   12.07
   8 -11  -5   86.62   12.95
   8 -11  -5  123.99   15.52
   9 -11  -5  222.18   21.30
  -9 -10  -5   38.26   10.40
  -9 -10  -5   54.87   12.01
  -8 -10  -5  196.22   18.27
  -8 -10  -5  207.32   18.08
  -7 -10  -5  204.33   17.62
  -7 -10  -5  188.38   16.09
  -6 -10  -5  113.03   12.29
  -6 -10  -5  106.94   11.56
  -5 -10  -5  117.98   12.04
  -5 -10  -5  144.29   12.31
  -4 -10  -5  316.88   18.74
  -4 -10  -5  370.42   19.97
  -4 -10  -5  352.19   20.14
  -3 -10  -5  455.26   22.11
  -3 -10  -5  417.39   22.31
  -3 -10  -5  429.62   21.68
  -2 -10  -5  312.65   17.21
  -2 -10  -5  337.66   18.32
  -2 -10  -5  296.98   16.76
  -1 -10  -5  374.25   18.74
  -1 -10  -5  333.41   17.92
  -1 -10  -5  350.88   19.01
   0 -10  -5    4.78    2.75
   0 -10  -5    5.41    3.32
   0 -10  -5    6.01    3.18
   1 -10  -5  325.61   17.57
   1 -10  -5  355.83   18.00
   1 -10  -5  337.62   18.40
   2 -10  -5  333.00   17.83
   2 -10  -5  307.09   17.32
   2 -10  -5  327.16   18.37
   3 -10  -5  381.50   19.78
   3 -10  -5  356.50   20.48
   3 -10  -5  360.77   19.61
   4 -10  -5  332.75   19.07
   4 -10  -5  312.81   19.41
   4 -10  -5  324.66   18.89
   5 -10  -5  101.44   11.43
   5 -10  -5  125.49   11.76
   6 -10  -5   97.39   11.94
   6 -10  -5  100.31   11.45
   7 -10  -5  197.88   16.87
   7 -10  -5  180.59   16.72
   8 -10  -5  220.79   18.74
   8 -10  -5  195.96   18.83
   9 -10  -5   67.55   13.02
  -9  -9  -5   49.84   11.44
  -9  -9  -5   60.19   11.65
  -8  -9  -5  151.75   15.52
  -8  -9  -5  125.03   14.04
  -7  -9  -5   47.17    8.95
  -7  -9  -5   51.43    9.59
  -6  -9  -5  247.92   17.32
  -6  -9  -5  241.53   16.71
  -5  -9  -5   78.48    9.62
  -5  -9  -5   70.42    8.71
  -5  -9  -5   88.66    9.59
  -4  -9  -5  132.74   11.17
  -4  -9  -5  134.74   10.79
  -4  -9  -5   96.97    9.61
  -3  -9  -5   31.42    5.64
  -3  -9  -5   46.91    6.70
  -3  -9  -5   36.75    5.70
  -2  -9  -5  420.50   19.69
  -2  -9  -5  383.33   20.10
  -2  -9  -5  402.01   19.41
  -1  -9  -5  132.13    9.39
  -1  -9  -5  142.83    9.77
  -1  -9  -5  131.25    9.98
   0  -9  -5 1239.61   47.13
   0  -9  -5 1254.59   47.05
   0  -9  -5 1281.61   49.01
   1  -9  -5  119.61    9.16
   1  -9  -5  127.96    9.70
   1  -9  -5  128.27    9.36
   2  -9  -5  408.20   19.52
   2  -9  -5  372.16   19.92
   2  -9  -5  388.61   19.17
   3  -9  -5   36.63    5.97
   3  -9  -5   45.27    6.72
   3  -9  -5   27.15    5.39
   4  -9  -5  136.97   11.29
   4  -9  -5  139.62   11.32
   4  -9  -5  130.38   11.60
   5  -9  -5   81.06    9.27
   5  -9  -5   68.83    9.22
   5  -9  -5   82.11    9.46
   6  -9  -5  226.90   17.20
   6  -9  -5  258.54   17.34
   7  -9  -5   44.59    8.68
   7  -9  -5   47.45    9.66
   8  -9  -5  175.20   17.08
   8  -9  -5  126.31   14.40
   9  -9  -5   46.29   10.73
  -9  -8  -5  200.10   18.15
  -9  -8  -5  200.01   19.11
  -8  -8  -5   -0.51    4.26
  -8  -8  -5   -4.57    4.55
  -7  -8  -5  142.66   14.15
  -7  -8  -5  157.82   13.86
  -6  -8  -5  172.10   14.27
  -6  -8  -5  167.59   13.12
  -5  -8  -5   98.18   10.22
  -5  -8  -5  108.22   10.11
  -5  -8  -5  107.32    9.99
  -4  -8  -5  194.19   12.47
  -4  -8  -5  171.78   11.84
  -4  -8  -5  170.47   12.47
  -3  -8  -5   81.30    7.49
  -3  -8  -5   75.75    7.39
  -3  -8  -5   65.41    7.39
  -2  -8  -5  231.27   12.33
  -2  -8  -5  182.88   12.07
  -2  -8  -5  204.56   11.82
  -1  -8  -5  342.87   16.30
  -1  -8  -5  364.29   16.78
  -1  -8  -5  334.84   17.18
   0  -8  -5  950.65   36.15
   0  -8  -5 1001.92   36.48
   0  -8  -5  896.75   37.47
   1  -8  -5  329.38   16.21
   1  -8  -5  319.94   16.80
   1  -8  -5  379.80   16.91
   2  -8  -5  184.67   11.27
   2  -8  -5  175.42   11.10
   2  -8  -5  199.35   12.29
   3  -8  -5   95.17    8.42
   3  -8  -5  101.27    8.58
   3  -8  -5  108.87    9.38
   4  -8  -5  166.78   11.71
   4  -8  -5  173.31   11.96
   4  -8  -5  159.95   12.10
   5  -8  -5  108.22   10.29
   5  -8  -5  110.63   11.00
   5  -8  -5   95.34    9.81
   6  -8  -5  149.19   13.60
   6  -8  -5  155.98   13.11
   7  -8  -5  147.35   13.70
   7  -8  -5  184.73   15.82
   8  -8  -5    0.43    4.57
   8  -8  -5   -0.48    3.95
   9  -8  -5  164.87   17.32
  10  -8  -5   57.83   12.52
 -10  -7  -5   43.80   11.52
 -10  -7  -5   29.52   10.33
  -9  -7  -5   16.31    7.04
  -9  -7  -5   19.78    8.28
  -8  -7  -5   31.23    8.00
  -8  -7  -5   18.68    6.85
  -7  -7  -5  235.29   16.98
  -7  -7  -5  211.11   15.70
  -6  -7  -5   33.52    6.64
  -6  -7  -5   32.44    7.03
  -6  -7  -5   26.65    6.15
  -5  -7  -5  604.79   27.71
  -5  -7  -5  633.07   27.89
  -5  -7  -5  583.79   28.40
  -4  -7  -5  150.02   10.31
  -4  -7  -5  145.05   10.25
  -4  -7  -5  125.14   10.21
  -3  -7  -5   30.36    4.66
  -3  -7  -5   28.61    4.63
  -3  -7  -5   31.64    5.07
  -2  -7  -5   81.23    6.57
  -2  -7  -5   77.00    7.06
  -2  -7  -5   89.69    6.85
  -1  -7  -5 1597.94   58.57
  -1  -7  -5 1639.16   56.62
  -1  -7  -5 1575.74   56.29
   0  -7  -5   70.16    5.79
   0  -7  -5   64.07    5.59
   0  -7  -5   71.86    6.33
   1  -7  -5 1502.98   55.43
   1  -7  -5 1505.89   53.41
   1  -7  -5 1509.49   53.40
   2  -7  -5   65.10    6.20
   2  -7  -5   76.44    6.98
   2  -7  -5   66.77    6.13
   3  -7  -5   19.97    4.09
   3  -7  -5   18.07    4.25
   3  -7  -5   13.55    3.56
   4  -7  -5  172.20   11.53
   4  -7  -5  186.01   12.76
   4  -7  -5  158.75   11.32
   5  -7  -5  661.03   29.80
   5  -7  -5  634.03   29.39
   5  -7  -5  656.15   30.64
   6  -7  -5   21.22    5.74
   6  -7  -5   28.51    6.70
   6  -7  -5   33.68    6.93
   7  -7  -5  199.93   15.46
   7  -7  -5  193.64   16.22
   8  -7  -5   35.53    8.13
   8  -7  -5   19.63    6.76
   9  -7  -5   17.62    7.16
   9  -7  -5    7.49    5.16
  10  -7  -5   45.26   11.15
 -10  -6  -5  103.16   15.21
 -10  -6  -5   97.65   14.58
  -9  -6  -5  331.31   23.47
  -9  -6  -5  296.66   21.72
  -8  -6  -5   43.02    8.40
  -8  -6  -5   47.17    9.52
  -7  -6  -5  476.21   26.25
  -7  -6  -5  476.69   25.48
  -6  -6  -5  388.75   21.15
  -6  -6  -5  421.42   22.56
  -6  -6  -5  392.84   21.34
  -5  -6  -5  189.68   12.94
  -5  -6  -5  164.26   11.82
  -5  -6  -5  187.68   12.38
  -4  -6  -5  828.18   34.67
  -4  -6  -5  864.52   33.55
  -4  -6  -5  800.32   33.01
  -3  -6  -5 1158.59   44.62
  -3  -6  -5 1166.28   43.06
  -3  -6  -5 1177.96   43.23
  -2  -6  -5   57.97    5.16
  -2  -6  -5   55.69    5.58
  -2  -6  -5   56.38    5.18
  -1  -6  -5  318.27   14.56
  -1  -6  -5  285.33   13.29
  -1  -6  -5  312.50   13.65
   0  -6  -5   68.54    5.12
   0  -6  -5   72.30    5.28
   0  -6  -5   77.43    5.94
   1  -6  -5  262.37   12.36
   1  -6  -5  272.35   12.51
   1  -6  -5  273.42   13.33
   2  -6  -5   41.98    4.61
   2  -6  -5   42.88    5.02
   2  -6  -5   35.10    4.37
   3  -6  -5 1165.35   41.85
   3  -6  -5 1086.63   43.17
   3  -6  -5 1070.47   41.45
   4  -6  -5  845.27   34.47
   4  -6  -5  867.89   34.36
   4  -6  -5  833.11   35.66
   5  -6  -5  162.14   11.77
   5  -6  -5  163.21   12.49
   5  -6  -5  183.20   12.43
   6  -6  -5  415.02   22.05
   6  -6  -5  417.38   22.97
   6  -6  -5  389.72   21.52
   7  -6  -5  434.80   25.49
   7  -6  -5  472.73   25.21
   8  -6  -5   51.57    9.94
   8  -6  -5   60.70    9.99
   9  -6  -5  284.50   21.80
   9  -6  -5  279.35   20.68
  10  -6  -5   91.12   14.31
 -10  -5  -5   51.45   11.59
 -10  -5  -5   63.04   12.26
  -9  -5  -5  134.39   14.78
  -9  -5  -5  100.57   13.82
  -9  -5  -5  111.94   13.20
  -8  -5  -5  219.53   16.22
  -8  -5  -5  173.34   16.09
  -7  -5  -5   26.71    7.13
  -7  -5  -5   53.97    8.06
  -6  -5  -5   20.92    5.17
  -6  -5  -5   14.42    5.06
  -6  -5  -5    8.86    3.89
  -5  -5  -5  171.75   11.60
  -5  -5  -5  185.67   11.84
  -5  -5  -5  172.07   12.15
  -4  -5  -5  333.39   16.23
  -4  -5  -5  334.32   16.20
  -4  -5  -5  310.61   16.52
  -3  -5  -5   60.91    6.02
  -3  -5  -5   66.42    5.62
  -3  -5  -5   57.41    5.45
  -2  -5  -5  154.62    8.28
  -2  -5  -5  151.04    8.35
  -2  -5  -5  163.92    9.16
  -1  -5  -5  452.35   18.58
  -1  -5  -5  448.16   17.45
  -1  -5  -5  457.15   17.58
   0  -5  -5  537.12   19.70
   0  -5  -5  520.57   19.58
   0  -5  -5  519.16   20.84
   1  -5  -5  385.91   15.73
   1  -5  -5  403.37   16.85
   1  -5  -5  382.46   15.59
   2  -5  -5  188.28    9.96
   2  -5  -5  195.58   10.80
   2  -5  -5  206.07   10.12
   3  -5  -5   35.31    4.64
   3  -5  -5   50.84    5.55
   3  -5  -5   46.57    5.10
   4  -5  -5  393.59   19.79
   4  -5  -5  403.16   19.12
   4  -5  -5  394.28   18.84
   5  -5  -5  151.58   11.96
   5  -5  -5  172.94   11.87
   5  -5  -5  166.66   11.61
   6  -5  -5   28.08    5.79
   6  -5  -5   32.30    6.36
   6  -5  -5   29.40    6.54
   7  -5  -5   32.87    7.34
   7  -5  -5   31.72    6.89
   8  -5  -5  203.79   17.46
   8  -5  -5  214.49   16.65
   9  -5  -5  123.54   13.80
   9  -5  -5  129.70   15.32
  10  -5  -5   67.51   12.65
 -10  -4  -5   58.93   11.58
 -10  -4  -5   51.16   10.90
  -9  -4  -5  190.22   17.53
  -9  -4  -5  171.84   16.67
  -9  -4  -5  204.53   16.85
  -8  -4  -5  290.28   19.22
  -8  -4  -5  311.82   20.41
  -8  -4  -5  268.18   19.64
  -7  -4  -5  211.24   15.45
  -7  -4  -5  186.04   14.15
  -6  -4  -5  232.35   15.58
  -6  -4  -5  267.11   15.46
  -6  -4  -5  227.19   14.61
  -5  -4  -5  348.48   17.28
  -5  -4  -5  312.20   17.54
  -5  -4  -5  328.37   17.04
  -4  -4  -5  357.32   16.79
  -4  -4  -5  345.74   17.45
  -4  -4  -5  357.83   16.65
  -3  -4  -5  823.93   31.52
  -3  -4  -5  791.01   30.06
  -3  -4  -5  783.73   30.03
  -2  -4  -5  897.03   31.86
  -2  -4  -5  794.25   30.08
  -2  -4  -5  842.29   30.16
  -1  -4  -5  451.14   16.71
  -1  -4  -5  471.58   16.92
  -1  -4  -5  455.29   18.02
   0  -4  -5  184.30    7.36
   0  -4  -5  171.16    7.28
   0  -4  -5  179.73    8.41
   1  -4  -5  496.43   19.06
   1  -4  -5  462.12   17.71
   1  -4  -5  479.81   17.73
   2  -4  -5  884.87   33.71
   2  -4  -5  879.03   32.33
   2  -4  -5  914.19   32.33
   3  -4  -5  837.28   31.33
   3  -4  -5  819.38   31.22
   3  -4  -5  805.53   32.55
   4  -4  -5  292.04   14.70
   4  -4  -5  271.89   14.34
   4  -4  -5  265.58   14.97
   5  -4  -5  363.82   18.42
   5  -4  -5  337.78   19.02
   5  -4  -5  373.58   18.65
   6  -4  -5  212.75   14.23
   6  -4  -5  205.80   14.72
   6  -4  -5  216.94   14.24
   7  -4  -5  198.64   14.68
   7  -4  -5  203.47   14.99
   7  -4  -5  183.62   15.32
   8  -4  -5  317.44   21.52
   8  -4  -5  321.71   20.69
   9  -4  -5  204.15   18.57
   9  -4  -5  220.56   18.08
  10  -4  -5   61.95   12.23
 -10  -3  -5  272.28   22.85
 -10  -3  -5  343.99   23.39
  -9  -3  -5    2.27    4.92
  -9  -3  -5   -0.77    3.98
  -8  -3  -5  244.97   18.13
  -8  -3  -5  245.17   18.34
  -8  -3  -5  277.09   18.24
  -7  -3  -5   86.84    9.79
  -7  -3  -5  103.35   10.46
  -7  -3  -5   93.88   10.67
  -7  -3  -5   91.27   10.39
  -6  -3  -5  549.03   25.19
  -6  -3  -5  540.34   26.47
  -6  -3  -5  536.93   25.36
  -5  -3  -5  659.67   28.61
  -5  -3  -5  705.24   30.24
  -5  -3  -5  694.87   28.72
  -4  -3  -5 1113.86   41.83
  -4  -3  -5 1150.67   41.90
  -4  -3  -5 1134.34   43.47
  -3  -3  -5  139.26    8.60
  -3  -3  -5  150.46    8.21
  -3  -3  -5  143.91    8.10
  -2  -3  -5  155.29    7.42
  -2  -3  -5  155.68    7.40
  -2  -3  -5  161.73    8.27
  -1  -3  -5  503.68   18.93
  -1  -3  -5  516.08   17.60
  -1  -3  -5  502.86   17.59
  -1  -3  -5  512.93   19.05
   0  -3  -5    6.24    1.43
   0  -3  -5    8.22    1.51
   1  -3  -5  477.86   17.62
   1  -3  -5  503.89   18.96
   1  -3  -5  493.65   17.60
   1  -3  -5  528.68   19.10
   2  -3  -5  180.37    8.66
   2  -3  -5  176.05    8.62
   2  -3  -5  192.94    9.56
   3  -3  -5  141.14    8.18
   3  -3  -5  125.04    7.82
   3  -3  -5  141.35    8.79
   4  -3  -5 1124.62   42.18
   4  -3  -5 1108.09   42.05
   4  -3  -5 1145.01   44.04
   5  -3  -5  743.26   32.79
   5  -3  -5  742.45   31.48
   5  -3  -5  772.54   31.65
   6  -3  -5  546.36   26.10
   6  -3  -5  606.35   26.91
   6  -3  -5  503.25   26.78
   7  -3  -5   85.32    9.89
   7  -3  -5   72.87    9.44
   7  -3  -5  101.65   11.00
   8  -3  -5  207.52   17.00
   8  -3  -5  268.98   17.94
   9  -3  -5    4.24    4.97
   9  -3  -5   13.33    6.39
  10  -3  -5  286.00   22.81
 -10  -2  -5   23.09    7.88
 -10  -2  -5   26.52    8.65
  -9  -2  -5  108.17   13.39
  -9  -2  -5  119.22   13.12
  -8  -2  -5  178.77   15.08
  -8  -2  -5  156.25   13.98
  -7  -2  -5  170.76   13.23
  -7  -2  -5  206.41   14.30
  -7  -2  -5  163.50   13.37
  -6  -2  -5  164.59   12.45
  -6  -2  -5  173.39   12.80
  -6  -2  -5  169.09   12.03
  -6  -2  -5  169.73   12.04
  -5  -2  -5  556.96   25.26
  -5  -2  -5  550.32   24.22
  -5  -2  -5  533.98   23.80
  -4  -2  -5   39.33    5.17
  -4  -2  -5   34.76    4.56
  -4  -2  -5   39.64    4.64
  -3  -2  -5  217.63   10.44
  -3  -2  -5  207.47   10.20
  -3  -2  -5  224.37   11.20
  -2  -2  -5  114.02    5.72
  -2  -2  -5  126.37    5.86
  -2  -2  -5  111.73    6.39
  -1  -2  -5 1302.43   45.07
  -1  -2  -5 1337.42   45.26
   0  -2  -5  446.41   16.19
   0  -2  -5  471.90   19.95
   0  -2  -5  465.52   16.30
   1  -2  -5 1365.94   48.83
   1  -2  -5 1282.47   45.47
   1  -2  -5 1325.62   45.62
   2  -2  -5  115.58    7.61
   2  -2  -5   99.67    5.78
   2  -2  -5  117.05    6.11
   2  -2  -5  128.52    7.03
   3  -2  -5  244.37   11.74
   3  -2  -5  233.63   11.55
   3  -2  -5  261.42   12.70
   3  -2  -5  227.40   12.23
   4  -2  -5   61.99    5.63
   4  -2  -5   53.63    6.03
   4  -2  -5   43.79    5.25
   4  -2  -5   40.21    5.08
   5  -2  -5  570.46   22.40
   5  -2  -5  474.88   22.85
   5  -2  -5  512.33   23.21
   5  -2  -5  465.13   23.86
   6  -2  -5  179.52   12.44
   6  -2  -5  191.75   10.64
   6  -2  -5  157.09   11.73
   6  -2  -5  144.23   12.39
   7  -2  -5  160.96   13.85
   7  -2  -5  195.17   14.25
   7  -2  -5  165.42   13.37
   8  -2  -5  138.77   14.06
   8  -2  -5  150.72   13.12
   9  -2  -5  127.05   13.64
   9  -2  -5  138.42   14.98
  10  -2  -5   19.47    8.03
 -11  -1  -5   18.69    8.36
 -10  -1  -5  414.30   26.40
 -10  -1  -5  410.39   27.44
  -9  -1  -5   48.48    9.29
  -9  -1  -5   41.84    9.22
  -8  -1  -5  122.24   12.88
  -8  -1  -5  116.69   12.13
  -7  -1  -5   89.25    9.64
  -7  -1  -5   49.59    7.79
  -7  -1  -5   72.18    9.16
  -6  -1  -5  557.08   25.19
  -6  -1  -5  517.37   24.82
  -6  -1  -5  505.14   25.21
  -5  -1  -5    1.05    2.51
  -5  -1  -5    1.97    2.31
  -5  -1  -5   -1.40    2.12
  -5  -1  -5    1.29    2.05
  -4  -1  -5  947.26   36.96
  -4  -1  -5  941.07   35.66
  -4  -1  -5  938.52   35.25
  -4  -1  -5  933.77   36.99
  -3  -1  -5  536.81   21.39
  -3  -1  -5  566.60   21.41
  -3  -1  -5  548.80   22.47
  -2  -1  -5  609.93   21.41
  -2  -1  -5  595.93   21.48
  -2  -1  -5  594.31   22.65
  -1  -1  -5  225.42    8.72
  -1  -1  -5  207.81   11.08
  -1  -1  -5  225.52    8.66
   0  -1  -5 1080.21   40.20
   1  -1  -5  216.57    8.68
   1  -1  -5  210.07   10.87
   1  -1  -5  198.74    8.57
   2  -1  -5  648.13   24.39
   2  -1  -5  643.58   25.69
   2  -1  -5  624.78   23.07
   2  -1  -5  637.53   23.21
   3  -1  -5  596.63   24.08
   3  -1  -5  566.23   22.85
   3  -1  -5  572.19   23.89
   3  -1  -5  602.43   23.10
   4  -1  -5  964.54   36.17
   4  -1  -5  884.77   37.03
   4  -1  -5  996.80   36.45
   4  -1  -5  925.85   36.00
   5  -1  -5    7.26    2.99
   5  -1  -5    2.56    2.12
   5  -1  -5    1.52    2.17
   5  -1  -5   -0.42    2.21
   6  -1  -5  561.49   25.83
   6  -1  -5  496.29   25.86
   6  -1  -5  530.76   22.66
   6  -1  -5  537.49   25.35
   7  -1  -5   61.99    8.30
   7  -1  -5   96.52   10.35
   7  -1  -5   78.29    6.70
   7  -1  -5   51.49    8.65
   8  -1  -5   91.42   11.73
   8  -1  -5  116.32   11.76
   9  -1  -5   44.40    9.59
   9  -1  -5   52.74    9.40
  10  -1  -5  430.02   28.70
  11  -1  -5   -0.56    5.34
 -11   0  -5   43.88   11.41
 -10   0  -5  188.94   18.47
  -9   0  -5    6.52    5.46
  -9   0  -5    8.84    5.53
  -8   0  -5  444.97   24.19
  -8   0  -5  386.89   24.08
  -7   0  -5   56.00    8.15
  -7   0  -5   53.09    8.40
  -7   0  -5   65.01    8.63
  -6   0  -5    6.38    3.38
  -6   0  -5    5.93    3.32
  -6   0  -5   11.20    4.06
  -5   0  -5  163.82   10.80
  -5   0  -5  166.69   10.69
  -5   0  -5  160.35   11.19
  -4   0  -5  589.25   25.37
  -4   0  -5  598.45   24.59
  -4   0  -5  607.60   24.52
  -3   0  -5  128.46    7.69
  -3   0  -5  129.17    7.28
  -3   0  -5  119.61    7.22
  -3   0  -5  118.94    7.59
  -2   0  -5  182.81    9.52
  -2   0  -5  171.58    7.72
  -2   0  -5  183.35    8.66
  -2   0  -5  178.23    7.95
  -1   0  -5  696.94   27.95
  -1   0  -5  745.86   25.70
  -1   0  -5  727.01   25.56
   0   0  -5    0.03    0.61
   0   0  -5   -0.42    1.11
   0   0  -5    0.20    0.72
   1   0  -5  668.41   23.49
   1   0  -5  680.31   27.07
   1   0  -5  714.77   24.93
   1   0  -5  693.10   23.56
   1   0  -5  701.77   24.77
   2   0  -5  170.26    8.72
   2   0  -5  166.58    8.09
   2   0  -5  172.96    9.51
   2   0  -5  172.55    8.07
   3   0  -5  121.35    7.83
   3   0  -5  119.69    7.79
   3   0  -5  126.96    7.55
   3   0  -5  119.14    7.40
   4   0  -5  599.88   24.54
   4   0  -5  580.98   24.10
   4   0  -5  583.56   24.23
   4   0  -5  571.87   25.29
   5   0  -5  157.30    9.52
   5   0  -5  165.88   10.98
   5   0  -5  156.18   11.27
   6   0  -5   13.80    4.53
   6   0  -5    9.99    4.26
   6   0  -5   10.74    3.20
   6   0  -5    6.36    3.40
   7   0  -5   51.06    7.88
   7   0  -5   70.25    6.38
   7   0  -5   65.89    8.82
   7   0  -5   57.87    8.69
   8   0  -5  451.58   24.44
   8   0  -5  421.06   25.35
   9   0  -5    4.12    4.99
   9   0  -5   10.49    5.90
  10   0  -5  175.96   17.90
  11   0  -5   25.09    9.52
 -11   1  -5    4.00    6.85
 -10   1  -5  414.32   27.80
  -9   1  -5   58.84   10.17
  -9   1  -5   72.74   11.63
  -8   1  -5  147.14   13.42
  -8   1  -5  113.67   12.73
  -7   1  -5   72.00    8.92
  -7   1  -5   74.84    9.23
  -7   1  -5   76.55    9.62
  -6   1  -5  498.87   25.27
  -6   1  -5  503.17   24.62
  -6   1  -5  546.81   25.01
  -5   1  -5    0.45    1.93
  -5   1  -5    5.84    2.86
  -5   1  -5    0.38    2.42
  -4   1  -5 1002.27   35.86
  -4   1  -5  962.57   36.48
  -4   1  -5  946.87   37.78
  -4   1  -5  942.17   36.73
  -3   1  -5  569.49   24.13
  -3   1  -5  575.85   23.31
  -3   1  -5  631.79   23.46
  -3   1  -5  609.43   23.66
  -2   1  -5  637.24   22.61
  -2   1  -5  621.37   22.77
  -2   1  -5  603.19   24.22
  -2   1  -5  608.22   23.62
  -1   1  -5  205.46    8.89
  -1   1  -5  193.56    9.73
  -1   1  -5  201.51    7.89
  -1   1  -5  206.67    7.85
  -1   1  -5  202.67    8.90
   0   1  -5 1143.06   39.15
   0   1  -5 1107.32   38.94
   1   1  -5  212.25    9.47
   1   1  -5  218.98   10.43
   1   1  -5  207.62    9.35
   1   1  -5  218.65    8.68
   1   1  -5  210.74    8.55
   2   1  -5  628.57   24.12
   2   1  -5  604.83   22.97
   3   1  -5  577.25   22.77
   3   1  -5  548.76   22.27
   3   1  -5  568.41   23.65
   4   1  -5  969.05   36.52
   4   1  -5  944.40   36.63
   4   1  -5  951.31   38.06
   5   1  -5    2.13    2.65
   5   1  -5    1.43    2.26
   5   1  -5    1.31    2.19
   6   1  -5  505.61   25.92
   6   1  -5  542.60   25.57
   6   1  -5  522.73   24.83
   7   1  -5   85.48    9.55
   7   1  -5  100.15   10.51
   7   1  -5   75.66    9.88
   7   1  -5   87.81    7.26
   8   1  -5  111.47   12.64
   8   1  -5  109.90   11.77
   9   1  -5   56.45   10.66
   9   1  -5   51.54    9.64
  10   1  -5  423.59   28.55
  11   1  -5   13.19    7.39
 -10   2  -5   24.25    8.22
  -9   2  -5  101.03   13.59
  -9   2  -5  138.69   14.43
  -8   2  -5  142.02   14.21
  -8   2  -5  140.45   13.41
  -7   2  -5  179.48   14.20
  -7   2  -5  199.58   14.11
  -7   2  -5  168.49   13.38
  -6   2  -5  167.53   12.09
  -6   2  -5  179.53   12.29
  -6   2  -5  137.40   12.07
  -5   2  -5  479.75   23.45
  -5   2  -5  475.57   22.59
  -5   2  -5  515.11   22.79
  -4   2  -5   42.86    4.07
  -4   2  -5   34.42    4.90
  -4   2  -5   42.87    5.59
  -4   2  -5   54.53    5.60
  -3   2  -5  252.43   12.44
  -3   2  -5  219.78   11.49
  -3   2  -5  227.56   11.07
  -3   2  -5  232.18   11.45
  -2   2  -5  116.75    6.44
  -2   2  -5  108.08    6.36
  -2   2  -5  107.87    6.45
  -2   2  -5  112.31    6.94
  -1   2  -5 1249.88   44.09
  -1   2  -5 1355.18   45.54
  -1   2  -5 1317.05   46.04
  -1   2  -5 1283.29   44.03
   0   2  -5  425.57   16.15
   0   2  -5  424.86   16.16
   0   2  -5  460.85   17.43
   0   2  -5  470.30   17.51
   1   2  -5 1260.29   44.13
   1   2  -5 1331.00   45.79
   1   2  -5 1281.26   44.07
   1   2  -5 1312.31   46.04
   2   2  -5  118.11    6.76
   2   2  -5  108.59    6.65
   2   2  -5  123.18    7.45
   2   2  -5  116.26    6.75
   3   2  -5  205.13   10.96
   3   2  -5  208.40   10.76
   3   2  -5  201.04   11.43
   4   2  -5   37.77    5.57
   4   2  -5   46.28    5.38
   4   2  -5   34.58    4.89
   5   2  -5  552.34   24.54
   5   2  -5  495.87   24.94
   5   2  -5  544.66   24.24
   6   2  -5  177.19   13.20
   6   2  -5  176.63   12.54
   6   2  -5  183.49   13.01
   7   2  -5  199.71   15.03
   7   2  -5  194.75   14.18
   7   2  -5  204.64   15.39
   8   2  -5  180.27   14.93
   8   2  -5  172.43   15.43
   9   2  -5  126.94   13.60
   9   2  -5  122.81   14.38
  10   2  -5   23.57    8.65
 -10   3  -5  291.90   22.99
  -9   3  -5    0.05    4.83
  -9   3  -5    7.12    5.57
  -8   3  -5  257.94   18.07
  -8   3  -5  222.87   17.43
  -7   3  -5   79.29    9.74
  -7   3  -5   88.46   10.54
  -7   3  -5   89.65   10.08
  -6   3  -5  537.71   27.27
  -6   3  -5  590.01   26.92
  -6   3  -5  554.34   26.65
  -5   3  -5  732.14   32.57
  -5   3  -5  734.46   31.75
  -5   3  -5  769.07   28.18
  -5   3  -5  751.14   31.53
  -4   3  -5 1165.66   44.79
  -4   3  -5 1154.20   41.66
  -4   3  -5 1150.08   43.15
  -4   3  -5 1114.64   43.25
  -3   3  -5  132.66    8.49
  -3   3  -5  133.91    7.22
  -3   3  -5  130.16    8.23
  -3   3  -5  128.83    8.83
  -2   3  -5  182.93    9.71
  -2   3  -5  196.79    9.75
  -2   3  -5  185.64   10.23
  -2   3  -5  193.84    8.90
  -1   3  -5  494.44   18.80
  -1   3  -5  500.75   20.10
  -1   3  -5  476.77   18.93
   0   3  -5    6.76    1.79
   0   3  -5    5.34    1.72
   0   3  -5    4.04    1.82
   1   3  -5  481.71   19.09
   1   3  -5  488.10   19.04
   1   3  -5  511.23   20.29
   2   3  -5  152.93    8.45
   2   3  -5  158.67    8.77
   2   3  -5  157.45    7.78
   2   3  -5  158.73    9.23
   3   3  -5  150.10    9.71
   3   3  -5  145.75    8.92
   3   3  -5  144.25    7.84
   3   3  -5  148.38    9.12
   4   3  -5 1232.93   44.03
   4   3  -5 1103.91   44.87
   4   3  -5 1113.36   43.18
   5   3  -5  723.20   30.31
   5   3  -5  650.23   29.42
   5   3  -5  715.33   31.54
   6   3  -5  514.09   25.49
   6   3  -5  551.04   27.23
   6   3  -5  544.08   26.13
   7   3  -5   82.57   10.60
   7   3  -5  104.35   11.07
   7   3  -5   87.94    9.93
   8   3  -5  236.22   18.14
   8   3  -5  261.14   18.02
   9   3  -5   -2.60    4.03
  10   3  -5  282.01   22.59
 -10   4  -5   46.38   10.83
  -9   4  -5  202.63   17.52
  -9   4  -5  178.70   17.53
  -8   4  -5  271.68   19.97
  -8   4  -5  299.32   19.89
  -7   4  -5  163.01   13.79
  -7   4  -5  191.42   15.04
  -6   4  -5  226.07   15.35
  -6   4  -5  216.55   14.61
  -6   4  -5  227.14   10.10
  -6   4  -5  213.27   14.65
  -5   4  -5  335.70   19.37
  -5   4  -5  369.19   15.56
  -5   4  -5  375.93   19.15
  -5   4  -5  375.74   18.94
  -4   4  -5  292.45   15.68
  -4   4  -5  286.11   15.97
  -4   4  -5  299.90   15.52
  -3   4  -5  790.42   28.45
  -3   4  -5  757.52   30.97
  -3   4  -5  803.75   32.45
  -3   4  -5  819.94   31.07
  -2   4  -5  936.62   31.71
  -2   4  -5  885.75   33.50
  -2   4  -5  906.76   35.16
  -2   4  -5  858.78   33.61
  -1   4  -5  504.07   21.13
  -1   4  -5  484.98   19.92
  -1   4  -5  500.49   19.92
   0   4  -5  169.10    8.89
   0   4  -5  171.76    8.95
   0   4  -5  178.45    9.76
   1   4  -5  460.76   18.71
   1   4  -5  468.98   19.84
   1   4  -5  448.31   18.76
   2   4  -5  819.22   33.05
   2   4  -5  807.79   31.61
   2   4  -5  863.43   32.08
   2   4  -5  867.23   30.04
   3   4  -5  750.88   31.19
   3   4  -5  830.95   33.22
   3   4  -5  845.41   31.98
   3   4  -5  802.76   29.08
   4   4  -5  348.66   18.37
   4   4  -5  329.91   17.05
   4   4  -5  365.30   17.86
   5   4  -5  362.96   19.11
   5   4  -5  363.12   18.78
   5   4  -5  355.23   19.80
   6   4  -5  252.16   15.90
   6   4  -5  237.72   16.23
   6   4  -5  203.86   14.43
   7   4  -5  165.18   14.41
   7   4  -5  170.24   13.78
   8   4  -5  294.60   19.76
   8   4  -5  308.65   21.41
   9   4  -5  184.83   17.62
  10   4  -5   44.98   10.73
 -10   5  -5   49.70   11.63
  -9   5  -5  136.43   15.93
  -9   5  -5  131.71   14.69
  -8   5  -5  235.59   17.39
  -8   5  -5  215.13   18.23
  -7   5  -5   38.47    7.65
  -7   5  -5   39.04    8.20
  -6   5  -5   20.06    5.85
  -6   5  -5   25.50    3.13
  -6   5  -5   23.46    5.82
  -6   5  -5   23.09    5.55
  -5   5  -5  171.40   12.16
  -5   5  -5  176.72   12.97
  -5   5  -5  188.06   12.59
  -4   5  -5  402.67   18.70
  -4   5  -5  353.09   19.20
  -4   5  -5  352.77   18.42
  -3   5  -5   49.35    3.49
  -3   5  -5   43.42    5.32
  -3   5  -5   54.18    6.39
  -3   5  -5   49.71    5.77
  -2   5  -5  202.15   11.93
  -2   5  -5  200.04   11.03
  -2   5  -5  196.06   11.18
  -1   5  -5  399.08   17.45
  -1   5  -5  405.03   17.65
  -1   5  -5  393.26   18.46
   0   5  -5  517.21   22.16
   0   5  -5  521.03   21.10
   0   5  -5  499.93   20.95
   1   5  -5  462.83   19.20
   1   5  -5  402.24   18.56
   1   5  -5  473.78   20.26
   2   5  -5  152.34    9.58
   2   5  -5  160.04    9.61
   2   5  -5  163.27   10.36
   3   5  -5   60.97    3.89
   3   5  -5   64.76    6.45
   3   5  -5   61.92    6.75
   3   5  -5   59.05    6.15
   4   5  -5  342.71   17.51
   4   5  -5  342.88   17.32
   4   5  -5  310.25   17.83
   4   5  -5  320.39   13.48
   5   5  -5  171.20   12.17
   5   5  -5  176.18   12.56
   5   5  -5  186.10   13.36
   6   5  -5   16.47    4.72
   6   5  -5    3.69    3.64
   6   5  -5   20.15    5.79
   7   5  -5   41.69    7.52
   7   5  -5   42.92    8.50
   8   5  -5  196.33   17.39
   8   5  -5  197.56   16.21
   9   5  -5  112.52   14.49
  10   5  -5   93.90   14.20
 -10   6  -5  102.13   15.14
  -9   6  -5  288.06   22.21
  -8   6  -5   38.73    9.06
  -8   6  -5   50.71    9.38
  -7   6  -5  443.03   25.96
  -7   6  -5  430.13   24.50
  -6   6  -5  405.87   24.04
  -6   6  -5  462.18   23.67
  -6   6  -5  445.40   23.75
  -5   6  -5  186.61   13.74
  -5   6  -5  162.70   12.34
  -5   6  -5  177.69   12.77
  -4   6  -5  915.62   35.93
  -4   6  -5  842.54   37.21
  -4   6  -5  853.45   35.91
  -3   6  -5 1166.98   43.72
  -3   6  -5 1142.72   44.01
  -3   6  -5 1118.82   45.38
  -2   6  -5   47.11    5.96
  -2   6  -5   51.34    5.65
  -2   6  -5   44.77    5.58
  -1   6  -5  286.19   14.14
  -1   6  -5  278.19   14.01
  -1   6  -5  261.70   14.56
   0   6  -5   83.34    7.26
   0   6  -5   72.35    6.39
   0   6  -5   74.83    6.51
   1   6  -5  260.31   14.56
   1   6  -5  277.87   13.95
   1   6  -5  272.06   13.74
   2   6  -5   60.46    6.22
   2   6  -5   59.33    6.16
   2   6  -5   52.57    6.41
   3   6  -5 1102.23   45.25
   3   6  -5 1170.83   44.14
   3   6  -5 1157.20   43.88
   4   6  -5  868.78   35.90
   4   6  -5  852.76   37.40
   4   6  -5  870.79   30.43
   4   6  -5  904.22   36.37
   5   6  -5  173.69   12.86
   5   6  -5  187.97   14.01
   5   6  -5  231.45   14.42
   6   6  -5  389.93   21.95
   6   6  -5  429.47   23.93
   6   6  -5  408.86   22.54
   7   6  -5  456.39   26.24
   7   6  -5  437.42   24.52
   8   6  -5   65.12   11.04
   8   6  -5   46.51    9.02
   9   6  -5  304.10   23.20
  10   6  -5   82.25   14.17
 -10   7  -5   60.85   13.00
  -9   7  -5    7.04    6.20
  -8   7  -5   32.10    8.39
  -8   7  -5   51.08   10.28
  -7   7  -5  240.21   17.34
  -7   7  -5  206.11   17.53
  -6   7  -5   24.44    6.55
  -6   7  -5   18.55    5.43
  -6   7  -5   28.96    7.02
  -5   7  -5  663.27   30.25
  -5   7  -5  678.16   32.08
  -5   7  -5  618.10   30.18
  -4   7  -5  170.90   13.06
  -4   7  -5  180.38   12.72
  -4   7  -5  195.38   12.69
  -3   7  -5   22.65    5.10
  -3   7  -5   14.73    4.16
  -3   7  -5   21.56    4.60
  -2   7  -5   61.90    6.66
  -2   7  -5   63.61    6.85
  -2   7  -5   82.37    8.03
  -1   7  -5 1623.85   58.37
  -1   7  -5 1633.73   60.74
  -1   7  -5 1569.85   58.26
   0   7  -5   63.31    7.07
   0   7  -5   81.73    7.01
   0   7  -5   66.18    6.56
   1   7  -5 1504.57   54.85
   1   7  -5 1492.01   54.60
   1   7  -5 1483.60   56.82
   2   7  -5   82.02    8.18
   2   7  -5   74.60    7.39
   2   7  -5   91.45    7.84
   3   7  -5   21.70    4.66
   3   7  -5   32.70    5.90
   3   7  -5   21.14    4.55
   4   7  -5  163.24   11.81
   4   7  -5  142.42   11.02
   4   7  -5  160.89   12.30
   5   7  -5  620.56   28.99
   5   7  -5  579.00   28.19
   5   7  -5  611.12   30.15
   6   7  -5   23.48    6.20
   6   7  -5   21.69    6.24
   7   7  -5  230.63   16.65
   7   7  -5  214.79   17.99
   8   7  -5   22.12    7.68
   9   7  -5   22.75    8.18
  10   7  -5   48.58   11.33
 -10   8  -5   85.68   15.10
  -9   8  -5  148.79   17.31
  -8   8  -5    0.31    4.70
  -8   8  -5   -1.10    4.99
  -7   8  -5  178.21   16.67
  -7   8  -5  186.34   15.76
  -6   8  -5  133.21   12.47
  -6   8  -5  102.14   12.07
  -5   8  -5  115.00   10.94
  -5   8  -5   90.66   10.06
  -5   8  -5  102.45   11.34
  -4   8  -5  166.42   13.66
  -4   8  -5  158.19   12.21
  -4   8  -5  184.52   12.69
  -3   8  -5  109.36   10.13
  -3   8  -5   93.23    9.00
  -3   8  -5   97.59    9.33
  -2   8  -5  176.77   11.71
  -2   8  -5  179.62   12.66
  -2   8  -5  172.19   11.82
  -1   8  -5  353.03   17.78
  -1   8  -5  333.38   18.55
  -1   8  -5  350.68   17.85
   0   8  -5  958.47   37.20
   0   8  -5  923.85   36.95
   0   8  -5  888.87   38.41
   1   8  -5  319.82   18.25
   1   8  -5  368.97   17.95
   1   8  -5  327.51   17.21
   2   8  -5  206.77   13.81
   2   8  -5  197.95   12.68
   2   8  -5  199.36   12.60
   3   8  -5   60.88    7.36
   3   8  -5   85.59    8.67
   3   8  -5   69.08    8.44
   4   8  -5  194.27   13.33
   4   8  -5  163.15   12.21
   4   8  -5  176.01   13.73
   5   8  -5  114.01   10.79
   5   8  -5  106.77   11.53
   6   8  -5  129.56   13.50
   6   8  -5  149.64   13.17
   7   8  -5  182.76   15.24
   7   8  -5  140.61   15.19
   8   8  -5   -1.77    4.13
   9   8  -5  178.38   18.50
  10   8  -5   79.83   14.46
  -9   9  -5   22.94    9.04
  -8   9  -5  155.21   17.03
  -7   9  -5   53.17   10.50
  -7   9  -5   52.09    9.98
  -6   9  -5  247.58   18.97
  -6   9  -5  262.15   18.27
  -5   9  -5   56.65    9.49
  -5   9  -5   73.54    9.62
  -5   9  -5   82.45    9.80
  -4   9  -5  115.30   10.92
  -4   9  -5  103.93   11.21
  -4   9  -5  132.47   11.53
  -3   9  -5   45.97    7.04
  -3   9  -5   36.87    7.03
  -3   9  -5   42.91    6.86
  -2   9  -5  374.29   20.38
  -2   9  -5  442.45   21.26
  -2   9  -5  395.99   21.79
  -1   9  -5  135.26   10.38
  -1   9  -5  117.99   10.01
  -1   9  -5  121.02   10.82
   0   9  -5 1296.22   52.36
   0   9  -5 1413.08   50.87
   0   9  -5 1230.69   49.90
   1   9  -5  149.23   10.96
   1   9  -5  145.24   11.91
   1   9  -5  124.78   10.30
   2   9  -5  388.55   21.68
   2   9  -5  389.61   20.18
   2   9  -5  411.29   20.73
   3   9  -5   44.64    6.74
   3   9  -5   32.53    6.33
   3   9  -5   40.25    7.26
   4   9  -5  133.85   11.68
   4   9  -5  120.63   11.00
   4   9  -5  121.63   12.06
   5   9  -5   69.86    9.06
   5   9  -5   70.17   10.00
   6   9  -5  221.18   16.30
   6   9  -5  233.45   17.76
   7   9  -5   67.65   11.30
   7   9  -5   50.50    9.27
   8   9  -5  188.86   18.58
   9   9  -5   50.71   11.71
  -9  10  -5   55.39   12.76
  -8  10  -5  218.46   20.44
  -7  10  -5  185.39   17.05
  -7  10  -5  176.08   17.31
  -6  10  -5   82.12   11.12
  -6  10  -5   95.34   12.51
  -5  10  -5  104.72   11.50
  -5  10  -5  115.78   12.83
  -4  10  -5  345.47   20.14
  -4  10  -5  276.22   19.60
  -4  10  -5  377.43   20.74
  -3  10  -5  427.76   21.97
  -3  10  -5  393.81   21.61
  -3  10  -5  355.51   22.03
  -2  10  -5  310.58   18.15
  -2  10  -5  317.91   18.35
  -2  10  -5  316.35   19.46
  -1  10  -5  326.93   18.18
  -1  10  -5  322.80   18.19
  -1  10  -5  313.13   19.04
   0  10  -5    0.38    2.30
   0  10  -5    3.25    3.65
   0  10  -5    3.29    3.14
   1  10  -5  339.76   18.69
   1  10  -5  304.36   19.43
   1  10  -5  385.38   19.54
   2  10  -5  380.93   19.78
   2  10  -5  331.42   18.77
   2  10  -5  307.31   19.64
   3  10  -5  410.04   23.56
   3  10  -5  419.74   22.52
[truncated: 689,329 more chars]
