# Supplementary material for: Crystal structure of trans-di­aqua­(1,4,8,11-tetra­aza­undeca­ne)nickel(II) bis­(pyridine-2,6-di­carboxyl­ato)nickel(II)
Source: Acta Crystallogr E Crystallogr Commun. 2021 Oct 29;77(Pt 11):1175–9. doi: 10.1107/S2056989021011178 (PMC8587994; doi:10.1107/S2056989021011178)
Supplement: Supplementary file 2 [file e-77-01175-Isup2.hkl]

#
# h,k,l, Fc-squared, Fo-squared, sigma(Fo-squared), status flag
#
data_I
_shelx_title ' yala053 in P2(1)2(1)2(1)'
_shelx_refln_list_code          4
_shelx_F_calc_maximum      308.90
_exptl_crystal_F_000      1336.00
_reflns_d_resolution_high  0.8193

loop_
 _space_group_symop_operation_xyz
 'x, y, z'
 '-x+1/2, -y, z+1/2'
 '-x, y+1/2, -z+1/2'
 'x+1/2, -y+1/2, -z'

_cell_length_a     9.3219
_cell_length_b    16.3211
_cell_length_c    16.9483
_cell_angle_alpha  90.000
_cell_angle_beta   90.000
_cell_angle_gamma  90.000

_shelx_F_squared_multiplier     1.000

loop_
 _refln_index_h
 _refln_index_k
 _refln_index_l
 _refln_F_squared_calc
 _refln_F_squared_meas
 _refln_F_squared_sigma
 _refln_observed_status
   2   0   0       3294.94       3539.42        53.51 o
   4   0   0      16245.14      16140.43       233.70 o
   6   0   0      37595.61      37401.06       647.80 o
   8   0   0        346.71        413.68        37.22 o
  10   0   0        881.29        854.95        87.91 o
   1   1   0       1969.05       1825.94        20.57 o
   2   1   0       7411.75       7229.71        67.77 o
   3   1   0      36249.82      37006.65       356.29 o
   4   1   0        308.80        278.46        11.34 o
   5   1   0       1296.02       1240.99        26.59 o
   6   1   0       4075.01       4086.95        64.44 o
   7   1   0        304.37        279.86        20.41 o
   8   1   0       1065.38        994.62        37.36 o
   9   1   0       1419.60       1586.91       115.10 o
  10   1   0        181.36        160.44        33.14 o
  11   1   0         61.70         93.15        31.50 o
   1   2   0       3258.83       3342.81        36.20 o
   2   2   0       1822.71       2074.60        24.71 o
   3   2   0       6490.17       6675.63        70.47 o
   4   2   0        303.01        274.95        11.57 o
   5   2   0       2567.91       2485.59        41.17 o
   6   2   0       1655.62       1947.97        42.13 o
   7   2   0         14.15         19.47         9.10 o
   8   2   0        457.28        463.34        26.01 o
   9   2   0         63.79         64.23        23.47 o
  10   2   0         48.54         33.27        25.62 o
  11   2   0        637.72        706.02        64.40 o
   1   3   0      36324.49      37432.62       284.80 o
   2   3   0        618.18        607.11        12.82 o
   3   3   0      15943.01      15072.19       153.45 o
   4   3   0       8098.50       8111.83        86.96 o
   5   3   0      13625.35      13818.67       155.40 o
   6   3   0        116.78        119.86        14.62 o
   7   3   0       5100.25       5227.92        91.41 o
   8   3   0       2240.31       2337.47        58.26 o
   9   3   0       5845.07       6103.51       163.45 o
  10   3   0          4.69         11.80        22.54 o
  11   3   0        212.81        198.84        39.74 o
   0   4   0       4070.96       4188.01        62.85 o
   2   4   0      28233.04      29439.87       264.16 o
   3   4   0       5962.10       6337.49        72.69 o
   4   4   0       8981.00       8953.60       104.79 o
   5   4   0        597.18        605.86        21.03 o
   6   4   0       8842.69       8636.61       120.79 o
   7   4   0        401.80        412.75        24.48 o
   8   4   0       2274.38       2319.85        62.19 o
   9   4   0         56.29         33.01        18.31 o
  10   4   0       2068.51       2151.17        84.81 o
  11   4   0        143.41        158.39        36.47 o
   1   5   0          8.51          3.82         3.18 o
   2   5   0       3200.69       3359.53        40.38 o
   3   5   0      12139.93      13016.18       131.10 o
   4   5   0        121.89        162.56        10.85 o
   5   5   0       1714.00       1697.53        35.79 o
   6   5   0       1014.90       1020.18        33.75 o
   7   5   0        213.00        181.95        18.35 o
   8   5   0          1.04         -2.38        13.41 o
   9   5   0        191.63        209.46        35.46 o
  10   5   0          6.36         21.70        23.41 o
  11   5   0         26.71         68.58        44.99 o
   0   6   0      32272.30      33186.52       456.18 o
   1   6   0       1485.87       1490.87        22.19 o
   2   6   0          3.68          7.08         4.01 o
   3   6   0       3730.07       3672.13        46.26 o
   4   6   0       9081.65       8979.03       107.11 o
   5   6   0       5853.95       5366.08        78.38 o
   6   6   0       5394.92       5300.26        82.44 o
   7   6   0        251.39        244.81        21.01 o
   8   6   0        234.78        210.17        28.01 o
   9   6   0       1899.91       1909.21        86.03 o
  10   6   0        263.18        194.33        38.93 o
   1   7   0       6441.41       6669.14        70.56 o
   2   7   0       2453.73       2644.02        42.51 o
   3   7   0      78524.05      79463.58       759.63 o
   4   7   0       1456.73       1592.14        29.45 o
   5   7   0        963.41       1026.39        33.28 o
   6   7   0       2467.09       2550.23        56.80 o
   7   7   0       3637.77       3763.64        82.48 o
   8   7   0         41.70         35.61        17.91 o
   9   7   0       4052.75       3972.54       178.15 o
  10   7   0         46.70         10.07        25.54 o
   0   8   0       1301.46       1347.75        40.37 o
   1   8   0       2032.91       2041.92        32.52 o
   2   8   0        560.00        520.66        15.45 o
   3   8   0         34.79         36.40         6.80 o
   4   8   0        120.59        109.96         9.32 o
   5   8   0       1261.01       1323.19        30.10 o
   6   8   0        962.51        982.13        30.53 o
   7   8   0         12.36          7.57        14.03 o
   8   8   0         22.50         48.85        20.40 o
   9   8   0        798.77        898.41        64.85 o
  10   8   0        473.53        388.09        50.18 o
   1   9   0        798.49        755.83        22.85 o
   2   9   0       4336.32       4373.09        63.04 o
   3   9   0          1.00          0.85         6.63 o
   4   9   0       1071.84       1023.40        24.90 o
   5   9   0         37.70         26.18         7.62 o
   6   9   0       3516.32       3389.32        59.39 o
   7   9   0       1463.22       1593.42        47.88 o
   8   9   0       3307.55       3311.79       113.40 o
   9   9   0        213.17        209.19        38.35 o
  10   9   0        361.85        300.87        46.12 o
   0  10   0      22793.61      22897.12       460.47 o
   1  10   0       3132.24       3150.37        57.69 o
   2  10   0       3375.57       3392.55        56.22 o
   3  10   0         60.12         59.34        10.01 o
   4  10   0       2439.56       2469.28        51.85 o
   5  10   0       5295.27       5276.52        78.57 o
   6  10   0      10731.59      11000.38       168.21 o
   7  10   0       2167.43       2349.70       116.71 o
   8  10   0        286.48        292.78        50.42 o
   9  10   0        645.40        642.96        59.07 o
   1  11   0       1270.07       1177.31        32.94 o
   2  11   0        579.77        671.92        26.32 o
   3  11   0       3427.89       3490.87        79.27 o
   4  11   0         17.66         11.66        11.30 o
   5  11   0       4972.90       4603.58        94.14 o
   6  11   0       1860.48       1880.62        63.26 o
   7  11   0        965.75        851.28       108.27 o
   8  11   0        247.80        219.08        38.11 o
   9  11   0        557.46        554.61        56.97 o
   0  12   0        325.08        272.77        28.85 o
   1  12   0         39.74         32.52         9.97 o
   2  12   0       1806.57       1839.25        44.49 o
   3  12   0         49.90         30.78        11.76 o
   4  12   0       1452.18       1339.25        46.63 o
   5  12   0       2107.24       1973.51        67.59 o
   6  12   0        376.86        323.92        31.62 o
   7  12   0         79.56         73.03        27.07 o
   8  12   0         26.74         71.23        28.74 o
   9  12   0          9.86          6.47        27.10 o
   1  13   0       1092.33       1006.83        42.81 o
   2  13   0      11854.89      11569.11       284.75 o
   3  13   0       6554.97       6357.58       131.16 o
   4  13   0       1195.43       1237.30        51.36 o
   5  13   0        155.41        123.41        22.88 o
   6  13   0       3252.75       2915.33       128.77 o
   7  13   0        719.61        610.18        55.70 o
   8  13   0       3830.07       3453.37       125.35 o
   0  14   0      12515.57      12149.13       295.14 o
   1  14   0       1944.59       1992.28        64.31 o
   2  14   0       1405.85       1381.44        52.88 o
   3  14   0        378.78        356.78        31.02 o
   4  14   0       1746.75       1651.79        63.83 o
   5  14   0        144.69        126.73        26.53 o
   6  14   0       6118.48       5770.16       164.12 o
   7  14   0       1368.19       1259.65        77.37 o
   8  14   0          0.30         -5.75        27.31 o
   1  15   0         99.49         58.54        17.15 o
   2  15   0        396.70        362.76        31.88 o
   3  15   0          1.36         11.83        14.87 o
   4  15   0        311.63        346.26        37.21 o
   5  15   0          2.78         -5.90        19.04 o
   6  15   0         19.43          0.09        21.33 o
   7  15   0         30.05         61.77        31.18 o
   0  16   0          0.26         11.90        20.47 o
   1  16   0       2006.65       2202.43        71.62 o
   2  16   0         19.74          9.01        15.68 o
   3  16   0       1064.83       1032.56        83.33 o
   4  16   0        142.29        117.95        29.35 o
   5  16   0       2729.12       2748.51       127.73 o
   6  16   0        234.32        292.59        44.66 o
   1  17   0        498.04        413.73        45.02 o
   2  17   0       2399.17       2284.04       112.48 o
   3  17   0       3586.38       3521.64       129.88 o
   4  17   0        357.23        320.40        71.19 o
   5  17   0        733.44        697.24        62.32 o
   0  18   0       1492.07       1291.66       144.17 o
   1  18   0        242.51        190.84        35.74 o
   2  18   0         26.70         40.23        23.72 o
   3  18   0        638.38        529.43        54.46 o
   4  18   0        682.76        778.22        76.95 o
   1  19   0         33.60         28.35        24.88 o
   2  19   0       1720.49       1705.96        89.74 o
   3  19   0        243.25        265.90        65.38 o
   1   0   1          6.53         -1.38         1.38 o
   2   0   1       5372.92       5500.26        55.03 o
   3   0   1       2991.45       3421.90        42.87 o
   4   0   1        395.20        387.16        13.69 o
   5   0   1       2341.60       2549.77        39.70 o
   6   0   1        692.81        744.78        21.44 o
   7   0   1        542.11        495.29        25.39 o
   8   0   1        404.56        440.80        26.78 o
   9   0   1        756.03        724.61        46.81 o
  10   0   1         94.15         88.77        29.88 o
  11   0   1          1.47          6.15        26.38 o
 -11   1   1        113.32         58.14        34.41 o
 -10   1   1       1091.49        997.86        65.85 o
  -9   1   1        929.39        953.16        71.42 o
  -8   1   1       4642.08       4789.67        89.30 o
  -7   1   1       2649.03       2481.98        66.57 o
  -6   1   1       2129.28       2063.19        43.61 o
  -5   1   1       3532.41       3546.56        52.32 o
  -4   1   1      12377.20      12312.16       135.56 o
  -3   1   1        456.17        441.34        13.47 o
  -2   1   1      50257.46      49197.50       434.74 o
  -1   1   1       9989.13      10021.84        91.67 o
   1   1   1      10404.68      10391.23        94.75 o
   2   1   1      52312.13      52361.89       419.81 o
   3   1   1        374.12        322.41         9.65 o
   4   1   1      12258.55      12430.58       125.10 o
   5   1   1       3598.42       3600.64        55.29 o
   6   1   1       2289.17       2218.27        45.55 o
   7   1   1       2438.28       2389.33        51.00 o
   8   1   1       5012.08       5089.59        92.83 o
   9   1   1        999.65       1002.48        60.85 o
  10   1   1       1015.68       1075.41        68.45 o
  11   1   1        110.83        115.95        35.87 o
 -11   2   1       1657.52       1736.69        90.86 o
 -10   2   1        116.72         79.37        29.51 o
  -9   2   1        535.60        506.83        40.46 o
  -8   2   1        944.38       1027.80        38.35 o
  -7   2   1       5151.26       5196.08        85.11 o
  -6   2   1        271.48        262.26        18.02 o
  -5   2   1      31686.50      32188.36       351.03 o
  -4   2   1       1979.74       2128.04        32.81 o
  -3   2   1       2544.41       2670.70        34.98 o
  -2   2   1        813.61        888.90        15.24 o
  -1   2   1      62058.96      60014.91       509.56 o
   0   2   1       5905.48       5903.10        57.86 o
   1   2   1      62163.83      60983.43       518.10 o
   2   2   1        758.93        800.71        13.76 o
   3   2   1       2476.10       2579.41        38.21 o
   4   2   1       1913.94       2004.99        31.59 o
   5   2   1      31308.45      32131.79       377.98 o
   6   2   1        258.80        260.72        16.94 o
   7   2   1       5197.31       5287.45        86.46 o
   8   2   1       1011.60       1051.96        42.91 o
   9   2   1        500.11        499.52        46.96 o
  10   2   1        116.67         98.70        28.48 o
  11   2   1       1945.81       1988.19        97.74 o
 -11   3   1         27.42         48.32        28.84 o
 -10   3   1        943.04        766.12        59.80 o
  -9   3   1        241.81        277.20        29.65 o
  -8   3   1         78.81         78.42        14.02 o
  -7   3   1        772.13        812.83        31.88 o
  -6   3   1        694.56        738.69        26.27 o
  -5   3   1        606.22        608.28        20.42 o
  -4   3   1        399.87        406.91        12.39 o
  -3   3   1       1952.41       1935.89        29.10 o
  -2   3   1      29132.32      30214.92       292.36 o
  -1   3   1       2102.53       2205.25        24.22 o
   0   3   1        417.34        337.13         7.46 o
   1   3   1       1984.44       2103.47        22.38 o
   2   3   1      29072.23      29534.26       285.93 o
   3   3   1       1668.74       1660.34        29.02 o
   4   3   1        483.05        513.27        17.01 o
   5   3   1        613.13        603.74        23.67 o
   6   3   1        729.18        703.74        27.23 o
   7   3   1        623.15        649.78        28.97 o
   8   3   1        104.02         87.82        16.23 o
   9   3   1        176.13        176.04        27.93 o
  10   3   1        980.76        924.33        67.91 o
  11   3   1         32.82         29.12        28.71 o
 -11   4   1        116.59        109.28        32.99 o
 -10   4   1       1412.61       1395.42        69.32 o
  -9   4   1        919.79        979.79        55.60 o
  -8   4   1        138.56        170.40        22.13 o
  -7   4   1        282.02        284.05        21.51 o
  -6   4   1       4128.54       4044.02        68.60 o
  -5   4   1        510.58        516.74        17.46 o
  -4   4   1       2616.10       2551.93        39.47 o
  -3   4   1        784.45        915.67        21.02 o
  -2   4   1       1975.25       2139.73        27.84 o
  -1   4   1       3663.71       3892.53        39.22 o
   0   4   1       1131.86       1021.55        15.32 o
   1   4   1       3329.69       3553.41        38.19 o
   2   4   1       1683.93       1853.89        27.04 o
   3   4   1        818.99        950.72        20.26 o
   4   4   1       2982.21       2885.98        46.27 o
   5   4   1        458.64        444.46        18.55 o
   6   4   1       4435.10       4311.90        76.63 o
   7   4   1        217.43        245.26        20.10 o
   8   4   1        103.88        101.71        22.25 o
   9   4   1        979.66        979.18        55.59 o
  10   4   1       1552.78       1617.58        82.86 o
  11   4   1         89.77         52.58        29.83 o
 -11   5   1        312.79        267.88        66.54 o
 -10   5   1       1781.22       1759.55        87.15 o
  -9   5   1        756.86        740.08        56.26 o
  -8   5   1       9956.40      10045.72       212.12 o
  -7   5   1        566.54        552.29        28.18 o
  -6   5   1        688.16        652.79        26.03 o
  -5   5   1        148.52        158.77        11.23 o
  -4   5   1      22752.84      23133.63       245.08 o
  -3   5   1       7712.05       7766.12        83.58 o
  -2   5   1      34727.33      34347.05       333.28 o
  -1   5   1       4445.51       4180.10        45.46 o
   0   5   1         19.41         44.54         5.32 o
   1   5   1       4423.24       4195.16        51.92 o
   2   5   1      34997.80      34498.28       321.55 o
   3   5   1       8240.35       8331.45        97.04 o
   4   5   1      22129.89      22597.45       252.23 o
   5   5   1        105.10        123.32        12.01 o
   6   5   1        587.08        613.72        44.35 o
   7   5   1        627.69        632.87        32.27 o
   8   5   1       9984.78      10197.14       170.03 o
   9   5   1        951.98        931.87        61.31 o
  10   5   1       1968.69       1909.59       116.49 o
  11   5   1        277.84        263.87        65.41 o
 -10   6   1        505.83        496.24        70.94 o
  -9   6   1        481.66        467.61        47.97 o
  -8   6   1        284.70        246.18        30.14 o
  -7   6   1        725.85        755.04        32.66 o
  -6   6   1       1100.65       1107.70        29.52 o
  -5   6   1       5964.58       5983.74        98.20 o
  -4   6   1       1440.62       1365.45        38.51 o
  -3   6   1        420.66        427.11        13.12 o
  -2   6   1       3149.95       3186.12        40.62 o
  -1   6   1      19618.27      19509.01       194.79 o
   0   6   1       1055.83       1019.73        20.45 o
   1   6   1      19557.38      19371.13       193.85 o
   2   6   1       3195.47       3190.97        44.85 o
   3   6   1        504.49        510.74        14.30 o
   4   6   1       1464.98       1380.64        28.63 o
   5   6   1       5614.15       5621.04       111.71 o
   6   6   1        924.00        908.40        36.51 o
   7   6   1        792.03        776.11        35.60 o
   8   6   1        262.17        228.69        25.68 o
   9   6   1        408.73        348.01        41.71 o
  10   6   1        520.36        534.55        49.65 o
 -10   7   1         90.13         86.79        31.81 o
  -9   7   1        463.89        462.57        48.95 o
  -8   7   1        142.52        163.68        26.38 o
  -7   7   1        476.75        464.53        39.64 o
  -6   7   1        398.30        444.08        20.56 o
  -5   7   1         39.85         15.37         7.56 o
  -4   7   1        883.84        961.59        23.04 o
  -3   7   1        462.64        445.16        16.87 o
  -2   7   1        314.44        383.03        13.20 o
  -1   7   1       7004.64       6930.52        78.71 o
   0   7   1       2008.96       2008.03        35.05 o
   1   7   1       7374.08       7374.21        87.52 o
   2   7   1        294.93        386.67        15.24 o
   3   7   1        679.99        657.57        16.69 o
   4   7   1        899.69        930.21        22.81 o
   5   7   1         13.24          0.09         7.60 o
   6   7   1        352.85        338.20        24.64 o
   7   7   1        622.23        600.49        41.89 o
   8   7   1        155.71        162.37        26.58 o
   9   7   1        636.82        569.20        60.55 o
  10   7   1         96.91         59.31        32.98 o
 -10   8   1       2171.28       2296.99       103.87 o
  -9   8   1        446.68        437.70        48.90 o
  -8   8   1        245.12        194.55        29.20 o
  -7   8   1       1687.36       1680.59        58.47 o
  -6   8   1       2175.36       2272.66        43.40 o
  -5   8   1       7304.00       7480.88       103.20 o
  -4   8   1       6980.69       7091.31        89.22 o
  -3   8   1       2635.23       2814.81        47.07 o
  -2   8   1       5477.83       5383.33        74.21 o
  -1   8   1      17372.60      17525.05       188.86 o
   0   8   1      12996.43      12475.48       147.26 o
   1   8   1      17425.76      17481.91       199.72 o
   2   8   1       5315.46       5418.62        66.67 o
   3   8   1       2780.59       2850.38        47.68 o
   4   8   1       7654.63       7672.71        99.94 o
   5   8   1       7403.16       7487.32       101.18 o
   6   8   1       2412.10       2483.90        56.16 o
   7   8   1       2080.88       2176.21        55.22 o
   8   8   1        275.30        283.40        38.44 o
   9   8   1        482.71        485.35        69.39 o
  10   8   1       2339.26       2511.53       117.99 o
 -10   9   1       1774.51       1636.91        90.39 o
  -9   9   1        100.89         47.87        26.03 o
  -8   9   1       4508.27       4640.46       123.15 o
  -7   9   1       2828.82       2746.39        73.78 o
  -6   9   1        805.16        784.31        26.52 o
  -5   9   1        881.07        878.44        24.46 o
  -4   9   1       4978.48       4962.30        74.14 o
  -3   9   1       2354.36       2447.54        57.45 o
  -2   9   1       8236.07       8308.51       105.97 o
  -1   9   1        272.58        304.77        14.65 o
   0   9   1       3502.02       3826.17        66.37 o
   1   9   1        247.92        280.63        16.08 o
   2   9   1       7758.30       7862.60       122.92 o
   3   9   1       2337.02       2487.92        48.97 o
   4   9   1       5444.15       5521.07        85.07 o
   5   9   1        945.57        939.12        26.27 o
   6   9   1        976.72        956.35        33.09 o
   7   9   1       2733.60       2564.63        65.62 o
   8   9   1       4484.72       4520.99       136.81 o
   9   9   1         93.78         77.84        28.84 o
  10   9   1       1760.82       1650.39        91.09 o
  -9  10   1         49.04         25.91        26.75 o
  -8  10   1        814.90        745.96        74.52 o
  -7  10   1        755.51        802.16        49.12 o
  -6  10   1        215.52        234.78        21.35 o
  -5  10   1       1623.09       1643.09        45.30 o
  -4  10   1        890.97        872.43        28.29 o
  -3  10   1        917.04        919.66        31.61 o
  -2  10   1        599.97        590.96        22.69 o
  -1  10   1        695.55        741.40        22.89 o
   0  10   1        247.90        262.97        16.57 o
   1  10   1        649.99        739.44        25.60 o
   2  10   1        552.62        555.17        20.23 o
   3  10   1        829.28        836.62        30.45 o
   4  10   1        799.76        801.49        31.59 o
   5  10   1       1636.85       1651.32        43.76 o
   6  10   1        208.48        184.25        18.84 o
   7  10   1        714.35        681.35        41.63 o
   8  10   1        772.52        718.19        80.30 o
   9  10   1         69.85         22.17        24.53 o
  -9  11   1       2181.69       2375.82       105.60 o
  -8  11   1        641.17        675.52        60.78 o
  -7  11   1       4620.12       4785.17       124.91 o
  -6  11   1       1404.40       1406.63        54.93 o
  -5  11   1        215.96        225.73        18.09 o
  -4  11   1        432.08        433.55        25.76 o
  -3  11   1       8142.75       8092.94       177.97 o
  -2  11   1       1069.48       1088.70        30.39 o
  -1  11   1       3076.21       3098.17        58.28 o
   0  11   1          1.81          9.88         8.21 o
   1  11   1       3419.41       3410.41        61.81 o
   2  11   1       1239.24       1257.48        33.20 o
   3  11   1       8298.58       8122.91       125.97 o
   4  11   1        304.85        252.54        20.66 o
   5  11   1        127.95        105.47        18.45 o
   6  11   1       1447.48       1467.27        56.21 o
   7  11   1       4792.25       4671.02       139.02 o
   8  11   1        669.78        695.78        58.95 o
   9  11   1       2260.52       2355.12       104.42 o
  -9  12   1       1100.26       1113.91        78.14 o
  -8  12   1        103.44         81.08        30.85 o
  -7  12   1       4034.15       4227.46       117.60 o
  -6  12   1       2768.11       2581.30        89.43 o
  -5  12   1       8124.36       8078.39       154.97 o
  -4  12   1        171.02        166.00        19.47 o
  -3  12   1        612.30        566.55        28.60 o
  -2  12   1         71.80         52.18        12.00 o
  -1  12   1      10088.55      10223.23       150.87 o
   0  12   1       3857.52       3948.44        82.83 o
   1  12   1       9778.24       9801.04       145.96 o
   2  12   1         81.21         69.00        12.78 o
   3  12   1        637.79        601.36        31.68 o
   4  12   1        209.96        238.21        23.17 o
   5  12   1       8338.88       8370.95       159.59 o
   6  12   1       3059.44       3155.22        87.58 o
   7  12   1       3936.79       3988.63       128.72 o
   8  12   1        112.22        127.54        34.20 o
   9  12   1       1096.14       1058.27        76.35 o
  -8  13   1        559.70        627.76        60.81 o
  -7  13   1        478.14        404.36        59.20 o
  -6  13   1        447.44        407.08        40.04 o
  -5  13   1         90.86         61.97        20.62 o
  -4  13   1        259.76        253.26        26.69 o
  -3  13   1        471.21        398.34        30.76 o
  -2  13   1       1836.96       1828.80        49.21 o
  -1  13   1        257.59        240.64        20.70 o
   0  13   1        899.49        959.88        35.62 o
   1  13   1        278.22        249.61        20.84 o
   2  13   1       1807.80       1805.02        49.21 o
   3  13   1        480.24        505.47        34.54 o
   4  13   1        317.50        298.86        28.67 o
   5  13   1        111.07         98.56        20.27 o
   6  13   1        487.14        403.19        44.80 o
   7  13   1        529.26        296.43        87.33 o
   8  13   1        595.00        606.34        59.54 o
  -8  14   1         97.29        101.76        34.53 o
  -7  14   1        242.60        168.46        36.74 o
  -6  14   1       1224.05       1126.42        78.86 o
  -5  14   1        216.40        182.58        29.73 o
  -4  14   1       3141.15       3076.97        83.26 o
  -3  14   1         62.33         62.24        17.61 o
  -2  14   1       2059.70       1976.02        76.93 o
  -1  14   1        246.88        235.19        25.06 o
   0  14   1        860.10        757.68        36.40 o
   1  14   1        263.94        207.82        23.82 o
   2  14   1       1905.99       1950.92        93.38 o
   3  14   1         48.16         47.21        16.79 o
   4  14   1       3124.82       3125.39       103.19 o
   5  14   1        180.23        178.93        28.54 o
   6  14   1       1139.10       1113.39        68.98 o
   7  14   1        253.82        262.14        53.52 o
   8  14   1         55.69         45.72        29.70 o
  -7  15   1       3665.67       3524.96       129.73 o
  -6  15   1        104.83        100.23        30.14 o
  -5  15   1        255.62        289.21        40.18 o
  -4  15   1       2135.04       2111.90        78.67 o
  -3  15   1       4919.70       5070.98       115.44 o
  -2  15   1       2890.56       2893.86        80.09 o
  -1  15   1       4545.51       4551.60       105.42 o
   0  15   1        103.22         76.06        24.99 o
   1  15   1       4546.73       4425.46       103.61 o
   2  15   1       3074.32       3141.51        93.47 o
   3  15   1       5205.23       5305.79       118.63 o
   4  15   1       2195.19       2136.78        81.54 o
   5  15   1        306.10        358.51        49.20 o
   6  15   1         78.23         67.10        29.03 o
   7  15   1       3782.98       3681.82       131.22 o
  -6  16   1         53.60         51.50        27.85 o
  -5  16   1       1498.02       1465.03        79.68 o
  -4  16   1        566.93        472.62        48.02 o
  -3  16   1       1263.84       1279.46        85.68 o
  -2  16   1        886.55        871.48        52.74 o
  -1  16   1       1763.22       1605.41        67.72 o
   0  16   1        562.18        576.29        39.81 o
   1  16   1       1782.79       1775.65        77.28 o
   2  16   1        921.89        870.14        56.25 o
   3  16   1       1313.40       1194.72        60.63 o
   4  16   1        578.16        590.43        53.76 o
   5  16   1       1531.43       1645.20        84.52 o
   6  16   1         63.57         39.04        26.43 o
  -5  17   1        611.43        687.68        61.75 o
  -4  17   1        234.27        216.77        40.55 o
  -3  17   1       1964.05       2080.46        92.71 o
  -2  17   1        392.42        361.90        38.62 o
  -1  17   1         76.43         86.88        24.24 o
   0  17   1        811.19        733.71        50.51 o
   1  17   1         77.63         82.01        23.53 o
   2  17   1        347.06        308.43        40.53 o
   3  17   1       1876.81       1881.44        92.10 o
   4  17   1        247.65        208.94        37.19 o
   5  17   1        563.57        648.06        73.07 o
  -4  18   1       1053.20        970.58        72.45 o
  -3  18   1        152.82        103.81        32.01 o
  -2  18   1        575.62        730.69        61.72 o
  -1  18   1        176.15        150.25        50.73 o
   0  18   1       5170.13       5237.94       156.43 o
   1  18   1        131.01        170.65        35.21 o
   2  18   1        623.93        697.69        59.74 o
   3  18   1        157.33         93.53        30.68 o
   4  18   1       1260.08       1200.99        77.02 o
  -3  19   1       1426.08       1395.77        83.75 o
  -2  19   1       2096.93       2109.98        98.97 o
  -1  19   1        434.68        427.52        51.13 o
   0  19   1          9.84         -3.25        23.35 o
   1  19   1        550.00        505.71        54.20 o
   2  19   1       2042.57       2177.76       107.79 o
   3  19   1       1447.42       1436.61        84.43 o
   0   0   2      95416.13      75242.34      4879.68 o
   1   0   2         91.58         84.23         2.57 o
   2   0   2       6127.83       6337.49        57.79 o
   3   0   2        452.29        563.47        13.47 o
   4   0   2       4052.53       3807.34        46.75 o
   5   0   2       4049.38       4119.26        61.35 o
   6   0   2      14612.96      14416.50       171.58 o
   7   0   2        461.50        473.75        19.35 o
   8   0   2         13.14         13.75        12.44 o
   9   0   2          4.78         -1.56        16.38 o
  10   0   2       2198.56       2152.21        92.67 o
  11   0   2         30.34          6.40        25.49 o
 -11   1   2        473.78        427.91        51.25 o
 -10   1   2        134.41         85.92        28.95 o
  -9   1   2       1506.08       1370.43        61.63 o
  -8   1   2       1558.30       1456.74        48.42 o
  -7   1   2        129.75        106.36        13.66 o
  -6   1   2        187.57        190.68        13.35 o
  -5   1   2        811.56        807.06        23.08 o
  -3   1   2       3941.72       3991.16        52.57 o
  -2   1   2      21133.78      21030.93       190.15 o
  -1   1   2       7111.60       6920.23        58.37 o
   0   1   2      14071.44      12698.49       111.76 o
   1   1   2       6711.41       6506.80        53.51 o
   2   1   2      22595.53      22482.64       183.85 o
   3   1   2       3875.89       3947.06        50.95 o
   4   1   2       2331.62       2769.08        40.22 o
   5   1   2        944.30        906.05        22.82 o
   6   1   2        193.82        208.84        12.18 o
   7   1   2        240.34        239.43        18.32 o
   8   1   2       1469.13       1514.62        49.47 o
   9   1   2       1575.71       1500.42        64.47 o
  10   1   2         94.69         79.08        28.41 o
  11   1   2        403.55        338.68        46.00 o
 -11   2   2        472.32        528.33        56.98 o
 -10   2   2        198.63        203.16        37.05 o
  -9   2   2        175.56        158.61        26.64 o
  -8   2   2        401.61        417.65        29.33 o
  -7   2   2       1820.99       1819.89        41.19 o
  -6   2   2        417.73        475.26        22.91 o
  -5   2   2       1087.82       1059.12        26.15 o
  -4   2   2        519.19        551.21        18.22 o
  -3   2   2       8774.57       8951.09        99.27 o
  -2   2   2        818.57        853.23        14.57 o
  -1   2   2       3946.24       4105.00        36.02 o
   0   2   2       1406.25       1370.72        15.02 o
   1   2   2       4296.18       4467.33        39.79 o
   2   2   2        945.31        981.80        15.88 o
   3   2   2       7804.67       8032.39        86.51 o
   4   2   2        545.36        588.38        17.69 o
   5   2   2        872.60        838.13        25.00 o
   6   2   2        516.46        573.73        23.34 o
   7   2   2       1701.25       1813.87        47.20 o
   8   2   2        404.76        410.28        26.86 o
   9   2   2        201.77        214.30        29.98 o
  10   2   2        209.11        186.34        35.68 o
  11   2   2        445.89        467.82        53.13 o
 -11   3   2        321.02        353.51        48.78 o
 -10   3   2        115.99         97.64        29.41 o
  -9   3   2       4419.74       4287.47       136.32 o
  -8   3   2        650.29        661.20        36.59 o
  -7   3   2       5438.26       5562.38        89.61 o
  -6   3   2         28.86         16.92         8.18 o
  -5   3   2       2875.06       2782.38        47.80 o
  -4   3   2       6309.61       6146.29        79.12 o
  -3   3   2      10728.96      10079.88       111.36 o
  -2   3   2       8561.33       8632.02        87.09 o
  -1   3   2      11025.40      10955.59        92.72 o
   0   3   2        819.22        823.06        11.04 o
   1   3   2      12521.46      12617.19       112.77 o
   2   3   2       9323.41       9413.09        90.35 o
   3   3   2      10858.98      10285.03       108.47 o
   4   3   2       6065.18       5861.08        77.21 o
   5   3   2       2983.89       2929.35        51.96 o
   6   3   2         19.89          0.01         7.64 o
   7   3   2       5421.32       5389.66       100.56 o
   8   3   2        859.48        831.26        35.78 o
   9   3   2       4217.39       4012.90       133.65 o
  10   3   2         69.45         61.54        27.51 o
  11   3   2        279.53        326.34        46.64 o
 -11   4   2        264.13        250.59        43.24 o
 -10   4   2       2641.30       2694.69       104.84 o
  -9   4   2        118.51        123.23        22.68 o
  -8   4   2        445.87        451.10        33.23 o
  -7   4   2        224.30        231.41        18.31 o
  -6   4   2       6749.03       6749.68        99.66 o
  -5   4   2       1757.57       1918.07        36.25 o
  -4   4   2      12249.53      12472.40       146.30 o
  -3   4   2       6120.25       6758.91        84.09 o
  -2   4   2       6061.44       6026.53        64.49 o
  -1   4   2       2603.06       2610.64        29.58 o
   0   4   2       8259.83       8125.54        73.30 o
   1   4   2       2892.80       2943.00        31.37 o
   2   4   2       6034.62       5949.58        61.41 o
   3   4   2       6314.33       6896.14        81.62 o
   4   4   2      11472.40      11749.32       139.54 o
   5   4   2       1445.39       1532.75        35.13 o
   6   4   2       6331.29       6237.40        97.42 o
   7   4   2        228.45        234.80        21.41 o
   8   4   2        602.88        639.70        34.88 o
   9   4   2        104.53         82.08        23.61 o
  10   4   2       2664.09       2602.65       103.47 o
  11   4   2        232.95        164.79        37.89 o
 -10   5   2        360.01        336.62        40.10 o
  -9   5   2       1026.49        987.47        55.08 o
  -8   5   2        191.21        153.85        24.63 o
  -7   5   2        164.48        141.42        15.48 o
  -6   5   2       1300.60       1335.91        36.03 o
  -5   5   2       1922.10       2067.96        41.13 o
  -4   5   2       2672.04       2872.84        52.78 o
  -3   5   2       1917.64       2241.14        37.31 o
  -2   5   2       1695.38       1858.27        28.12 o
  -1   5   2        213.60        186.27         7.34 o
   0   5   2       3301.71       3226.83        36.96 o
   1   5   2        257.40        223.14         7.71 o
   2   5   2       1897.26       2043.69        30.12 o
   3   5   2       1852.65       2171.73        33.20 o
   4   5   2       2674.76       2807.15        56.92 o
   5   5   2       2021.43       2091.40        45.84 o
   6   5   2       1609.27       1665.67        43.10 o
   7   5   2        168.80        103.64        20.74 o
   8   5   2        210.82        235.68        26.11 o
   9   5   2        983.86        888.32        60.26 o
  10   5   2        267.50        268.15        36.17 o
 -10   6   2        306.62        299.69        38.79 o
  -9   6   2        659.91        712.12        50.15 o
  -8   6   2        339.32        346.89        34.43 o
  -7   6   2       1096.38       1042.38        35.39 o
  -6   6   2       8477.19       8467.01       119.46 o
  -5   6   2       6398.41       6068.02        89.68 o
  -4   6   2       4178.88       3955.93        59.81 o
  -3   6   2         34.31         32.35         6.35 o
  -2   6   2        735.33        630.32        15.97 o
  -1   6   2       3032.54       2997.04        41.89 o
   0   6   2      18486.82      18813.37       188.19 o
   1   6   2       2923.43       2859.62        40.55 o
   2   6   2        690.77        585.23        16.17 o
   3   6   2         64.27         49.52         6.63 o
   4   6   2       4056.07       3867.12        55.99 o
   5   6   2       6622.66       6287.55        97.61 o
   6   6   2       8111.75       8064.25       125.15 o
   7   6   2       1315.88       1215.59        43.78 o
   8   6   2        418.45        436.22        34.20 o
   9   6   2        662.86        592.65        52.31 o
  10   6   2        250.53        218.32        35.10 o
 -10   7   2        274.35        244.71        41.64 o
  -9   7   2       7565.52       7477.63       194.07 o
  -8   7   2        223.60        192.58        28.62 o
  -7   7   2       2029.02       2079.49        57.91 o
  -6   7   2       1218.14       1191.67        34.12 o
  -5   7   2        948.65        983.42        36.78 o
  -4   7   2        861.39        940.70        24.34 o
  -3   7   2      35535.58      35711.43       386.20 o
  -2   7   2       1170.60       1177.64        23.25 o
  -1   7   2        609.03        670.73        17.93 o
   0   7   2        102.87        131.71         9.06 o
   1   7   2        289.29        305.49        12.69 o
   2   7   2       1222.49       1229.90        24.40 o
   3   7   2      35630.02      35363.97       348.98 o
   4   7   2       1009.47       1090.05        25.88 o
   5   7   2       1068.11       1109.66        29.98 o
   6   7   2       1086.42       1112.12        32.12 o
   7   7   2       1788.53       1784.54        53.82 o
   8   7   2        218.13        181.14        27.54 o
   9   7   2       7842.12       7745.32       198.92 o
  10   7   2        322.46        289.55        43.04 o
 -10   8   2        106.29        113.87        33.51 o
  -9   8   2        432.16        479.16        50.23 o
  -8   8   2       3463.40       3534.68       102.27 o
  -7   8   2        844.82        876.57        38.25 o
  -6   8   2        443.74        439.05        19.01 o
  -5   8   2        555.50        593.47        28.69 o
  -4   8   2         45.53         37.24         8.33 o
  -3   8   2        461.76        489.86        19.47 o
  -2   8   2       1258.69       1151.79        25.79 o
  -1   8   2       7872.67       8023.59        96.35 o
   0   8   2       9492.88       9793.17       113.55 o
   1   8   2       7689.34       7867.37        94.81 o
   2   8   2       1338.72       1243.88        26.83 o
   3   8   2        375.05        363.95        15.10 o
   4   8   2         15.47         13.66         7.54 o
   5   8   2        649.33        663.36        24.40 o
   6   8   2        407.83        394.58        21.51 o
   7   8   2        724.45        758.45        34.06 o
   8   8   2       3324.90       3375.38        96.46 o
   9   8   2        315.72        322.89        42.79 o
  10   8   2        147.90        174.67        38.27 o
 -10   9   2        390.68        363.57        50.35 o
  -9   9   2        176.20        106.22        30.51 o
  -8   9   2       2583.09       2649.64        76.97 o
  -7   9   2         54.40         29.38        14.99 o
  -6   9   2        117.00        105.65        15.17 o
  -5   9   2        664.36        733.08        27.74 o
  -4   9   2       3053.84       3041.34        60.28 o
  -3   9   2        189.66        180.85        13.70 o
  -2   9   2       4586.48       4333.74        68.89 o
  -1   9   2       1713.82       1846.14        43.02 o
   0   9   2         11.21          0.80         5.57 o
   1   9   2       1712.34       1852.81        36.40 o
   2   9   2       4674.53       4475.45        68.08 o
   3   9   2        188.67        203.72        15.23 o
   4   9   2       3034.72       2983.77        52.60 o
   5   9   2        574.90        614.53        26.38 o
   6   9   2        114.22         95.22        12.31 o
   7   9   2         61.80         86.37        18.69 o
   8   9   2       2745.49       2897.84       100.28 o
   9   9   2        204.71        149.07        40.17 o
  10   9   2        250.62        208.14        41.31 o
  -9  10   2        179.60        152.64        35.89 o
  -8  10   2        403.06        406.52        41.00 o
  -7  10   2        957.65       1006.06        45.50 o
  -6  10   2       3257.71       3264.94        73.58 o
  -5  10   2       3723.08       3690.01        67.73 o
  -4  10   2       9335.40       9627.38       133.21 o
  -3  10   2         39.47         34.46         9.37 o
  -2  10   2       5058.09       5004.67        78.88 o
  -1  10   2       4416.84       4453.35        71.48 o
   0  10   2       7321.04       7009.99        99.88 o
   1  10   2       4253.41       4374.30        76.14 o
   2  10   2       4866.16       4950.85        71.80 o
   3  10   2         76.64         77.92        11.58 o
   4  10   2       9459.97       9659.58       140.82 o
   5  10   2       4203.71       4193.89        74.14 o
   6  10   2       2846.29       2829.35        63.85 o
   7  10   2        782.13        877.82        43.08 o
   8  10   2        410.87        331.52        43.11 o
   9  10   2        226.05        223.36        39.50 o
  -9  11   2       1378.78       1344.18        81.03 o
  -8  11   2          3.36        -19.92        19.92 o
  -7  11   2       2529.66       2479.15        84.24 o
  -6  11   2        225.89        230.88        34.23 o
  -5  11   2       2497.29       2672.04        59.48 o
  -4  11   2        915.88        941.46        32.78 o
  -3  11   2       1123.35       1070.19        35.50 o
  -2  11   2        113.67        138.67        11.10 o
  -1  11   2       2957.85       2937.62        50.98 o
   0  11   2       1781.88       1836.62        51.76 o
   1  11   2       2835.23       2867.80        58.92 o
   2  11   2        139.53        174.62        12.63 o
   3  11   2       1017.65       1037.59        33.04 o
   4  11   2        907.87        886.61        32.13 o
   5  11   2       2720.25       2742.87        61.01 o
   6  11   2        262.92        258.37        23.44 o
   7  11   2       2619.22       2682.98       101.52 o
   8  11   2          2.49         -5.79        23.12 o
   9  11   2       1232.91       1102.35        74.85 o
  -9  12   2        231.34        211.09        75.88 o
  -8  12   2         19.97          7.49        24.08 o
  -7  12   2       1186.06       1219.88        62.31 o
  -6  12   2        442.12        388.13        38.00 o
  -5  12   2       2024.27       1937.62        74.49 o
  -4  12   2        237.67        204.09        21.49 o
  -3  12   2        339.05        320.73        21.26 o
  -2  12   2        185.79        210.11        19.25 o
  -1  12   2       1316.38       1282.20        39.89 o
   0  12   2       1274.16       1265.05        35.87 o
   1  12   2       1400.12       1421.67        43.12 o
   2  12   2        213.49        226.77        17.91 o
   3  12   2        333.45        374.19        22.53 o
   4  12   2        235.20        202.86        21.35 o
   5  12   2       1688.31       1740.08        60.64 o
   6  12   2        462.30        401.20        38.41 o
   7  12   2       1094.55        955.16        64.49 o
   8  12   2         18.17        -12.25        24.45 o
   9  12   2        240.26        288.34        97.36 o
  -8  13   2       2222.39       2318.75       161.11 o
  -7  13   2        635.64        619.95        58.53 o
  -6  13   2        867.89        844.69        52.50 o
  -5  13   2        383.73        394.10        36.66 o
  -4  13   2       2034.73       2031.33        63.49 o
  -3  13   2       4144.67       4159.72        88.09 o
  -2  13   2       5021.61       5030.56       122.32 o
  -1  13   2        638.90        673.26        34.51 o
   0  13   2        185.17        178.64        18.12 o
   1  13   2        455.98        487.92        25.28 o
   2  13   2       5351.51       5342.71       112.63 o
   3  13   2       3918.15       3959.90        85.30 o
   4  13   2       2080.15       1996.33        63.74 o
   5  13   2        413.93        396.62        37.14 o
   6  13   2        836.34        799.55        51.39 o
   7  13   2        689.19        713.43        59.37 o
   8  13   2       2320.02       2467.57       106.14 o
  -8  14   2        503.37        367.23        97.63 o
  -7  14   2        438.62        399.86        48.73 o
  -6  14   2       5524.19       5487.74       139.99 o
  -5  14   2        229.90        238.95        31.41 o
  -4  14   2        882.54        901.42        51.26 o
  -3  14   2         33.18         26.06        14.84 o
  -2  14   2        488.23        448.77        32.74 o
  -1  14   2        155.23        123.65        18.54 o
   0  14   2       4415.40       4344.41        91.10 o
   1  14   2        109.83         73.06        15.72 o
   2  14   2        436.91        439.41        33.01 o
   3  14   2         29.28         25.80        15.11 o
   4  14   2        956.13       1001.79        53.36 o
   5  14   2        299.93        264.57        46.65 o
   6  14   2       5687.85       5583.40       160.04 o
   7  14   2        555.92        524.88        53.67 o
   8  14   2        480.86        320.46        98.45 o
  -7  15   2        356.58        242.28        41.11 o
  -6  15   2        230.52        251.89        41.74 o
  -5  15   2       2293.83       2252.19        87.48 o
  -4  15   2         47.20         45.39        20.28 o
  -3  15   2         17.33         30.63        17.80 o
  -2  15   2        772.19        810.16        48.69 o
  -1  15   2        685.15        591.23        38.08 o
   0  15   2         51.19         41.82        15.94 o
   1  15   2        774.92        730.78        52.69 o
   2  15   2        773.40        748.93        42.86 o
   3  15   2         12.96         20.15        16.59 o
   4  15   2         20.16         45.38        20.36 o
   5  15   2       2201.21       2104.33        91.67 o
   6  15   2        192.36        151.37        33.51 o
   7  15   2        399.26        347.13        48.11 o
  -6  16   2        116.91        118.19        32.67 o
  -5  16   2       2781.26       2833.94       108.45 o
  -4  16   2        353.00        321.62        37.02 o
  -3  16   2        334.62        356.21        51.22 o
  -2  16   2         60.01         67.31        21.92 o
  -1  16   2       3884.54       3789.58       106.41 o
   0  16   2         70.02         72.56        21.83 o
   1  16   2       3787.74       3793.61       106.93 o
   2  16   2         53.90         43.11        21.60 o
   3  16   2        395.04        378.14        38.02 o
   4  16   2        348.05        287.72        40.28 o
   5  16   2       2918.46       2920.79       110.70 o
   6  16   2         99.25         70.39        35.58 o
  -5  17   2        114.61         67.37        30.00 o
  -4  17   2        602.85        607.78        57.45 o
  -3  17   2       2122.70       2215.62        84.08 o
  -2  17   2       3118.89       3071.18       135.27 o
  -1  17   2       1933.87       1989.07        78.22 o
   0  17   2        104.42         88.24        24.34 o
   1  17   2       1828.44       1786.14        73.75 o
   2  17   2       3269.28       3388.27       104.05 o
   3  17   2       1928.16       1744.53       113.78 o
   4  17   2        593.30        595.88        56.34 o
   5  17   2         95.71         62.02        28.95 o
  -4  18   2        477.01        492.47        57.93 o
  -3  18   2         10.52         11.61        24.46 o
  -2  18   2       1067.11       1106.29        71.79 o
  -1  18   2         23.83         24.67        21.76 o
   0  18   2          1.97          5.02        19.87 o
   1  18   2         28.60         -1.01        22.65 o
   2  18   2       1119.19       1089.64        72.26 o
   3  18   2          6.97         36.88        27.54 o
   4  18   2        376.45        349.02        48.02 o
  -3  19   2        743.14        764.86        66.29 o
  -2  19   2       2324.76       2471.51       107.67 o
  -1  19   2         38.88         32.49        26.68 o
   0  19   2        279.89        201.87        38.01 o
   1  19   2         56.81         91.77        30.65 o
   2  19   2       2167.45       2215.64       103.36 o
   3  19   2        804.49        904.36        70.31 o
   2   0   3       2474.83       2612.88        25.58 o
   3   0   3       2101.77       2190.26        26.82 o
   4   0   3        223.54        169.62         8.91 o
   5   0   3       2017.97       1983.76        34.52 o
   6   0   3       1399.94       1418.69        31.78 o
   7   0   3        172.37        214.88        15.73 o
   8   0   3       6195.41       6367.11       129.40 o
   9   0   3        300.52        310.17        33.90 o
  10   0   3        959.65        916.72        63.21 o
  11   0   3        555.27        551.88        57.36 o
 -11   1   3         32.97         18.74        27.82 o
 -10   1   3       1934.89       2029.67        91.03 o
  -9   1   3        582.11        614.10        44.41 o
  -8   1   3       2774.37       2655.83        72.21 o
  -7   1   3        330.37        297.30        19.85 o
  -6   1   3       1858.24       1902.85        42.27 o
  -5   1   3       1289.32       1304.02        42.04 o
  -4   1   3       6787.03       6735.65       102.70 o
  -3   1   3       6090.83       6047.78        64.66 o
  -2   1   3       4372.65       4631.65        45.24 o
  -1   1   3       3082.25       3168.46        27.48 o
   0   1   3        431.82        420.68         8.19 o
   1   1   3       3164.73       3187.05        29.36 o
   2   1   3       3261.14       3457.48        33.22 o
   3   1   3       6917.38       6886.95        67.00 o
   4   1   3       6751.35       6752.91        80.24 o
   5   1   3       1322.50       1370.58        26.58 o
   6   1   3       1549.18       1501.99        28.86 o
   7   1   3        364.68        318.28        20.47 o
   8   1   3       2767.84       2820.89        74.81 o
   9   1   3        678.49        757.82        42.93 o
  10   1   3       1972.95       1977.82        89.10 o
  11   1   3         40.91         29.30        26.66 o
 -11   2   3       1773.16       1797.01        92.62 o
 -10   2   3        131.11        157.90        33.91 o
  -9   2   3       1050.43       1028.02        54.45 o
  -8   2   3        229.40        209.39        23.56 o
  -7   2   3       1728.83       1658.93        44.82 o
  -6   2   3        367.33        403.03        21.63 o
  -5   2   3      12091.90      11709.63       158.18 o
  -4   2   3        598.81        617.14        20.78 o
  -3   2   3      11751.53      11673.90       115.66 o
  -2   2   3       9728.85       9785.18        89.38 o
  -1   2   3      10933.85      11452.47        85.93 o
   0   2   3        852.15        853.26        11.48 o
   1   2   3      12352.63      12953.45       107.44 o
   2   2   3       9635.42       9736.98        92.17 o
   3   2   3      12056.19      12198.65       125.94 o
   4   2   3        593.23        620.46        19.22 o
   5   2   3      11235.75      11171.13       135.30 o
   6   2   3        367.70        391.38        16.83 o
   7   2   3       1850.30       1868.14        36.47 o
   8   2   3        247.92        228.27        23.42 o
   9   2   3       1066.69        989.80        53.48 o
  10   2   3        105.51         69.47        31.40 o
  11   2   3       1787.57       1926.07        95.54 o
 -11   3   3        929.54        997.49        72.15 o
 -10   3   3        391.55        370.62        53.74 o
  -9   3   3        180.73        169.36        25.44 o
  -8   3   3        279.01        293.41        25.58 o
  -7   3   3         16.86         21.01        11.22 o
  -6   3   3       3453.82       3446.12        65.29 o
  -5   3   3       1934.12       1888.31        41.63 o
  -4   3   3       4682.34       4705.41        72.15 o
  -3   3   3       5778.45       5813.17        69.48 o
  -2   3   3       2623.03       2842.59        31.56 o
  -1   3   3         28.76         17.23         2.76 o
   0   3   3       9901.19      10401.56        87.96 o
   1   3   3        125.40        123.58         4.84 o
   2   3   3       2264.12       2497.87        28.45 o
   3   3   3       5534.11       5651.10        68.15 o
   4   3   3       4650.05       4620.90        64.06 o
   5   3   3       1938.16       1873.23        36.62 o
   6   3   3       3392.10       3326.64        56.62 o
   7   3   3          1.91          2.77         8.37 o
   8   3   3        276.69        264.59        20.26 o
   9   3   3        147.64        111.65        22.16 o
  10   3   3        473.65        469.59        53.58 o
  11   3   3        823.68        809.00        67.37 o
 -11   4   3         79.60         56.71        30.15 o
 -10   4   3       2926.40       2832.56       107.43 o
  -9   4   3        440.34        435.42        36.85 o
  -8   4   3       1597.65       1598.10        56.87 o
  -7   4   3       1327.75       1321.00        65.17 o
  -6   4   3       2572.11       2407.75        56.26 o
  -5   4   3       1026.31       1014.91        30.18 o
  -4   4   3       1087.41       1007.19        23.68 o
  -3   4   3       7341.77       7489.27        91.78 o
  -2   4   3        186.10        210.21         8.21 o
  -1   4   3       4354.89       4804.82        47.77 o
   0   4   3      11714.23      11685.14       108.90 o
   1   4   3       3932.99       4388.19        42.87 o
   2   4   3         89.98         95.54         5.57 o
   3   4   3       7353.42       7407.96        82.98 o
   4   4   3       1360.53       1303.77        27.82 o
   5   4   3       1183.17       1179.91        25.32 o
   6   4   3       2698.15       2769.35        50.72 o
   7   4   3       1090.87       1069.32        34.39 o
   8   4   3       1542.09       1574.01        61.73 o
   9   4   3        504.34        494.37        42.80 o
  10   4   3       3098.64       3047.78       113.11 o
  11   4   3         72.60         65.35        32.06 o
 -10   5   3       2470.28       2329.26        88.99 o
  -9   5   3        434.46        418.76        36.62 o
  -8   5   3       3542.09       3379.18        85.87 o
  -7   5   3        919.11        921.76        39.55 o
  -6   5   3       1107.24       1211.93        36.60 o
  -5   5   3       1269.83       1331.25        30.26 o
  -4   5   3      20336.22      20299.41       228.44 o
  -3   5   3        965.09        960.97        22.21 o
  -2   5   3       6026.71       5637.08        68.06 o
  -1   5   3       5575.74       5600.47        60.45 o
   0   5   3       3037.22       2900.14        36.44 o
   1   5   3       5120.45       5028.01        57.79 o
   2   5   3       6408.97       6162.10        67.36 o
   3   5   3       1016.20        963.16        20.33 o
   4   5   3      19879.40      19995.17       214.76 o
   5   5   3       1021.88       1100.39        28.50 o
   6   5   3       1008.26       1013.79        30.02 o
   7   5   3       1052.41       1008.21        40.96 o
   8   5   3       3747.19       3725.02        92.12 o
   9   5   3        589.53        577.34        51.68 o
  10   5   3       2618.42       2625.19        94.83 o
 -10   6   3        320.84        282.54        54.04 o
  -9   6   3        571.95        546.39        45.18 o
  -8   6   3         58.42         95.27        24.44 o
  -7   6   3       3765.56       3804.19        81.67 o
  -6   6   3        288.32        273.23        17.27 o
  -5   6   3       1180.75       1073.01        28.15 o
  -4   6   3        174.37        172.45        11.49 o
  -3   6   3       6556.80       6665.70        81.93 o
  -2   6   3       2938.64       3093.49        41.99 o
  -1   6   3       8827.14       9006.31        93.54 o
   0   6   3         68.51         57.53         7.72 o
   1   6   3       9192.79       9169.49        98.92 o
   2   6   3       2902.52       3055.36        41.77 o
   3   6   3       6904.85       6905.01        84.53 o
   4   6   3        206.16        212.85        12.74 o
   5   6   3       1383.36       1316.75        30.18 o
   6   6   3        256.91        267.99        18.74 o
   7   6   3       4021.15       3989.42        84.55 o
   8   6   3         63.68         59.75        18.71 o
   9   6   3        685.43        709.95        56.19 o
  10   6   3        290.52        297.23        39.07 o
 -10   7   3        144.21        163.48        38.26 o
  -9   7   3       2628.67       2611.00        89.20 o
  -8   7   3        450.53        489.61        45.73 o
  -7   7   3        806.57        895.19        42.80 o
  -6   7   3       2983.36       3004.85        58.02 o
  -5   7   3       3627.74       3587.84        55.95 o
  -4   7   3        936.85        970.48        28.00 o
  -3   7   3       1428.04       1404.76        28.26 o
  -2   7   3        687.64        769.76        19.69 o
  -1   7   3       7452.08       7386.66        87.89 o
   0   7   3          0.69          4.24         4.58 o
   1   7   3       7927.98       8038.88        94.40 o
   2   7   3        711.38        713.44        19.03 o
   3   7   3       1576.83       1509.59        30.99 o
   4   7   3        882.22        907.92        24.32 o
   5   7   3       3429.37       3452.82        70.80 o
   6   7   3       2953.88       2934.70        54.92 o
   7   7   3        844.38        915.59        39.61 o
   8   7   3        474.18        471.56        38.09 o
   9   7   3       2623.85       2654.32       101.65 o
  10   7   3        123.61        103.17        32.61 o
 -10   8   3        565.87        513.13        55.34 o
  -9   8   3       1397.53       1314.36        85.80 o
  -8   8   3        843.19        885.75        51.92 o
  -7   8   3       2319.42       2265.94        66.45 o
  -6   8   3        435.01        446.66        21.79 o
  -5   8   3       5921.96       6058.35        87.74 o
  -4   8   3        483.54        461.58        19.41 o
  -3   8   3        510.43        478.09        17.49 o
  -2   8   3       2071.55       2047.68        35.61 o
  -1   8   3       9547.43       9383.70       115.09 o
   0   8   3       4729.36       4612.62        64.82 o
   1   8   3       9026.94       8639.05       107.44 o
   2   8   3       1972.73       1992.25        37.09 o
   3   8   3        550.57        539.45        18.66 o
   4   8   3        656.80        657.25        22.81 o
   5   8   3       5951.04       5920.33        86.58 o
   6   8   3        710.10        679.70        29.81 o
   7   8   3       2334.48       2357.36        62.39 o
   8   8   3        867.02        832.71        47.45 o
   9   8   3       1177.56       1170.35        60.13 o
  10   8   3        433.51        430.64        62.17 o
 -10   9   3       1070.00       1059.10       149.58 o
  -9   9   3         15.80          3.73        22.11 o
  -8   9   3       2400.75       2377.26        73.62 o
  -7   9   3        428.18        405.79        29.52 o
  -6   9   3       1708.35       1673.99        42.93 o
  -5   9   3        322.33        342.38        19.10 o
  -4   9   3        748.31        742.68        24.77 o
  -3   9   3        145.43        145.01        12.03 o
  -2   9   3      13877.02      13589.80       162.05 o
  -1   9   3       1040.62        999.09        25.93 o
   0   9   3       9989.31       9893.44       122.41 o
   1   9   3        967.93        907.35        24.59 o
   2   9   3      14005.04      13758.87       164.19 o
   3   9   3        161.00        161.46        12.22 o
   4   9   3       1025.24       1021.36        28.97 o
   5   9   3        333.33        336.88        19.50 o
   6   9   3       1923.92       1868.65        49.76 o
   7   9   3        418.75        420.73        30.28 o
   8   9   3       2247.81       2250.57        70.90 o
   9   9   3          8.17         -0.31        23.26 o
  10   9   3       1228.70        948.91       151.13 o
  -9  10   3        507.31        475.33        67.30 o
  -8  10   3       1553.95       1582.50        70.96 o
  -7  10   3        467.61        474.09        34.26 o
  -6  10   3       2181.36       2235.34        54.51 o
  -5  10   3        578.33        542.32        28.63 o
  -4  10   3        466.36        511.31        21.94 o
  -3  10   3       3944.96       3831.81        61.93 o
  -2  10   3       1006.71        975.10        29.17 o
  -1  10   3       1196.15       1248.32        32.10 o
   0  10   3        372.77        319.08        16.64 o
   1  10   3       1209.10       1222.11        37.67 o
   2  10   3       1049.82        982.70        34.91 o
   3  10   3       3707.17       3491.82        62.48 o
   4  10   3        284.34        295.40        18.05 o
   5  10   3        548.68        524.71        25.83 o
   6  10   3       2061.79       1979.25        56.12 o
   7  10   3        377.87        370.34        31.22 o
   8  10   3       1485.58       1524.38        93.28 o
   9  10   3        505.79        478.93        52.91 o
  -9  11   3       1455.01       1433.03       140.97 o
  -8  11   3        378.42        406.70        42.40 o
  -7  11   3       1432.36       1414.46        64.63 o
  -6  11   3        409.77        483.89        32.65 o
  -5  11   3       1115.19       1088.96        37.56 o
  -4  11   3        284.55        290.68        19.46 o
  -3  11   3       8333.77       8444.58       121.28 o
  -2  11   3        383.97        369.53        23.31 o
  -1  11   3         50.61         43.86         9.60 o
   0  11   3       4580.36       4437.18        75.09 o
   1  11   3        123.62        117.75        12.87 o
   2  11   3        429.61        424.25        21.77 o
   3  11   3       8535.84       8404.69       121.04 o
   4  11   3        363.84        414.28        25.70 o
   5  11   3       1329.05       1311.91        41.95 o
   6  11   3        393.90        430.16        41.78 o
   7  11   3       1667.24       1646.38        69.93 o
   8  11   3        401.63        414.88        47.77 o
   9  11   3       1656.43       1676.04        88.79 o
  -8  12   3         18.00         41.20        26.77 o
  -7  12   3       3260.14       3280.36       100.90 o
  -6  12   3       1331.45       1335.11        61.44 o
  -5  12   3       2210.31       2363.09        65.74 o
  -4  12   3        730.20        744.90        35.72 o
  -3  12   3       1129.41       1164.22        39.12 o
  -2  12   3        235.69        227.93        17.75 o
  -1  12   3       2991.13       3086.78        59.45 o
   0  12   3         41.24         30.12         9.87 o
   1  12   3       3127.66       3181.24        60.41 o
   2  12   3        155.01        191.19        16.49 o
   3  12   3       1050.36       1058.99        37.62 o
   4  12   3        774.88        777.51        37.43 o
   5  12   3       2011.64       2071.11        65.24 o
   6  12   3       1619.55       1593.71        67.24 o
   7  12   3       3330.25       3235.57       104.49 o
   8  12   3         41.80         14.93        24.96 o
  -8  13   3        276.32        409.78        58.38 o
  -7  13   3        386.13        470.66        44.47 o
  -6  13   3       1499.15       1482.80        67.11 o
  -5  13   3        470.61        459.26        39.12 o
  -4  13   3        479.60        450.43        37.12 o
  -3  13   3        841.09        815.25        37.55 o
  -2  13   3        611.91        580.51        31.79 o
  -1  13   3        727.88        778.47        32.94 o
   0  13   3       2025.34       2073.00        64.18 o
   1  13   3        663.10        696.03        33.16 o
   2  13   3        827.66        862.94        40.35 o
   3  13   3        871.22        866.29        41.03 o
   4  13   3        663.90        607.49        34.74 o
   5  13   3        430.95        408.81        41.30 o
   6  13   3       1652.34       1641.08        70.33 o
   7  13   3        451.96        474.71        57.86 o
   8  13   3        310.27        316.39        59.59 o
  -7  14   3         66.64         86.37        30.24 o
  -6  14   3       1194.07       1191.95        70.57 o
  -5  14   3        419.01        408.00        38.88 o
  -4  14   3       2452.86       2578.37        83.51 o
  -3  14   3        505.25        429.13        50.53 o
  -2  14   3        635.90        640.95        37.83 o
  -1  14   3        314.47        260.13        23.73 o
   0  14   3         27.93         17.77        12.55 o
   1  14   3        321.29        312.45        25.93 o
   2  14   3        475.56        486.76        31.31 o
   3  14   3        474.50        467.77        38.29 o
   4  14   3       2432.75       2538.05        82.41 o
   5  14   3        427.50        410.39        39.69 o
   6  14   3       1192.91       1234.04        63.60 o
   7  14   3         50.85        120.01        31.93 o
  -7  15   3        799.36        840.77        67.68 o
  -6  15   3         33.02         63.50        25.17 o
  -5  15   3        588.18        642.51        48.90 o
  -4  15   3       2041.99       1831.90        72.95 o
  -3  15   3       1678.60       1643.33        67.81 o
  -2  15   3       1966.71       2081.73        74.37 o
  -1  15   3       1015.02        902.00        49.45 o
   0  15   3         42.23         58.73        19.59 o
   1  15   3       1087.98       1101.99        54.49 o
   2  15   3       1967.80       1944.99        71.87 o
   3  15   3       1687.87       1610.04        69.92 o
   4  15   3       2053.96       2073.21        77.72 o
   5  15   3        458.41        432.87        41.62 o
   6  15   3         43.56         76.21        28.90 o
   7  15   3        864.20        783.05        65.41 o
  -6  16   3        512.66        473.67        53.28 o
  -5  16   3        529.65        599.84        62.29 o
  -4  16   3        151.66        133.51        27.20 o
  -3  16   3       3278.11       3457.65       111.47 o
  -2  16   3        520.93        505.41        42.33 o
  -1  16   3       1460.82       1353.50        62.52 o
   0  16   3         20.84          3.92        17.02 o
   1  16   3       1408.06       1319.11        61.83 o
   2  16   3        523.57        463.68        41.22 o
   3  16   3       3440.70       3386.92       101.72 o
   4  16   3        152.11        153.38        28.70 o
   5  16   3        498.67        481.73        51.44 o
   6  16   3        483.86        470.20        52.05 o
  -5  17   3        806.20        863.18        67.21 o
  -4  17   3        384.09        394.45        42.25 o
  -3  17   3       2060.52       2198.59        84.53 o
  -2  17   3        920.80        882.48        79.75 o
  -1  17   3        985.21        934.17        55.52 o
   0  17   3       1348.83       1331.10        64.60 o
   1  17   3       1190.41       1078.57        63.82 o
   2  17   3        819.09        830.76        54.22 o
   3  17   3       2047.22       2080.00        81.87 o
   4  17   3        349.86        353.30        46.56 o
   5  17   3        947.59        954.83        69.37 o
  -4  18   3        414.90        411.79        50.18 o
  -3  18   3        420.20        454.77        63.88 o
  -2  18   3        521.26        518.76        46.03 o
  -1  18   3        229.83        206.64        32.64 o
   0  18   3       3820.91       4079.05       118.50 o
   1  18   3        161.95        131.86        27.92 o
   2  18   3        551.69        609.21        50.66 o
   3  18   3        430.93        417.00        50.66 o
   4  18   3        451.72        500.56        53.18 o
  -2  19   3        303.43        281.83        58.97 o
  -1  19   3        208.29        186.63        38.32 o
   0  19   3        122.22         54.06        31.53 o
   1  19   3        296.78        329.85        45.74 o
   2  19   3        270.12        263.27        53.08 o
   0   0   4       5033.07       4683.84        89.62 o
   1   0   4        597.40        528.56        10.94 o
   2   0   4        476.88        596.92         9.35 o
   3   0   4         92.46         74.68         5.48 o
   4   0   4       1109.79       1015.68        20.19 o
   5   0   4         51.40         48.36         7.28 o
   6   0   4       4634.43       4581.96        68.58 o
   7   0   4       1227.44       1289.84        37.78 o
   8   0   4        142.72        148.73        20.98 o
   9   0   4       1334.90       1445.26        57.13 o
  10   0   4        677.00        597.35        66.30 o
  11   0   4         52.83         12.87        26.95 o
 -11   1   4        949.27       1016.06       105.06 o
 -10   1   4       1179.88       1070.20        75.55 o
  -9   1   4       4162.10       3923.72       107.39 o
  -8   1   4       1004.32       1013.39        48.46 o
  -7   1   4        738.17        728.89        25.52 o
  -6   1   4        135.00        124.51        12.07 o
  -5   1   4       5586.18       5582.08        73.05 o
  -4   1   4       1049.85       1018.20        21.58 o
  -3   1   4       1215.85       1269.90        21.22 o
  -2   1   4        841.73        751.94        11.84 o
  -1   1   4      15222.77      15602.78       137.67 o
   0   1   4       1649.54       1482.17        19.42 o
   1   1   4      16471.01      16867.58       131.38 o
   2   1   4        987.18        893.68        11.74 o
   3   1   4       1142.96       1215.57        20.24 o
   4   1   4       1107.69       1073.63        20.78 o
   5   1   4       5310.13       5205.96        65.38 o
   6   1   4        100.83         89.25         8.87 o
   7   1   4        868.31        816.31        31.22 o
   8   1   4        934.74        881.93        42.30 o
   9   1   4       4265.13       4263.92       127.59 o
  10   1   4       1309.51       1291.43       117.83 o
  11   1   4        780.85        766.33        87.20 o
 -11   2   4         97.23         72.36        32.21 o
 -10   2   4       1401.51       1362.93        74.93 o
  -9   2   4       2627.49       2784.25        87.78 o
  -8   2   4        703.83        676.09        37.97 o
  -7   2   4       2166.04       2064.22        49.78 o
  -6   2   4       1341.53       1340.12        37.21 o
  -5   2   4       1335.27       1358.29        29.63 o
  -4   2   4       4258.53       4453.44        61.21 o
  -3   2   4       4464.97       4294.38        53.50 o
  -2   2   4       4405.19       4776.15        45.53 o
  -1   2   4        233.85        229.16         6.11 o
   0   2   4       1206.70       1088.78        14.19 o
   1   2   4         99.09         88.24         3.82 o
   2   2   4       4545.13       4976.33        44.60 o
   3   2   4       3847.05       3668.99        41.78 o
   4   2   4       4271.94       4501.29        55.58 o
   5   2   4       1456.36       1500.22        29.14 o
   6   2   4       1476.87       1491.12        37.59 o
   7   2   4       2219.79       2177.05        42.31 o
   8   2   4        758.29        766.62        37.38 o
   9   2   4       2395.54       2382.54        72.65 o
  10   2   4       1335.05       1276.17        73.62 o
  11   2   4         81.87         95.30        33.26 o
 -11   3   4        496.67        440.83        82.05 o
 -10   3   4        638.32        679.63        75.54 o
  -9   3   4       3493.70       3465.13        99.89 o
  -8   3   4       1043.32        981.10        41.66 o
  -7   3   4       5856.86       5824.32        99.75 o
  -6   3   4        188.07        205.35        14.59 o
  -5   3   4       5900.92       5949.81        81.37 o
  -4   3   4       4427.39       4424.34        61.60 o
  -3   3   4       2718.42       2563.96        36.70 o
  -2   3   4       3638.29       3747.09        36.87 o
  -1   3   4       5768.02       5874.89        54.23 o
   0   3   4         76.80         88.71         4.14 o
   1   3   4       5955.42       6009.05        59.18 o
   2   3   4       4074.50       4217.52        41.66 o
   3   3   4       3818.34       3866.00        62.31 o
   4   3   4       4494.83       4572.14        62.50 o
   5   3   4       5863.54       5925.52        79.91 o
   6   3   4        164.09        155.33        13.87 o
   7   3   4       5705.38       5754.92        81.73 o
   8   3   4       1264.67       1269.24        40.53 o
   9   3   4       3636.57       3438.31        94.40 o
  10   3   4        569.48        540.03        52.99 o
  11   3   4        543.94        517.53        55.14 o
 -10   4   4       3318.67       3202.84       120.59 o
  -9   4   4        163.14        145.10        33.95 o
  -8   4   4       2402.96       2366.30        82.34 o
  -7   4   4        241.11        234.85        21.08 o
  -6   4   4       2703.86       2701.06        52.95 o
  -5   4   4        438.04        439.06        19.36 o
  -4   4   4      16651.41      17068.34       184.62 o
  -3   4   4       2642.90       2865.89        39.30 o
  -2   4   4       6684.75       6508.19        66.18 o
  -1   4   4       1050.60       1081.22        14.60 o
   0   4   4       2036.62       1870.43        24.39 o
   1   4   4       1126.41       1144.46        17.12 o
   2   4   4       6419.19       6287.14        63.90 o
   3   4   4       2554.65       2816.77        38.99 o
   4   4   4      16599.53      16960.42       233.07 o
   5   4   4        455.02        508.86        17.97 o
   6   4   4       2546.36       2511.15        47.52 o
   7   4   4        237.21        200.46        17.77 o
   8   4   4       2409.28       2456.01        62.12 o
   9   4   4        176.20        153.79        23.49 o
  10   4   4       3296.56       3199.67       123.83 o
 -10   5   4       2719.38       2977.46       110.89 o
  -9   5   4        805.84        726.66        44.43 o
  -8   5   4        252.37        256.58        26.54 o
  -7   5   4       2688.97       2617.23        64.17 o
  -6   5   4       3650.01       3838.74        78.01 o
  -5   5   4         89.61         78.17         9.67 o
  -4   5   4      18160.73      19129.10       206.45 o
  -3   5   4        133.91        136.88         7.90 o
  -2   5   4       3625.69       3839.38        50.08 o
  -1   5   4       1487.92       1519.28        21.28 o
   0   5   4       3469.18       3138.06        38.53 o
   1   5   4       1671.07       1758.05        24.30 o
   2   5   4       3318.63       3473.68        46.26 o
   3   5   4        199.51        184.77        12.00 o
   4   5   4      17882.51      18636.71       211.51 o
   5   5   4         73.00         61.21         9.18 o
   6   5   4       3925.23       3998.28        60.33 o
   7   5   4       2714.66       2725.81        61.54 o
   8   5   4        232.98        189.75        25.71 o
   9   5   4        788.98        682.57        47.97 o
  10   5   4       2634.45       2594.03       121.77 o
 -10   6   4        862.87        828.97        60.52 o
  -9   6   4       1000.47        965.39        79.47 o
  -8   6   4        670.54        695.48        40.85 o
  -7   6   4       1582.24       1535.73        60.03 o
  -6   6   4       2477.09       2500.07        50.68 o
  -5   6   4       4911.29       4910.05        69.31 o
  -4   6   4       3955.78       3896.44        52.36 o
  -3   6   4        238.26        217.38        12.90 o
  -2   6   4       6626.17       6562.72        82.77 o
  -1   6   4       1665.79       1551.29        27.60 o
   0   6   4        336.54        257.92        10.62 o
   1   6   4       2012.02       1802.15        29.00 o
   2   6   4       6962.32       7025.96        83.63 o
   3   6   4        234.40        237.81        12.74 o
   4   6   4       3597.93       3561.02        49.22 o
   5   6   4       4893.45       4864.88        69.28 o
   6   6   4       2556.86       2622.38        50.76 o
   7   6   4       1717.79       1696.16        56.25 o
   8   6   4        730.37        793.80        43.14 o
   9   6   4        835.67        703.08        90.80 o
  10   6   4        957.19        868.76        58.96 o
 -10   7   4        542.49        519.96        75.07 o
  -9   7   4       2713.71       2755.26       118.83 o
  -8   7   4         75.44         78.98        22.17 o
  -7   7   4        757.67        803.54        40.83 o
  -6   7   4         70.54         65.35        11.31 o
  -5   7   4        522.14        528.58        21.30 o
  -4   7   4        546.32        566.57        19.46 o
  -3   7   4       4224.04       3905.01        58.26 o
  -2   7   4       1569.80       1696.40        35.16 o
  -1   7   4       1681.34       1528.01        29.00 o
   0   7   4          5.15          1.18         4.62 o
   1   7   4       1891.02       1751.77        31.56 o
   2   7   4       1427.93       1472.16        29.22 o
   3   7   4       3984.34       3632.38        52.97 o
   4   7   4        465.05        466.01        19.20 o
   5   7   4        469.90        465.54        21.06 o
   6   7   4         80.78         75.58        12.13 o
   7   7   4       1009.99       1008.41        42.01 o
   8   7   4         43.45         33.63        17.26 o
   9   7   4       2625.95       2701.83       111.42 o
  10   7   4        522.24        454.19        52.04 o
 -10   8   4        471.64        390.79        50.43 o
  -9   8   4        808.13        905.42        79.58 o
  -8   8   4       1140.26       1195.37        62.85 o
  -7   8   4         69.42         70.28        14.48 o
  -6   8   4       2711.37       2727.38        56.00 o
  -5   8   4       2527.80       2594.57        46.66 o
  -4   8   4       1974.12       1954.70        56.25 o
  -3   8   4       1926.31       1881.40        39.18 o
  -2   8   4       9509.85       9262.80       114.83 o
  -1   8   4        263.77        208.00        12.77 o
   0   8   4       2501.80       2396.62        47.54 o
   1   8   4        215.76        158.27        10.97 o
   2   8   4       9254.62       8985.53       106.76 o
   3   8   4       1633.56       1630.22        32.27 o
   4   8   4       2157.13       2175.20        40.35 o
   5   8   4       2547.08       2652.26        47.84 o
   6   8   4       2616.00       2848.45        65.50 o
   7   8   4         52.49         76.85        16.60 o
   8   8   4        903.84        916.06        46.52 o
   9   8   4        733.11        752.51        50.34 o
  10   8   4        520.63        490.46        71.83 o
  -9   9   4        684.80        652.36        44.76 o
  -8   9   4        961.94        949.53        55.07 o
  -7   9   4        259.78        260.89        24.32 o
  -6   9   4       1219.18       1231.24        39.56 o
  -5   9   4        163.09        161.53        13.95 o
  -4   9   4       3035.91       3085.18        53.89 o
  -3   9   4        990.38        959.29        25.36 o
  -2   9   4       2221.53       2127.66        38.00 o
  -1   9   4        443.25        392.19        17.03 o
   0   9   4       5709.16       5561.83        76.87 o
   1   9   4        425.17        369.64        16.53 o
   2   9   4       2404.59       2295.46        47.03 o
   3   9   4        899.66        869.82        24.42 o
   4   9   4       2814.70       2823.70        48.80 o
   5   9   4        263.51        293.36        18.58 o
   6   9   4       1085.91       1123.74        42.17 o
   7   9   4        259.41        241.18        24.06 o
   8   9   4        856.41        913.46        47.66 o
   9   9   4        736.39        654.33        58.24 o
  -9  10   4          4.14          8.99        25.35 o
  -8  10   4        183.84        147.58        24.78 o
  -7  10   4       1683.63       1622.44        58.64 o
  -6  10   4        823.23        872.12        34.89 o
  -5  10   4       1052.22       1098.96        41.75 o
  -4  10   4       2849.35       2741.10        51.83 o
  -3  10   4        206.87        195.17        14.40 o
  -2  10   4       1732.69       1778.50        37.66 o
  -1  10   4       5576.68       5650.37        80.48 o
   0  10   4       2339.83       2373.51        43.78 o
   1  10   4       5268.84       5329.19        76.94 o
   2  10   4       1676.84       1709.96        36.91 o
   3  10   4        315.57        342.09        18.62 o
   4  10   4       2857.28       2804.35        52.34 o
   5  10   4       1180.29       1222.36        39.81 o
   6  10   4        912.33        968.37        40.74 o
   7  10   4       1666.82       1619.42        58.32 o
   8  10   4        245.96        224.57        59.10 o
   9  10   4          4.42          5.45        25.92 o
  -9  11   4        595.85        627.28        60.52 o
  -8  11   4        208.03        197.13        31.37 o
  -7  11   4       2811.81       2832.62        89.07 o
  -6  11   4         25.42         16.24        12.96 o
  -5  11   4       1163.34       1224.56        44.38 o
  -4  11   4       1744.39       1817.58        44.27 o
  -3  11   4       1018.38       1029.89        32.35 o
  -2  11   4        208.75        220.33        16.34 o
  -1  11   4       3688.93       3665.07        63.90 o
   0  11   4        378.95        400.51        20.21 o
   1  11   4       3785.92       3761.28        65.16 o
   2  11   4        242.38        254.50        19.22 o
   3  11   4       1241.27       1255.54        35.93 o
   4  11   4       1726.16       1740.86        47.70 o
   5  11   4       1074.07       1116.37        42.18 o
   6  11   4         22.57         25.30        14.74 o
   7  11   4       2726.41       2693.78        77.33 o
   8  11   4        242.80        196.90        36.84 o
   9  11   4        575.31        659.67        60.49 o
  -8  12   4        277.76        366.51        42.00 o
  -7  12   4       3977.98       4023.49       114.13 o
  -6  12   4         52.46         51.45        15.89 o
  -5  12   4        159.46        150.53        22.84 o
  -4  12   4        106.90        128.14        20.31 o
  -3  12   4       5202.28       5206.89        93.77 o
  -2  12   4        124.48        117.52        13.82 o
  -1  12   4       3068.55       3179.67        60.34 o
   0  12   4        971.98        901.29        30.90 o
   1  12   4       3284.76       3344.95        62.36 o
   2  12   4        109.50         93.29        13.16 o
   3  12   4       4634.35       4619.72        85.82 o
   4  12   4        111.91         98.61        16.75 o
   5  12   4        244.98        333.58        30.24 o
   6  12   4         70.43         51.11        18.36 o
   7  12   4       3743.35       3749.26       110.05 o
   8  12   4        229.31        268.91        42.19 o
  -8  13   4        923.69        980.11        71.14 o
  -7  13   4        739.24        805.04        65.25 o
  -6  13   4         22.30         28.62        19.87 o
  -5  13   4       1513.12       1612.50        66.54 o
  -4  13   4        993.35       1013.19        51.08 o
  -3  13   4        261.34        212.71        23.92 o
  -2  13   4       3314.08       3292.82        74.84 o
  -1  13   4       3874.32       3887.07        76.99 o
   0  13   4        202.65        199.55        22.60 o
   1  13   4       3526.21       3520.89        72.17 o
   2  13   4       3335.63       3220.33        73.86 o
   3  13   4        437.53        369.07        27.06 o
   4  13   4       1208.41       1217.59        50.59 o
   5  13   4       1488.69       1561.21        65.35 o
   6  13   4         35.07         46.44        21.05 o
   7  13   4        738.30        823.45        62.45 o
   8  13   4       1004.45       1055.45        73.10 o
  -7  14   4        727.54        741.10        70.56 o
  -6  14   4       1853.91       1970.57        78.86 o
  -5  14   4        259.77        279.38        33.48 o
  -4  14   4        488.22        430.47        38.23 o
  -3  14   4       4265.69       4169.34       109.11 o
  -2  14   4       1369.23       1384.50        53.35 o
  -1  14   4        409.34        409.40        31.38 o
   0  14   4         84.37         83.40        16.43 o
   1  14   4        471.62        513.18        34.27 o
   2  14   4       1374.71       1388.57        53.11 o
   3  14   4       4415.84       4172.37        98.86 o
   4  14   4        544.91        556.32        42.39 o
   5  14   4        166.66        186.79        29.67 o
   6  14   4       1686.54       1782.76        75.51 o
   7  14   4        827.43        844.92        65.27 o
  -7  15   4        394.12        397.64        50.44 o
  -6  15   4        132.32        128.42        29.09 o
  -5  15   4        888.26        961.07        56.68 o
  -4  15   4        863.73        978.99        55.21 o
  -3  15   4        171.06        150.01        26.21 o
  -2  15   4       1481.53       1548.12        64.58 o
  -1  15   4       2363.54       2191.64        74.73 o
   0  15   4         17.66          3.67        15.00 o
   1  15   4       2764.34       2813.57        86.13 o
   2  15   4       1510.36       1460.00        62.99 o
   3  15   4        178.58        200.39        28.60 o
   4  15   4        912.59        940.59        68.44 o
   5  15   4        976.89       1013.23        63.90 o
   6  15   4        124.79        125.38        32.49 o
   7  15   4        362.98        328.63        47.38 o
  -6  16   4        223.74        173.24        36.97 o
  -5  16   4        819.47        849.22        55.89 o
  -4  16   4        248.43        255.69        33.27 o
  -3  16   4        424.42        487.81        42.46 o
  -2  16   4        118.00        135.09        26.34 o
  -1  16   4       3083.37       3097.68        94.15 o
   0  16   4        522.58        470.87        40.71 o
   1  16   4       2674.83       2691.37       110.28 o
   2  16   4        189.75        216.39        30.11 o
   3  16   4        468.31        448.04        49.10 o
   4  16   4        283.62        317.94        37.12 o
   5  16   4        891.90        856.75        56.63 o
   6  16   4        171.06        139.72        35.13 o
  -5  17   4         82.26         76.24        29.87 o
  -4  17   4       1261.33       1244.77        74.57 o
  -3  17   4        454.59        470.77        54.17 o
  -2  17   4       2991.46       2964.45       108.89 o
  -1  17   4        399.96        441.12        46.76 o
   0  17   4         52.77         87.16        23.98 o
   1  17   4        338.49        416.35        40.81 o
   2  17   4       3118.73       3153.06       122.95 o
   3  17   4        395.50        378.59        40.10 o
   4  17   4       1141.84       1146.57        64.02 o
   5  17   4         76.97         69.92        28.83 o
  -4  18   4       1388.28       1495.32        85.63 o
  -3  18   4        244.82        241.87        36.20 o
  -2  18   4       1130.18       1213.41        65.43 o
  -1  18   4        902.95        893.56        57.20 o
   0  18   4         21.82          4.50        19.67 o
   1  18   4        945.19        842.93        55.56 o
   2  18   4        977.16        966.54        65.43 o
   3  18   4        246.94        219.86        34.96 o
   4  18   4       1314.07       1362.44        80.99 o
  -2  19   4       1174.79       1283.60        79.76 o
  -1  19   4        128.89        162.32        32.92 o
   0  19   4       1318.02       1350.19       110.36 o
   1  19   4        107.17         87.98        32.16 o
   2  19   4       1151.71       1065.20        74.05 o
   1   0   5       5805.17       6349.61        59.75 o
   2   0   5       1694.70       1581.70        19.26 o
   3   0   5       1118.34       1140.02        17.61 o
   4   0   5       5382.06       5278.93        63.35 o
   5   0   5       1600.03       1505.99        30.62 o
   6   0   5        100.25         75.84         9.48 o
   7   0   5        550.50        563.94        21.86 o
   8   0   5       3903.10       3814.01        90.66 o
   9   0   5         44.53         39.52        17.54 o
  10   0   5       1700.27       1666.29        82.03 o
  11   0   5        288.33        306.78        67.99 o
 -11   1   5         94.22         77.54        33.48 o
 -10   1   5       3641.09       3807.94       111.88 o
  -9   1   5        502.37        457.01        36.06 o
  -8   1   5        989.70       1038.08        54.25 o
  -7   1   5        710.36        745.18        32.83 o
  -6   1   5       4881.58       4762.97        71.43 o
  -5   1   5          7.02          8.43         5.98 o
  -4   1   5       8695.35       8469.18        98.06 o
  -3   1   5       4966.33       5076.26        58.23 o
  -2   1   5       5259.83       5418.54        54.65 o
  -1   1   5       2088.60       1963.08        23.84 o
   0   1   5       9932.00       9952.62       119.33 o
   1   1   5       1953.55       1861.51        22.43 o
   2   1   5       5449.09       5691.79        57.25 o
   3   1   5       5141.25       5295.76        55.95 o
   4   1   5       8646.28       8582.39        90.75 o
   5   1   5         12.44         17.97         5.64 o
   6   1   5       4809.81       4777.35        61.70 o
   7   1   5        669.42        677.88        23.55 o
   8   1   5        954.13       1063.67        45.76 o
   9   1   5        535.78        543.89        38.06 o
  10   1   5       3856.67       3879.26       127.83 o
  11   1   5         74.04         38.55        28.52 o
 -10   2   5        250.40        209.35        32.80 o
  -9   2   5       1105.85       1092.08        50.67 o
  -8   2   5       1419.96       1558.09        55.28 o
  -7   2   5       1687.56       1741.33        42.51 o
  -6   2   5       1436.64       1498.13        32.73 o
  -5   2   5       5118.99       4816.73        68.51 o
  -4   2   5        366.16        368.28        14.15 o
  -3   2   5       1889.67       1927.39        28.16 o
  -2   2   5       1120.76       1050.21        15.91 o
  -1   2   5      11423.56      11748.77       113.54 o
   0   2   5       4107.37       4081.06        44.00 o
   1   2   5      11169.23      11747.79       123.68 o
   2   2   5       1063.88       1031.37        15.91 o
   3   2   5       2149.24       2185.11        29.60 o
   4   2   5        425.04        428.56        15.55 o
   5   2   5       4772.66       4545.54        59.36 o
   6   2   5       1371.62       1494.54        32.68 o
   7   2   5       1562.98       1604.40        38.67 o
   8   2   5       1325.69       1379.13        48.44 o
   9   2   5       1158.26       1172.52        52.65 o
  10   2   5        253.79        215.31        37.19 o
 -10   3   5       2634.89       2761.81        93.26 o
  -9   3   5         41.29         10.50        17.95 o
  -8   3   5       2323.00       2293.28        62.32 o
  -7   3   5        826.66        858.52        31.81 o
  -6   3   5       4950.73       4909.34        73.77 o
  -5   3   5       6185.68       6235.57        84.13 o
  -4   3   5      10543.39      10248.94       122.08 o
  -3   3   5       1260.72       1325.93        21.54 o
  -2   3   5       1481.97       1432.14        19.13 o
  -1   3   5       4787.61       4527.10        44.66 o
   0   3   5         64.21         56.71         4.16 o
   1   3   5       4731.72       4529.71        44.93 o
   2   3   5       1755.52       1704.22        23.11 o
   3   3   5       1213.59       1251.15        19.94 o
   4   3   5      10520.95      10348.98       112.38 o
   5   3   5       6575.06       6772.89        81.23 o
   6   3   5       4993.31       5085.43        75.41 o
   7   3   5        677.45        766.46        28.73 o
   8   3   5       2182.42       2205.73        59.11 o
   9   3   5         68.98         56.15        18.21 o
  10   3   5       2654.74       2510.93       100.69 o
 -10   4   5        385.96        490.07        44.98 o
  -9   4   5       1686.91       1715.62        63.78 o
  -8   4   5       2649.80       2681.54        69.02 o
  -7   4   5       1796.91       1639.32        52.86 o
  -6   4   5       2079.46       2130.32        53.86 o
  -5   4   5       3159.53       3132.74        51.55 o
  -4   4   5       3014.33       3139.15        46.24 o
  -3   4   5       7238.85       7269.18        77.96 o
  -2   4   5       7503.14       7622.53        76.02 o
  -1   4   5       4180.73       4240.62        45.38 o
   0   4   5       1544.31       1588.30        22.72 o
   1   4   5       4442.36       4443.93        51.03 o
   2   4   5       7952.20       8085.17        86.98 o
   3   4   5       7160.80       7256.84        78.11 o
   4   4   5       2431.84       2556.29        40.47 o
   5   4   5       3220.04       3245.16        51.81 o
   6   4   5       1863.25       1932.09        38.64 o
   7   4   5       1782.78       1716.78        45.51 o
   8   4   5       2587.15       2729.52        68.77 o
   9   4   5       1800.59       1826.16        64.79 o
  10   4   5        407.66        463.73        49.74 o
 -10   5   5        788.09        649.63        57.04 o
  -9   5   5       1144.52       1099.75        53.04 o
  -8   5   5       1745.24       1733.09        61.36 o
  -7   5   5        370.15        384.23        28.92 o
  -6   5   5        163.04        129.33        12.87 o
  -5   5   5       1565.43       1572.84        32.07 o
  -4   5   5       3006.20       2998.83        41.33 o
  -3   5   5        491.85        536.29        13.94 o
  -2   5   5       1565.28       1386.78        22.39 o
  -1   5   5       3975.91       4092.00        48.73 o
   0   5   5       4627.18       4824.66        60.47 o
   1   5   5       3509.49       3596.04        44.18 o
   2   5   5       1935.06       1738.17        30.62 o
   3   5   5        364.14        416.23        12.26 o
   4   5   5       3473.55       3451.04        63.48 o
   5   5   5       1543.71       1590.24        34.56 o
   6   5   5        214.46        234.51        14.82 o
   7   5   5        324.29        318.86        27.48 o
   8   5   5       1947.65       1962.11        56.79 o
   9   5   5       1197.94       1158.69        54.59 o
  10   5   5        567.00        641.34        51.46 o
 -10   6   5        770.31        838.30        78.16 o
  -9   6   5       2778.57       2669.29        92.64 o
  -8   6   5        498.42        500.15        38.45 o
  -7   6   5       4261.18       4222.22        95.74 o
  -6   6   5       3743.16       3688.00        59.39 o
  -5   6   5       1727.15       1710.48        37.45 o
  -4   6   5       7457.83       7842.68        87.46 o
  -3   6   5      10748.63      10509.01       115.29 o
  -2   6   5        473.31        539.70        14.83 o
  -1   6   5       2607.36       2619.95        37.02 o
   0   6   5        623.35        677.60        17.16 o
   1   6   5       2504.17       2559.28        35.60 o
   2   6   5        356.85        423.28        14.37 o
   3   6   5      10477.33      10080.12       121.69 o
   4   6   5       7529.17       7797.06       101.00 o
   5   6   5       1609.02       1548.18        34.80 o
   6   6   5       3664.59       3749.74        63.68 o
   7   6   5       4155.17       4078.31        94.15 o
   8   6   5        484.55        490.64        36.23 o
   9   6   5       2801.97       2550.81        86.66 o
  10   6   5        862.81        785.69        56.86 o
 -10   7   5        461.13        370.08        42.99 o
  -9   7   5        195.89        177.27        30.47 o
  -8   7   5        215.77        210.00        29.29 o
  -7   7   5       1925.82       1960.11        55.76 o
  -6   7   5        258.46        267.48        18.92 o
  -5   7   5       5601.12       5500.58        77.01 o
  -4   7   5       1354.95       1305.86        27.60 o
  -3   7   5        294.27        255.47        12.97 o
  -2   7   5        785.84        721.52        18.87 o
  -1   7   5      14025.38      13953.31       157.16 o
   0   7   5        538.40        596.88        17.61 o
   1   7   5      14296.16      14076.61       216.28 o
   2   7   5        714.07        661.32        30.64 o
   3   7   5        171.43        166.69        11.35 o
   4   7   5       1592.42       1606.20        34.25 o
   5   7   5       5835.77       5935.05        85.92 o
   6   7   5        246.97        224.59        18.54 o
   7   7   5       1886.42       1926.14        59.90 o
   8   7   5        278.23        310.97        27.62 o
   9   7   5        105.42        107.78        22.22 o
  10   7   5        516.74        487.25        46.60 o
 -10   8   5        768.23        879.90        64.79 o
  -9   8   5       1575.26       1692.04        65.69 o
  -8   8   5          8.29         -1.01        15.72 o
  -7   8   5       1364.77       1388.45        43.57 o
  -6   8   5       1407.85       1469.91        45.51 o
  -5   8   5       1033.00       1011.43        29.66 o
  -4   8   5       1648.70       1618.57        33.81 o
  -3   8   5        655.43        644.62        21.23 o
  -2   8   5       1739.54       1823.34        34.75 o
  -1   8   5       3131.13       3041.56        60.63 o
   0   8   5       8204.36       8428.70       121.39 o
   1   8   5       3255.98       3092.37        56.38 o
   2   8   5       1552.96       1633.83        35.37 o
   3   8   5        897.26        888.14        26.99 o
   4   8   5       1493.73       1479.73        33.67 o
   5   8   5        956.27        972.96        30.25 o
   6   8   5       1300.33       1258.84        51.68 o
   7   8   5       1585.73       1606.42        52.05 o
   8   8   5          8.98          1.68        14.34 o
   9   8   5       1442.39       1439.86        67.16 o
  10   8   5        654.66        649.53        61.22 o
  -9   9   5        463.40        505.76        40.55 o
  -8   9   5       1440.55       1368.97        70.22 o
  -7   9   5        493.58        483.24        28.85 o
  -6   9   5       2116.80       2082.85        52.26 o
  -5   9   5        719.44        706.55        28.01 o
  -4   9   5       1069.24       1110.56        30.35 o
  -3   9   5        378.37        354.43        17.46 o
  -2   9   5       3707.73       3555.02        56.15 o
  -1   9   5       1155.08       1213.84        29.66 o
   0   9   5      11638.93      11495.74       172.32 o
   1   9   5       1128.48       1143.48        31.64 o
   2   9   5       3754.72       3592.84        64.97 o
   3   9   5        367.46        338.12        20.07 o
   4   9   5       1066.27       1084.12        39.62 o
   5   9   5        635.99        645.06        26.07 o
   6   9   5       2393.14       2309.62        60.76 o
   7   9   5        426.84        408.18        30.53 o
   8   9   5       1365.92       1357.97        56.92 o
   9   9   5        393.69        306.83        47.92 o
  -9  10   5        455.75        397.84        43.62 o
  -8  10   5       1806.11       1940.56        72.09 o
  -7  10   5       1630.25       1717.76        54.28 o
  -6  10   5        926.60        909.05        36.31 o
  -5  10   5       1171.11       1153.25        40.55 o
  -4  10   5       3242.41       3114.53        58.89 o
  -3  10   5       3751.41       3789.86        61.98 o
  -2  10   5       2888.45       2909.97        66.48 o
  -1  10   5       3079.67       3157.67        79.67 o
   0  10   5         32.25         31.86         9.46 o
   1  10   5       2950.25       2944.33        57.65 o
   2  10   5       2947.42       2862.33        54.35 o
   3  10   5       3461.44       3438.29        59.17 o
   4  10   5       2956.15       2887.98        69.60 o
   5  10   5       1068.77       1015.63        39.48 o
   6  10   5        849.65        822.46        38.20 o
   7  10   5       1691.24       1752.75        57.06 o
   8  10   5       1760.23       1816.37        66.30 o
   9  10   5        494.22        457.71        58.52 o
  -9  11   5       1987.05       2052.08        97.81 o
  -8  11   5        826.37        800.06        54.69 o
  -7  11   5        493.31        525.19        37.47 o
  -6  11   5        799.22        777.88        37.53 o
  -5  11   5       2525.91       2501.32        77.17 o
  -4  11   5        486.27        466.93        26.00 o
  -3  11   5       4190.35       4046.96        79.25 o
  -2  11   5       2078.04       2062.80        63.47 o
  -1  11   5       1122.25       1167.33        33.75 o
   0  11   5       8571.88       8826.51       123.87 o
   1  11   5        899.29        909.20        29.74 o
   2  11   5       2123.43       2138.53        47.89 o
   3  11   5       4611.67       4623.11        95.72 o
   4  11   5        534.68        564.02        28.28 o
   5  11   5       2541.35       2488.49        63.43 o
   6  11   5        835.53        842.58        39.95 o
   7  11   5        568.99        637.92        40.50 o
   8  11   5        917.07        982.96        58.81 o
   9  11   5       2036.96       1979.18        95.49 o
  -8  12   5        419.49        431.79        51.75 o
  -7  12   5        798.03        864.79        54.14 o
  -6  12   5       2121.38       2092.92        60.65 o
  -5  12   5        192.21        255.68        24.43 o
  -4  12   5        911.01        926.97        38.88 o
  -3  12   5        405.92        410.29        27.26 o
  -2  12   5       3633.30       3517.12       106.30 o
  -1  12   5        848.02        896.15        33.22 o
   0  12   5        175.98        207.43        18.41 o
   1  12   5        772.56        818.23        31.69 o
   2  12   5       3518.95       3536.97        70.51 o
   3  12   5        339.82        339.48        25.30 o
   4  12   5        929.51        954.56        44.31 o
   5  12   5        251.73        240.25        23.68 o
   6  12   5       2267.05       2224.12        73.92 o
   7  12   5        713.80        759.36        51.68 o
   8  12   5        497.85        501.78        52.09 o
  -8  13   5        298.64        259.42        44.77 o
  -7  13   5        417.35        406.16        42.14 o
  -6  13   5       1521.63       1635.41        61.86 o
  -5  13   5       1106.03       1106.18        47.94 o
  -4  13   5       3476.18       3508.08        88.16 o
  -3  13   5       1085.32       1171.62        48.25 o
  -2  13   5        398.75        465.75        57.43 o
  -1  13   5        840.05        857.94        34.18 o
   0  13   5        667.49        671.14        30.68 o
   1  13   5        749.97        763.45        39.96 o
   2  13   5        395.20        419.64        37.27 o
   3  13   5        960.44        960.22        55.35 o
   4  13   5       3479.92       3546.62        89.31 o
   5  13   5       1131.04       1124.20        75.82 o
   6  13   5       1513.38       1498.13        75.73 o
   7  13   5        512.66        518.52        46.02 o
   8  13   5        341.60        307.24        50.19 o
  -7  14   5        529.94        592.49        49.89 o
  -6  14   5       1316.44       1276.86        57.53 o
  -5  14   5        299.19        348.40        36.98 o
  -4  14   5       1629.64       1511.85        63.87 o
  -3  14   5        507.69        521.88        39.96 o
  -2  14   5       3666.14       3855.87        94.14 o
  -1  14   5        759.76        732.92        54.71 o
   0  14   5        753.87        818.69        47.46 o
   1  14   5        836.96        845.26        41.76 o
   2  14   5       3862.24       3762.66        91.44 o
   3  14   5        506.79        476.93        34.19 o
   4  14   5       1707.37       1600.34        65.88 o
   5  14   5        261.41        264.06        32.90 o
   6  14   5       1032.67        999.83        60.09 o
   7  14   5        474.82        558.77        55.59 o
  -6  15   5        344.60        285.99        38.05 o
  -5  15   5       1661.01       1681.14        72.47 o
  -4  15   5        702.61        705.19        48.30 o
  -3  15   5       2255.31       2290.77        79.59 o
  -2  15   5       1804.56       1714.04        68.04 o
  -1  15   5       2153.73       2101.50        73.51 o
   0  15   5         52.56         43.46        18.43 o
   1  15   5       2178.17       2038.76        83.13 o
   2  15   5       1495.00       1486.64        62.99 o
   3  15   5       1933.31       1928.48        72.76 o
   4  15   5        807.76        821.13        64.94 o
   5  15   5       1556.80       1413.26        67.00 o
   6  15   5        276.63        225.59        35.22 o
  -6  16   5        118.45        102.95        29.46 o
  -5  16   5        465.94        430.50        44.09 o
  -4  16   5        587.33        564.59        53.03 o
  -3  16   5       4131.96       3985.06       112.68 o
  -2  16   5        492.40        531.97        43.39 o
  -1  16   5       1114.69       1076.60        65.42 o
   0  16   5         35.99         30.81        19.70 o
   1  16   5       1128.73       1241.71        61.48 o
   2  16   5        555.68        628.70        50.14 o
   3  16   5       4428.80       4491.44       120.98 o
   4  16   5        522.88        519.88        45.31 o
   5  16   5        341.29        348.19        39.65 o
   6  16   5        116.48         98.83        32.99 o
  -5  17   5       1322.80       1380.91        70.61 o
  -4  17   5         20.71          8.92        21.35 o
  -3  17   5       1213.01       1237.85        64.63 o
  -2  17   5        980.70        949.90        56.54 o
  -1  17   5       3309.02       3317.53       101.35 o
   0  17   5        806.14        843.98        53.21 o
   1  17   5       3079.65       3058.48        96.46 o
   2  17   5        957.92        981.51        57.26 o
   3  17   5       1198.74       1182.91        62.97 o
   4  17   5         37.97         39.07        23.69 o
   5  17   5       1458.23       1541.39        84.85 o
  -4  18   5        293.86        284.71       100.04 o
  -3  18   5        416.50        444.09        45.40 o
  -2  18   5        173.22        186.41        34.91 o
  -1  18   5         76.07         36.55        22.71 o
   0  18   5       1546.58       1606.34        73.25 o
   1  18   5         56.19         65.11        23.98 o
   2  18   5        227.16        219.93        34.23 o
   3  18   5        436.72        498.25        47.28 o
   4  18   5        276.30        174.24        83.98 o
  -2  19   5         65.17         86.16        36.88 o
  -1  19   5        941.96        959.76        65.40 o
   0  19   5        173.10        201.43        34.40 o
   1  19   5       1030.26       1167.29        66.09 o
   2  19   5        105.28        136.22        52.43 o
   0   0   6      25717.52      25255.49       385.23 o
   1   0   6        723.48        663.95        13.52 o
   2   0   6       2745.17       2896.32        37.09 o
   3   0   6       1448.63       1499.83        27.02 o
   4   0   6       4631.65       4805.63        58.72 o
   5   0   6       2290.80       2505.38        47.80 o
   6   0   6       1611.30       1650.40        33.78 o
   7   0   6       1616.51       1533.08        57.93 o
   8   0   6          8.78         -4.07        13.06 o
   9   0   6         80.55         69.80        19.07 o
  10   0   6        255.58        313.88        38.03 o
 -10   1   6        880.93        943.63        57.31 o
  -9   1   6       3301.06       3344.82        88.40 o
  -8   1   6        647.55        591.44        36.05 o
  -7   1   6       1449.03       1437.28        42.10 o
  -6   1   6       1310.41       1219.48        30.56 o
  -5   1   6       3876.17       3770.37        56.84 o
  -4   1   6       2225.14       2051.76        34.39 o
  -3   1   6       7601.74       7728.66        79.86 o
  -2   1   6       3467.02       3699.41        41.06 o
  -1   1   6       5769.98       5397.25        58.67 o
   0   1   6       5663.32       5379.79        70.46 o
   1   1   6       5553.37       5326.31        56.41 o
   2   1   6       3484.53       3671.86        40.02 o
   3   1   6       7582.29       7671.23        77.77 o
   4   1   6       2392.67       2331.26        32.90 o
   5   1   6       3580.95       3565.01        47.73 o
   6   1   6       1249.99       1208.69        27.59 o
   7   1   6       1750.55       1731.89        50.85 o
   8   1   6        655.72        584.50        36.28 o
   9   1   6       3168.46       3156.07        85.74 o
  10   1   6       1106.59       1123.59        62.02 o
 -10   2   6       1045.78       1010.30        59.10 o
  -9   2   6       2149.19       2126.97        73.99 o
  -8   2   6       2892.03       2936.18        77.25 o
  -7   2   6       3667.89       3693.64        79.30 o
  -6   2   6       7517.20       7446.70       100.36 o
  -5   2   6       2860.91       2923.46        45.71 o
  -4   2   6        974.36        991.25        22.29 o
  -3   2   6       7854.12       7427.52        80.66 o
  -2   2   6       3996.45       3987.72        44.12 o
  -1   2   6       1168.00       1146.85        17.88 o
   0   2   6      20375.93      20073.72       208.53 o
   1   2   6        995.97       1006.83        16.99 o
   2   2   6       4096.91       4066.69        45.83 o
   3   2   6       7231.46       6843.86        73.47 o
   4   2   6        982.06        956.40        19.64 o
   5   2   6       3047.60       3128.86        48.42 o
   6   2   6       7950.67       7985.58        92.49 o
   7   2   6       3596.98       3726.14        70.30 o
   8   2   6       2874.36       2931.29        78.58 o
   9   2   6       2072.45       2130.43        69.47 o
  10   2   6        987.45        897.25        63.43 o
 -10   3   6        496.81        539.73        46.12 o
  -9   3   6       1247.95       1256.12        54.01 o
  -8   3   6        224.67        196.33        22.26 o
  -7   3   6       3295.15       3216.88        67.14 o
  -6   3   6         51.72         38.22         9.36 o
  -5   3   6       2876.38       2855.76        47.63 o
  -4   3   6       1141.86       1110.40        28.84 o
  -3   3   6       3836.01       3949.89        54.26 o
  -2   3   6       1851.98       1874.80        24.54 o
  -1   3   6       8447.14       8441.67        88.48 o
   0   3   6        190.77        227.49         8.69 o
   1   3   6       9097.64       9245.14        95.87 o
   2   3   6       1934.80       1969.75        27.98 o
   3   3   6       4483.55       4663.39        54.69 o
   4   3   6       1239.77       1238.81        25.23 o
   5   3   6       2983.03       3024.70        47.16 o
   6   3   6         67.95         72.47        10.79 o
   7   3   6       3491.80       3404.26        72.55 o
   8   3   6        268.25        250.41        20.74 o
   9   3   6       1495.31       1472.95        58.57 o
  10   3   6        505.16        565.71        53.64 o
 -10   4   6       1580.91       1593.16        72.34 o
  -9   4   6       1453.48       1483.82        59.52 o
  -8   4   6       4681.82       4641.43       111.93 o
  -7   4   6        134.18        101.11        18.29 o
  -6   4   6       1809.70       1839.02        39.31 o
  -5   4   6       2546.07       2603.43        59.77 o
  -4   4   6       5087.79       4995.49        62.64 o
  -3   4   6       1131.35       1159.66        20.90 o
  -2   4   6      11456.35      11413.01       110.20 o
  -1   4   6       3258.60       3433.96        39.77 o
   0   4   6       1011.51       1150.94        18.49 o
   1   4   6       3091.66       3222.17        38.11 o
   2   4   6      11395.65      11237.91       113.00 o
   3   4   6       1125.68       1150.70        22.26 o
   4   4   6       5114.46       4912.24        65.82 o
   5   4   6       2650.61       2740.33        44.78 o
   6   4   6       1735.63       1797.64        36.08 o
   7   4   6         99.75         86.15        15.04 o
   8   4   6       4553.38       4607.26        99.25 o
   9   4   6       1428.73       1400.83        53.81 o
  10   4   6       1405.99       1382.98        76.95 o
 -10   5   6       2010.86       1937.55        80.30 o
  -9   5   6       2504.95       2420.25        83.05 o
  -8   5   6        315.66        225.98        26.67 o
  -7   5   6        926.12        878.46        40.71 o
  -6   5   6       8309.57       8251.80       110.94 o
  -5   5   6       2077.14       2119.99        37.16 o
  -4   5   6       3177.77       3101.87        53.47 o
  -3   5   6       4697.68       4794.00        57.08 o
  -2   5   6        317.57        291.26        10.21 o
  -1   5   6       1725.77       1715.77        24.76 o
   0   5   6       8021.64       7899.27        92.79 o
   1   5   6       1473.17       1450.99        24.10 o
   2   5   6        189.96        173.77         9.40 o
   3   5   6       4358.86       4333.71        58.65 o
   4   5   6       3131.81       2969.06        48.83 o
   5   5   6       2140.16       2201.95        47.10 o
   6   5   6       8362.78       8302.28       112.61 o
   7   5   6        987.96        968.75        38.22 o
   8   5   6        312.68        322.08        27.04 o
   9   5   6       2571.72       2670.82        87.04 o
  10   5   6       1872.82       1984.64        82.38 o
 -10   6   6         63.35        100.69        26.69 o
  -9   6   6       1336.17       1392.96        88.72 o
  -8   6   6       1329.38       1386.09        72.70 o
  -7   6   6       2247.46       2351.81        70.14 o
  -6   6   6       1133.64       1076.06        35.56 o
  -5   6   6        100.80         88.12         9.07 o
  -4   6   6       3955.99       3978.53        51.64 o
  -3   6   6        222.16        263.55        12.92 o
  -2   6   6       6105.67       6215.96        69.64 o
  -1   6   6        819.76        860.41        17.85 o
   0   6   6       2060.90       1920.25        38.87 o
   1   6   6        675.23        703.74        16.07 o
   2   6   6       6125.90       6224.34        76.35 o
   3   6   6        332.89        371.86        16.90 o
   4   6   6       4054.35       4143.20        63.08 o
   5   6   6         59.80         50.70         9.49 o
   6   6   6       1448.83       1403.16        36.56 o
   7   6   6       2113.33       2194.73        76.85 o
   8   6   6       1598.99       1534.11        53.15 o
   9   6   6       1372.75       1341.00        64.36 o
  10   6   6         36.75         47.27        25.44 o
 -10   7   6         50.84         67.66        27.65 o
  -9   7   6         76.73         76.71        25.88 o
  -8   7   6        894.39        857.26        41.54 o
  -7   7   6       2867.32       2720.17        67.90 o
  -6   7   6       3429.62       3490.42        66.97 o
  -5   7   6        314.26        332.29        16.40 o
  -4   7   6       2341.09       2386.57        42.33 o
  -3   7   6        502.25        449.64        17.02 o
  -2   7   6       1940.82       2084.01        32.58 o
  -1   7   6         65.03         68.32         6.96 o
   0   7   6       7784.46       8088.24        99.19 o
   1   7   6        146.50        158.81         9.49 o
   2   7   6       1754.18       1854.90        32.97 o
   3   7   6        416.38        385.33        16.79 o
   4   7   6       2336.12       2347.71        44.20 o
   5   7   6        233.58        194.56        15.98 o
   6   7   6       3129.90       3116.53        65.75 o
   7   7   6       2985.34       2861.16        70.22 o
   8   7   6        780.44        764.38        39.82 o
   9   7   6         61.27         58.37        20.01 o
  10   7   6         30.97         48.84        24.65 o
  -9   8   6        766.42        822.49        48.90 o
  -8   8   6       1210.31       1248.70        53.75 o
  -7   8   6        452.65        427.80        30.25 o
  -6   8   6       2950.55       2989.87        64.28 o
  -5   8   6       3347.88       3262.50        55.25 o
  -4   8   6       1741.74       1670.87        35.19 o
  -3   8   6       2068.78       2009.61        43.72 o
  -2   8   6       5541.41       5610.83        77.58 o
  -1   8   6        776.70        717.31        18.44 o
   0   8   6       6085.09       6029.74        80.21 o
   1   8   6        800.61        728.82        20.25 o
   2   8   6       4891.81       4965.40        70.99 o
   3   8   6       2117.76       2072.22        40.31 o
   4   8   6       1988.15       1948.06        43.03 o
   5   8   6       3052.49       3013.80        59.14 o
   6   8   6       2787.65       2810.00        68.09 o
   7   8   6        672.14        623.53        35.05 o
   8   8   6       1130.52       1166.05        48.50 o
   9   8   6        677.97        741.79        55.68 o
  -9   9   6       1064.40       1100.80        74.84 o
  -8   9   6        267.94        285.64        30.04 o
  -7   9   6        643.46        690.05        33.83 o
  -6   9   6       1196.03       1216.58        40.82 o
  -5   9   6       1303.67       1351.34        38.15 o
  -4   9   6       3032.81       2956.63        54.34 o
  -3   9   6       6663.80       6643.22       104.70 o
  -2   9   6       2625.99       2597.47        46.54 o
  -1   9   6       1083.96        988.02        28.74 o
   0   9   6      13128.42      12918.08       193.06 o
   1   9   6        924.69        903.33        27.09 o
   2   9   6       2746.86       2753.52        54.48 o
   3   9   6       6766.93       6849.79       100.28 o
   4   9   6       2831.36       2720.50        56.00 o
   5   9   6       1461.91       1410.70        42.09 o
   6   9   6       1128.75       1113.71        45.72 o
   7   9   6        670.06        649.33        42.80 o
   8   9   6        339.97        314.07        35.42 o
   9   9   6       1201.43       1226.66        64.14 o
  -9  10   6         23.79         12.97        22.37 o
  -8  10   6        119.10        149.85        25.75 o
  -7  10   6        548.10        644.39        44.06 o
  -6  10   6        522.44        535.04        29.83 o
  -5  10   6       1738.20       1669.00        46.39 o
  -4  10   6       1210.54       1219.11        36.06 o
  -3  10   6       1460.97       1472.51        35.48 o
  -2  10   6        940.10       1003.77        32.22 o
  -1  10   6       1273.60       1342.93        55.24 o
   0  10   6        768.01        841.80        28.69 o
   1  10   6       1231.27       1339.69        46.41 o
   2  10   6        787.49        823.34        36.84 o
   3  10   6       1550.49       1583.47        39.31 o
   4  10   6       1302.88       1258.90        36.92 o
   5  10   6       1816.90       1799.69        52.04 o
   6  10   6        640.36        670.15        37.91 o
   7  10   6        494.62        541.90        35.33 o
   8  10   6        159.17        103.93        22.87 o
   9  10   6          8.55         20.28        24.78 o
  -8  11   6       1335.16       1379.59        64.83 o
  -7  11   6       1828.95       1943.67        66.91 o
  -6  11   6         58.64         56.71        15.13 o
  -5  11   6       4300.36       4128.52        81.43 o
  -4  11   6         28.99          5.80        11.65 o
  -3  11   6         79.59         62.91        12.63 o
  -2  11   6        376.82        382.54        22.80 o
  -1  11   6       8644.98       8786.34       212.21 o
   0  11   6        247.93        270.80        19.49 o
   1  11   6       9048.67       8874.05       132.47 o
   2  11   6        280.05        249.09        19.52 o
   3  11   6         98.37         95.96        14.69 o
   4  11   6          3.33         -3.96        10.54 o
   5  11   6       4439.16       4267.27        89.77 o
   6  11   6         41.62         33.80        15.66 o
   7  11   6       1800.10       1917.78        66.04 o
   8  11   6       1363.31       1376.56        67.70 o
  -8  12   6         92.35         89.18        27.57 o
  -7  12   6       2245.59       2198.83        71.97 o
  -6  12   6        825.04        820.02        45.18 o
  -5  12   6        800.87        785.07        35.24 o
  -4  12   6       2915.04       2784.48        71.29 o
  -3  12   6       4739.77       4660.92       100.76 o
  -2  12   6       2350.09       2324.63        58.65 o
  -1  12   6       3467.70       3511.42        82.57 o
   0  12   6       1292.69       1424.29        41.27 o
   1  12   6       3445.76       3459.38        69.23 o
   2  12   6       2425.99       2450.61        60.53 o
   3  12   6       4750.48       4677.01       101.52 o
   4  12   6       2764.90       2615.29        72.10 o
   5  12   6        723.50        749.26        44.30 o
   6  12   6        868.50        838.65        44.44 o
   7  12   6       2053.80       2091.81        79.84 o
   8  12   6         58.86         49.13        27.59 o
  -7  13   6        446.40        367.94        39.90 o
  -6  13   6         52.37         62.03        18.74 o
  -5  13   6       1879.83       1825.62        95.82 o
  -4  13   6       2318.84       2243.87        67.55 o
  -3  13   6       1797.82       1762.59        58.58 o
  -2  13   6       1492.87       1456.69        52.34 o
  -1  13   6       1431.91       1364.32        50.17 o
   0  13   6        284.24        245.09        22.59 o
   1  13   6       1436.96       1379.00        49.95 o
   2  13   6       1593.62       1631.33        59.65 o
   3  13   6       2086.87       1996.13        62.45 o
   4  13   6       2244.39       2241.63        85.63 o
   5  13   6       1881.72       1852.75        66.57 o
   6  13   6         60.89         53.12        19.35 o
   7  13   6        462.86        503.20        45.69 o
  -7  14   6        796.72        800.79        55.82 o
  -6  14   6        479.44        500.65        39.74 o
  -5  14   6        836.26        870.97        52.03 o
  -4  14   6       1230.63       1217.30        57.45 o
  -3  14   6       2011.45       1878.39        63.15 o
  -2  14   6       1839.38       1752.78        60.23 o
  -1  14   6       2670.65       2579.57        71.72 o
   0  14   6         32.10         -3.05        12.64 o
   1  14   6       2580.80       2724.22        76.47 o
   2  14   6       1827.62       1811.43        66.05 o
   3  14   6       1881.91       1878.02        62.63 o
   4  14   6       1482.10       1490.31        63.62 o
   5  14   6        822.47        766.07        51.07 o
   6  14   6        498.56        480.90        44.64 o
   7  14   6        663.47        746.65        54.25 o
  -6  15   6       1538.97       1677.69        67.73 o
  -5  15   6       1153.04       1179.72        61.88 o
  -4  15   6       1111.33       1075.14        76.69 o
  -3  15   6       2543.70       2362.03        86.96 o
  -2  15   6       1042.43       1041.90        54.01 o
  -1  15   6       2658.20       2594.65        82.14 o
   0  15   6       4679.56       4583.63       140.40 o
   1  15   6       2621.74       2831.97        78.74 o
   2  15   6       1022.85       1010.82        52.60 o
   3  15   6       2718.12       2555.40        83.20 o
   4  15   6       1316.80       1292.81        62.03 o
   5  15   6       1015.48       1029.01        58.32 o
   6  15   6       1440.85       1517.51        72.34 o
  -5  16   6        322.26        248.97        40.17 o
  -4  16   6         75.25         61.87        24.70 o
  -3  16   6       1422.84       1578.40        77.32 o
  -2  16   6        193.57        144.36        27.06 o
  -1  16   6       3005.70       3086.04        93.95 o
   0  16   6         96.86        102.63        24.83 o
   1  16   6       2959.33       2944.09        91.56 o
   2  16   6        169.76        182.10        29.84 o
   3  16   6       1462.18       1548.32        68.57 o
   4  16   6         99.61         91.60        26.58 o
   5  16   6        269.43        278.76        37.38 o
  -4  17   6        433.37        353.72        46.41 o
  -3  17   6         25.73         17.16        22.32 o
  -2  17   6       1588.31       1638.21        71.57 o
  -1  17   6         58.70         82.86        23.91 o
   0  17   6       2019.56       2258.96       119.60 o
   1  17   6         62.34         68.03        23.93 o
   2  17   6       1624.42       1589.16        70.35 o
   3  17   6         50.96         48.06        23.33 o
   4  17   6        506.48        571.08        48.08 o
  -3  18   6        174.65        149.15        32.27 o
  -2  18   6       3104.99       3132.36       127.47 o
  -1  18   6         83.49         39.44        22.51 o
   0  18   6        526.43        501.39        48.79 o
   1  18   6        135.78        122.42        29.03 o
   2  18   6       2810.84       2665.22       120.70 o
   3  18   6        161.15         89.08        32.72 o
   0  19   6       2156.50       2114.40        86.59 o
   1   0   7      16400.52      16453.94       183.06 o
   2   0   7      14998.73      14780.78       148.84 o
   3   0   7        246.59        266.45        10.99 o
   4   0   7       8509.25       8189.25       100.22 o
   5   0   7       1846.26       1862.38        37.93 o
   6   0   7        215.87        198.12        19.80 o
   7   0   7       3903.73       4042.80        89.22 o
   8   0   7       7092.06       7143.70       139.38 o
   9   0   7         47.01         28.55        18.23 o
  10   0   7       1210.36       1360.23        76.19 o
 -10   1   7       1113.95       1125.23        61.21 o
  -9   1   7        874.42        859.22        46.17 o
  -8   1   7        585.68        559.14        39.90 o
  -7   1   7        713.89        718.20        35.44 o
  -6   1   7       3497.81       3442.17        60.70 o
  -5   1   7        385.46        428.93        18.22 o
  -4   1   7       8410.90       8216.86       116.29 o
  -3   1   7        334.79        358.26        12.23 o
  -2   1   7       5861.39       5984.17        65.04 o
  -1   1   7       8217.65       7815.27        86.61 o
   0   1   7      14041.92      13751.04       174.93 o
   1   1   7       8441.15       8072.68        83.01 o
   2   1   7       6031.47       6140.44        65.20 o
   3   1   7        392.77        403.13        11.24 o
   4   1   7       8881.51       8751.28        93.59 o
   5   1   7        332.38        333.86        15.03 o
   6   1   7       3860.98       3988.15        76.02 o
   7   1   7        656.05        630.96        33.66 o
   8   1   7        749.75        780.02        40.90 o
   9   1   7        949.88        989.82        49.00 o
  10   1   7       1273.22       1296.19        65.70 o
 -10   2   7        937.64        950.94        57.58 o
  -9   2   7        586.74        581.35        40.84 o
  -8   2   7         51.85         45.93        16.24 o
  -7   2   7       1721.88       1760.43        54.10 o
  -6   2   7       2434.55       2504.25        61.69 o
  -5   2   7       3548.09       3643.75        53.12 o
  -4   2   7       1029.58       1097.07        27.69 o
  -3   2   7       4342.65       4692.46        58.83 o
  -2   2   7       2177.37       2195.29        34.19 o
  -1   2   7        291.86        373.16         9.71 o
   0   2   7         40.66         19.18         5.03 o
   1   2   7        446.56        548.09        13.30 o
   2   2   7       2340.03       2331.87        32.71 o
   3   2   7       3953.52       4206.81        49.61 o
   4   2   7        934.22        990.70        20.99 o
   5   2   7       3576.30       3768.59        54.90 o
   6   2   7       2360.25       2312.66        42.61 o
   7   2   7       1366.45       1349.00        39.75 o
   8   2   7         47.92         41.85        14.29 o
   9   2   7        510.38        500.16        37.96 o
  10   2   7        921.70        887.26        56.55 o
 -10   3   7       1255.73       1341.64        66.64 o
  -9   3   7       1056.29       1049.92        52.36 o
  -8   3   7       2549.93       2465.70        70.21 o
  -7   3   7       2767.30       2744.77        70.47 o
  -6   3   7       2108.98       2067.96        39.61 o
  -5   3   7       6906.84       7067.98       114.64 o
  -4   3   7       6920.26       6871.22        92.22 o
  -3   3   7       2387.05       2504.81        35.19 o
  -2   3   7       3771.45       3559.10        41.77 o
  -1   3   7      23746.13      23509.33       254.55 o
   0   3   7       2747.96       2666.21        45.24 o
   1   3   7      23661.44      23289.93       254.09 o
   2   3   7       3768.48       3477.65        42.84 o
   3   3   7       2635.44       2804.13        38.64 o
   4   3   7       7339.63       7342.45        82.15 o
   5   3   7       6223.31       6401.06        87.68 o
   6   3   7       2061.13       1956.26        54.26 o
   7   3   7       2736.11       2799.20        60.72 o
   8   3   7       2489.66       2686.79        61.93 o
   9   3   7       1152.31       1103.08        56.66 o
  10   3   7       1345.91       1279.46        81.10 o
 -10   4   7       1007.22        961.63        58.53 o
  -9   4   7        555.04        516.89        41.83 o
  -8   4   7       2200.20       2223.51        67.25 o
  -7   4   7       1782.16       1799.35        51.56 o
  -6   4   7         64.85         59.19        11.25 o
  -5   4   7       6291.93       6303.97        91.09 o
  -4   4   7       5291.76       5069.71        67.20 o
  -3   4   7       1192.39       1176.09        22.32 o
  -2   4   7       2881.45       2640.80        32.68 o
  -1   4   7       9112.85       9167.68       102.06 o
   0   4   7        774.39        843.69        19.72 o
   1   4   7       9027.77       9158.47        97.05 o
   2   4   7       2748.59       2490.17        35.76 o
   3   4   7       1263.18       1225.70        28.21 o
   4   4   7       5119.82       5050.51        65.20 o
   5   4   7       6188.53       6115.05        78.80 o
   6   4   7         72.43         68.96        10.61 o
   7   4   7       1604.31       1602.15        56.41 o
   8   4   7       1943.92       1903.78        52.69 o
   9   4   7        670.03        713.73        40.95 o
  10   4   7        932.60        884.06        63.87 o
 -10   5   7         20.60         12.89        20.39 o
  -9   5   7        437.69        491.22        38.77 o
  -8   5   7       1381.77       1385.47        50.47 o
  -7   5   7        180.46        161.44        24.10 o
  -6   5   7       1401.94       1411.19        40.62 o
  -5   5   7        201.61        162.73        13.20 o
  -4   5   7       1005.08       1017.50        24.56 o
  -3   5   7        888.67        879.47        20.43 o
  -2   5   7        408.70        428.19        15.87 o
  -1   5   7        373.43        357.93        10.71 o
   0   5   7         14.95         26.83         4.15 o
   1   5   7        291.59        279.92         9.92 o
   2   5   7        518.62        542.63        16.57 o
   3   5   7        817.36        852.01        19.92 o
   4   5   7        917.40        931.19        28.63 o
   5   5   7        199.47        166.49        14.00 o
   6   5   7       1412.33       1411.67        41.27 o
   7   5   7        177.02        201.26        20.93 o
   8   5   7       1306.80       1349.18        48.01 o
   9   5   7        456.90        490.87        35.86 o
  10   5   7         16.13        -13.81        19.00 o
 -10   6   7        575.63        526.42        42.74 o
  -9   6   7       1101.50       1128.05        54.41 o
  -8   6   7        179.71        154.68        23.44 o
  -7   6   7       6101.56       5720.47       109.06 o
  -6   6   7       1853.49       1865.41        62.58 o
  -5   6   7       1160.57       1186.29        29.52 o
  -4   6   7       2721.24       2759.38        42.37 o
  -3   6   7       4664.89       4341.97        68.04 o
  -2   6   7        399.34        472.13        13.61 o
  -1   6   7       4797.84       4919.60        56.78 o
   0   6   7       2514.05       2227.38        41.16 o
   1   6   7       3960.70       4013.38        52.54 o
   2   6   7        596.47        684.73        16.63 o
   3   6   7       4748.85       4435.88        60.53 o
   4   6   7       2741.26       2765.46        61.38 o
   5   6   7       1142.73       1197.48        32.84 o
   6   6   7       1499.22       1514.31        40.32 o
   7   6   7       6023.91       5918.03       103.84 o
   8   6   7        147.52        174.79        20.82 o
   9   6   7        868.38        802.78        43.88 o
  10   6   7        586.20        650.80        47.72 o
  -9   7   7        953.20        989.62        51.83 o
  -8   7   7       1254.06       1206.69        48.66 o
  -7   7   7       2116.24       2038.06        80.40 o
  -6   7   7        201.57        184.27        18.18 o
  -5   7   7       6505.97       6579.24        90.64 o
  -4   7   7       3516.33       3448.16        62.30 o
  -3   7   7       1600.28       1689.63        32.72 o
  -2   7   7       7035.38       7007.91        78.63 o
  -1   7   7       8369.64       7898.91       108.86 o
   0   7   7        554.46        570.29        18.68 o
   1   7   7       8643.53       8088.60        90.98 o
   2   7   7       6955.45       7003.00        81.58 o
   3   7   7       1465.13       1515.05        30.56 o
   4   7   7       3732.11       3607.08        58.73 o
   5   7   7       6512.09       6675.23        95.14 o
   6   7   7        166.69        162.26        18.94 o
   7   7   7       1828.19       1905.79        52.15 o
   8   7   7       1128.69       1110.31        59.16 o
   9   7   7        866.94        928.83        53.00 o
  -9   8   7        324.79        319.59        33.88 o
  -8   8   7        133.36         99.18        21.76 o
  -7   8   7       2125.15       2124.76        60.40 o
  -6   8   7       1085.34       1065.06        37.72 o
  -5   8   7       1378.75       1398.88        36.26 o
  -4   8   7        462.06        456.72        19.53 o
  -3   8   7       1830.06       1814.14        35.58 o
  -2   8   7         14.18         20.64         5.97 o
  -1   8   7       4955.55       5110.64        64.19 o
   0   8   7       4277.55       4150.58        59.92 o
   1   8   7       5082.99       5178.32        67.34 o
   2   8   7         11.23         19.37         5.87 o
   3   8   7       1944.28       1949.24        38.95 o
   4   8   7        480.09        464.78        20.75 o
   5   8   7       1342.39       1268.98        36.65 o
   6   8   7       1097.90       1093.10        41.71 o
   7   8   7       2405.00       2340.36        64.20 o
   8   8   7        115.90         73.31        17.61 o
   9   8   7        346.98        360.80        35.53 o
  -9   9   7        585.52        640.22        45.78 o
  -8   9   7        614.91        608.74        41.61 o
  -7   9   7       1253.20       1299.10        44.76 o
  -6   9   7       2785.71       2700.39        62.58 o
  -5   9   7        207.11        179.51        16.87 o
  -4   9   7        659.15        704.04        24.50 o
  -3   9   7        393.18        376.97        18.00 o
  -2   9   7       1692.53       1732.83        41.70 o
  -1   9   7        384.37        372.88        22.60 o
   0   9   7       4291.64       4154.32        67.59 o
   1   9   7        355.95        330.72        16.20 o
   2   9   7       1806.43       1809.32        33.54 o
   3   9   7        425.22        420.35        19.63 o
   4   9   7        470.86        525.44        22.87 o
   5   9   7        192.33        174.14        19.41 o
   6   9   7       2750.96       2743.42        67.95 o
   7   9   7       1190.00       1208.73        47.91 o
   8   9   7        584.24        519.58        36.05 o
   9   9   7        480.46        435.49        38.60 o
  -9  10   7        684.65        742.52        49.37 o
  -8  10   7       2248.39       2333.22       102.36 o
  -7  10   7       2477.64       2503.59        75.91 o
  -6  10   7        984.17        956.60        38.10 o
  -5  10   7        483.72        506.56        28.00 o
  -4  10   7       3938.49       3927.91        70.78 o
  -3  10   7       3682.25       3696.21        62.31 o
  -2  10   7       7181.78       7237.73        99.35 o
  -1  10   7       6458.51       6539.43       100.57 o
   0  10   7       2038.09       1976.39        42.05 o
   1  10   7       6458.41       6404.65        88.16 o
   2  10   7       7470.38       7521.58       107.98 o
   3  10   7       3475.73       3396.25        59.36 o
   4  10   7       3645.69       3532.37        87.29 o
   5  10   7        476.65        486.16        31.12 o
   6  10   7       1104.31       1135.80        44.63 o
   7  10   7       2527.99       2705.44        72.31 o
   8  10   7       2205.29       2183.76        99.58 o
   9  10   7        612.33        663.56        64.97 o
  -8  11   7        474.13        428.38        37.05 o
  -7  11   7        607.13        641.85        44.61 o
  -6  11   7        406.93        360.75        27.00 o
  -5  11   7       2440.17       2327.66        57.74 o
  -4  11   7       1112.36       1105.89        38.33 o
  -3  11   7       2340.55       2318.88        53.65 o
  -2  11   7       4669.32       4788.83        93.43 o
  -1  11   7        777.98        809.97        25.37 o
   0  11   7       2304.36       2351.33        48.98 o
   1  11   7        947.88        998.64        35.04 o
   2  11   7       4647.84       4823.83       106.66 o
   3  11   7       2288.15       2123.33        69.05 o
   4  11   7       1024.86        997.55        39.27 o
   5  11   7       2295.54       2320.31        62.07 o
   6  11   7        477.38        456.74        31.97 o
   7  11   7        520.05        485.32        36.67 o
   8  11   7        575.19        561.61        42.18 o
  -8  12   7        187.65        199.68        33.77 o
  -7  12   7        734.00        725.17        47.49 o
  -6  12   7        784.41        738.61        38.73 o
  -5  12   7         91.08         59.25        15.65 o
  -4  12   7       1125.78       1131.40        40.08 o
  -3  12   7       1248.09       1351.38        48.77 o
  -2  12   7       2541.83       2528.37        61.58 o
  -1  12   7        936.48        924.81        36.18 o
   0  12   7        243.70        279.09        21.79 o
   1  12   7        814.67        786.65        33.75 o
   2  12   7       2687.74       2666.09        63.39 o
   3  12   7       1294.82       1299.84        48.46 o
   4  12   7       1015.64       1124.32        48.12 o
   5  12   7         65.28         11.74        13.24 o
   6  12   7        645.04        640.12        47.35 o
   7  12   7        673.42        612.68        44.81 o
   8  12   7        135.77        114.27        48.19 o
  -7  13   7       1472.37       1488.48        78.02 o
  -6  13   7       4299.37       4519.40        99.64 o
  -5  13   7        522.37        536.90        33.99 o
  -4  13   7       1372.31       1361.46        53.44 o
  -3  13   7        384.48        360.31        29.33 o
  -2  13   7        761.32        675.75        37.27 o
  -1  13   7       2436.63       2425.15        66.59 o
   0  13   7       2237.66       2263.49        92.37 o
   1  13   7       2409.08       2391.90        66.26 o
   2  13   7        620.74        557.97        34.52 o
   3  13   7        255.14        217.54        25.19 o
   4  13   7       1280.81       1298.19        52.46 o
   5  13   7        516.43        521.96        61.71 o
   6  13   7       4313.03       4301.50       105.23 o
   7  13   7       1421.64       1442.06        69.30 o
  -7  14   7        240.55        176.11        38.80 o
  -6  14   7       1082.31       1086.19        54.45 o
  -5  14   7       1953.79       1897.14        67.15 o
  -4  14   7       3554.47       3481.60        98.32 o
  -3  14   7        376.43        371.73        31.94 o
  -2  14   7       4042.05       4192.74       122.42 o
  -1  14   7       1881.78       1828.22        59.49 o
   0  14   7       2426.35       2288.87        84.41 o
   1  14   7       1829.80       1791.34        59.50 o
   2  14   7       3634.74       3690.06        90.29 o
   3  14   7        362.98        345.10        32.52 o
   4  14   7       3453.49       3427.84        94.26 o
   5  14   7       1789.25       1616.49        68.56 o
   6  14   7        950.95        932.21        56.92 o
   7  14   7        252.82        287.60        44.49 o
  -6  15   7         27.75         35.08        20.42 o
  -5  15   7        217.76        177.18        35.27 o
  -4  15   7        225.37        240.93        42.09 o
  -3  15   7       2557.03       2629.45        85.74 o
  -2  15   7         19.60         -2.83        15.80 o
  -1  15   7        828.00        834.99        43.98 o
   0  15   7       1772.69       1692.44        60.20 o
   1  15   7        693.29        601.37        39.02 o
   2  15   7         20.83         -1.47        14.54 o
   3  15   7       2580.68       2699.46        86.09 o
   4  15   7        275.49        304.74        34.92 o
   5  15   7        243.70        203.24        32.18 o
   6  15   7         21.86         41.38        24.60 o
  -5  16   7        437.40        455.18        44.11 o
  -4  16   7        309.89        332.42        37.09 o
  -3  16   7       3400.67       3465.47       106.64 o
  -2  16   7         51.66         38.95        20.95 o
  -1  16   7       2077.08       2131.51        88.62 o
   0  16   7        597.79        646.19        45.18 o
   1  16   7       2040.46       1992.03        90.52 o
   2  16   7         35.94         35.68        20.67 o
   3  16   7       3222.66       3469.45       103.02 o
   4  16   7        235.33        245.75        34.25 o
   5  16   7        440.09        500.15        45.28 o
  -4  17   7        447.06        386.10        41.66 o
  -3  17   7       1455.42       1529.83        70.87 o
  -2  17   7        762.78        803.51        52.77 o
  -1  17   7       3319.39       3391.24       120.65 o
   0  17   7       2476.01       2524.47       113.18 o
   1  17   7       2949.71       3042.58        96.49 o
   2  17   7        730.38        740.15        64.49 o
   3  17   7       1452.57       1589.50        71.65 o
   4  17   7        511.77        387.06        42.58 o
  -2  18   7        489.03        452.74        43.46 o
  -1  18   7        187.23        148.76        31.45 o
   0  18   7       2275.47       2316.47        87.00 o
   1  18   7        246.00        165.16        31.98 o
   2  18   7        435.19        403.68        50.38 o
   0   0   8       1469.93       1535.13        38.56 o
   1   0   8         44.02         36.92         7.26 o
   2   0   8       3203.50       3411.10        44.36 o
   3   0   8        237.53        264.17        11.39 o
   4   0   8        276.62        312.88        14.40 o
   5   0   8       2757.33       2681.03        51.85 o
   6   0   8        817.56        887.46        30.57 o
   7   0   8       1036.44       1009.79        49.77 o
   8   0   8          9.70         12.12        14.31 o
   9   0   8        814.10        751.27        43.75 o
  10   0   8         94.99         54.86        24.24 o
 -10   1   8         23.02          5.94        22.18 o
  -9   1   8       1276.09       1263.15        54.29 o
  -8   1   8       2133.43       2074.72        63.73 o
  -7   1   8       1326.07       1297.38        46.60 o
  -6   1   8       3256.77       3193.73        62.28 o
  -5   1   8       1903.14       1811.83        47.70 o
  -4   1   8       5048.91       4915.50        70.38 o
  -3   1   8       6200.13       6182.98        76.06 o
  -2   1   8       5271.08       5307.53        64.43 o
  -1   1   8       8053.73       7864.42        86.62 o
   0   1   8      18092.22      18038.94       352.78 o
   1   1   8       8144.94       8004.07       105.93 o
   2   1   8       4916.74       4999.78        62.17 o
   3   1   8       6612.50       6640.10        72.21 o
   4   1   8       5257.96       5161.11        63.93 o
   5   1   8       1928.98       1917.45        39.62 o
   6   1   8       3107.66       3195.78        58.01 o
   7   1   8       1436.27       1412.87        48.61 o
   8   1   8       2253.44       2201.33        81.61 o
   9   1   8       1476.66       1420.37        57.54 o
  10   1   8         80.25         40.07        23.69 o
 -10   2   8        172.40        189.75        31.82 o
  -9   2   8       4089.16       4183.92       102.70 o
  -8   2   8       1171.26       1190.34        48.91 o
  -7   2   8       2019.69       1986.00        57.98 o
  -6   2   8       5581.94       5521.79        93.49 o
  -5   2   8        914.92        929.04        28.48 o
  -4   2   8       1371.62       1203.72        29.50 o
  -3   2   8      15484.25      15112.89       155.19 o
  -2   2   8       6266.82       6494.23        73.52 o
  -1   2   8       3697.31       3643.07        51.40 o
   0   2   8      38516.31      39003.11       464.44 o
   1   2   8       3733.89       3769.22        48.38 o
   2   2   8       6398.20       6775.32        81.86 o
   3   2   8      15048.24      14479.68       156.89 o
   4   2   8       1664.13       1500.85        28.76 o
   5   2   8       1075.13       1055.06        26.70 o
   6   2   8       5673.20       5547.35        81.82 o
   7   2   8       1859.75       1889.15        52.34 o
   8   2   8       1166.55       1132.58        58.11 o
   9   2   8       4160.90       4363.82       129.57 o
  10   2   8        260.56        280.61        37.17 o
 -10   3   8         27.69         22.93        23.87 o
  -9   3   8         28.26        -11.43        15.62 o
  -8   3   8        469.23        378.04        31.03 o
  -7   3   8        586.24        604.60        52.02 o
  -6   3   8        719.17        745.90        28.88 o
  -5   3   8       2345.43       2313.50        59.02 o
  -4   3   8        100.13        122.67        10.98 o
  -3   3   8       1050.80       1039.15        21.27 o
  -2   3   8       1433.68       1450.72        22.50 o
  -1   3   8       7553.35       7771.79        88.53 o
   0   3   8          3.97         16.91         4.02 o
   1   3   8       8010.12       8022.23       103.58 o
   2   3   8       1440.57       1421.13        31.08 o
   3   3   8        968.23        944.40        31.84 o
   4   3   8        109.73        108.51         9.03 o
   5   3   8       2505.31       2565.49        56.22 o
   6   3   8        785.53        789.02        27.89 o
   7   3   8        683.60        678.79        30.07 o
   8   3   8        562.80        604.76        34.61 o
   9   3   8         45.13         24.67        17.85 o
  10   3   8         35.04         42.18        24.01 o
 -10   4   8        426.52        431.09        49.99 o
  -9   4   8        505.22        509.04        38.50 o
  -8   4   8        581.05        573.23        34.73 o
  -7   4   8        141.17         94.02        19.55 o
  -6   4   8        137.97        142.22        15.52 o
  -5   4   8       1124.84       1062.60        30.16 o
  -4   4   8       1916.62       1892.25        38.01 o
  -3   4   8        592.44        618.73        17.19 o
  -2   4   8      11533.68      11325.15       119.37 o
  -1   4   8        607.36        591.11        18.46 o
   0   4   8        827.51        766.68        18.11 o
   1   4   8        403.05        406.36        14.50 o
   2   4   8      11925.49      11764.65       128.50 o
   3   4   8        575.13        561.19        15.33 o
   4   4   8       1688.89       1701.91        30.56 o
   5   4   8       1116.88       1111.06        32.72 o
   6   4   8        159.13        135.72        13.99 o
   7   4   8        221.64        245.45        24.46 o
   8   4   8        576.16        602.40        31.54 o
   9   4   8        488.49        513.17        36.33 o
  10   4   8        349.07        372.82        46.03 o
 -10   5   8       1764.72       1918.41        80.20 o
  -9   5   8       1730.24       1804.87        73.01 o
  -8   5   8         31.71         38.81        15.81 o
  -7   5   8        720.34        732.25        37.99 o
  -6   5   8       5106.28       5163.21        89.66 o
  -5   5   8       7413.27       7605.34       115.26 o
  -4   5   8       6201.26       6286.16        85.84 o
  -3   5   8      12450.99      12194.85       140.32 o
  -2   5   8        103.40         98.38         7.95 o
  -1   5   8       3404.36       3359.57        42.75 o
   0   5   8      14624.59      14076.33       140.76 o
   1   5   8       3400.80       3413.69        48.70 o
   2   5   8         73.99         80.87         6.77 o
   3   5   8      12299.32      11991.20       129.06 o
   4   5   8       6077.64       6080.89        75.65 o
   5   5   8       7666.54       7727.69        99.32 o
   6   5   8       5020.40       4986.71        82.74 o
   7   5   8        864.87        841.38        34.61 o
   8   5   8         18.62         27.38        13.68 o
   9   5   8       1704.07       1885.50        92.09 o
  10   5   8       1726.31       1773.88       121.28 o
  -9   6   8        222.03        215.00        29.63 o
  -8   6   8        636.16        594.02        35.93 o
  -7   6   8        738.24        720.74        35.88 o
  -6   6   8       3625.06       3517.44        69.94 o
  -5   6   8        972.03        979.05        27.38 o
  -4   6   8       3121.26       3220.86        50.54 o
  -3   6   8        995.58       1005.73        22.51 o
  -2   6   8       3518.59       3539.20        44.98 o
  -1   6   8       1021.28       1081.97        20.62 o
   0   6   8      10962.74      11191.05       114.37 o
   1   6   8        830.15        877.30        18.42 o
   2   6   8       3089.44       3075.74        46.37 o
   3   6   8        987.39       1002.97        23.54 o
   4   6   8       2826.84       2901.05        54.59 o
   5   6   8       1088.91       1113.90        29.44 o
   6   6   8       3264.08       3216.32        68.45 o
   7   6   8        735.56        589.95        30.46 o
   8   6   8        526.23        567.54        32.19 o
   9   6   8        207.59        153.70        30.97 o
  -9   7   8        118.93        105.50        25.06 o
  -8   7   8        534.40        518.24        35.26 o
  -7   7   8         74.17         73.65        17.58 o
  -6   7   8       1527.65       1448.10        46.43 o
  -5   7   8        742.72        714.08        26.16 o
  -4   7   8        351.29        350.90        16.98 o
  -3   7   8        730.03        723.11        20.22 o
  -2   7   8        690.81        675.04        17.12 o
  -1   7   8        311.89        364.04        16.00 o
   0   7   8        749.15        748.77        19.41 o
   1   7   8        446.45        466.71        14.69 o
   2   7   8        597.33        567.94        16.24 o
   3   7   8        737.28        775.71        22.08 o
   4   7   8        439.81        439.64        19.67 o
   5   7   8        689.71        674.13        25.48 o
   6   7   8       1543.77       1507.40        44.20 o
   7   7   8        124.10        107.90        19.77 o
   8   7   8        557.37        560.24        32.87 o
   9   7   8        155.16        130.59        23.46 o
  -9   8   8       1375.25       1465.06        62.32 o
  -8   8   8       2746.32       2780.49        80.34 o
  -7   8   8        619.71        621.87        35.34 o
  -6   8   8       5724.28       5495.03        98.00 o
  -5   8   8       1635.75       1532.93        40.00 o
  -4   8   8       1820.14       1829.77        37.62 o
  -3   8   8       3421.79       3491.02        58.29 o
  -2   8   8       5872.62       5815.04        69.35 o
  -1   8   8       6025.26       5904.78        69.62 o
   0   8   8       4023.76       3772.74        55.31 o
   1   8   8       6266.80       6186.52        82.19 o
   2   8   8       5809.91       5961.61        73.41 o
   3   8   8       3324.53       3352.64        52.40 o
   4   8   8       1940.97       1983.45        41.31 o
   5   8   8       1669.52       1518.84        42.85 o
   6   8   8       6020.95       5957.26       137.80 o
   7   8   8        668.44        691.99        38.21 o
   8   8   8       2821.77       2823.88        69.82 o
   9   8   8       1376.65       1344.34        60.61 o
  -9   9   8        442.02        489.54        42.01 o
  -8   9   8        119.09         90.75        22.72 o
  -7   9   8       1519.06       1608.46        50.34 o
  -6   9   8       2938.35       2950.28        79.65 o
  -5   9   8       1102.71       1093.42        37.78 o
  -4   9   8       3174.85       3253.03        58.33 o
  -3   9   8       9565.06       9705.92       146.85 o
  -2   9   8       2015.97       2016.37        35.35 o
  -1   9   8       5787.84       5871.72        76.22 o
   0   9   8       9331.49       9293.37       116.21 o
   1   9   8       5790.78       5880.25        79.78 o
   2   9   8       2101.92       2163.21        38.37 o
   3   9   8       9524.03       9573.68       124.06 o
   4   9   8       2887.38       2991.18        63.75 o
   5   9   8       1188.83       1163.27        41.70 o
   6   9   8       2923.45       2910.83        71.10 o
   7   9   8       1744.09       1657.55        63.64 o
   8   9   8        105.39         65.65        18.22 o
   9   9   8        411.70        512.78        41.76 o
  -8  10   8        251.77        246.78        30.87 o
  -7  10   8        694.83        724.63        38.66 o
  -6  10   8         42.92         52.71        15.24 o
  -5  10   8        928.12        932.40        36.33 o
  -4  10   8        828.98        807.87        30.41 o
  -3  10   8        321.18        294.41        18.16 o
  -2  10   8        448.40        456.96        17.82 o
  -1  10   8         75.83         81.19        10.01 o
   0  10   8         94.72         84.20        11.28 o
   1  10   8         93.39        110.65        11.39 o
   2  10   8        446.15        462.94        18.29 o
   3  10   8        273.03        268.95        18.58 o
   4  10   8        808.80        806.34        32.56 o
   5  10   8        911.98        842.09        37.26 o
   6  10   8         36.29         38.29        14.62 o
   7  10   8        619.55        613.33        37.34 o
   8  10   8        269.00        228.95        27.14 o
  -8  11   8       1031.09       1103.72        54.68 o
  -7  11   8       1151.96       1175.53        53.41 o
  -6  11   8        675.82        754.81        53.17 o
  -5  11   8       2809.86       2746.59        64.21 o
  -4  11   8        164.78        143.09        17.72 o
  -3  11   8        368.06        338.60        21.49 o
  -2  11   8        784.91        749.10        33.95 o
  -1  11   8       4301.67       4381.24        73.54 o
   0  11   8       2798.19       2979.05        72.38 o
   1  11   8       4432.65       4416.86        98.34 o
   2  11   8        881.95        849.20        33.33 o
   3  11   8        466.88        433.78        26.64 o
   4  11   8        176.46        152.76        18.76 o
   5  11   8       2734.37       2669.06        67.96 o
   6  11   8        685.35        724.96        38.35 o
   7  11   8       1088.30       1072.75        49.50 o
   8  11   8       1105.43       1083.67        54.61 o
  -7  12   8       1051.71       1022.95        51.88 o
  -6  12   8       2779.52       3029.73        76.30 o
  -5  12   8        950.59        971.74        39.84 o
  -4  12   8       1669.30       1706.68        50.01 o
  -3  12   8       2457.14       2464.80        67.50 o
  -2  12   8       1619.91       1688.34        49.14 o
  -1  12   8        196.27        189.44        16.68 o
   0  12   8       2869.82       2776.80        63.63 o
   1  12   8        285.73        286.07        19.61 o
   2  12   8       1554.39       1498.00        50.35 o
   3  12   8       2522.24       2597.83        69.57 o
   4  12   8       1757.16       1808.47        58.79 o
   5  12   8        946.00        901.58        46.07 o
   6  12   8       2639.83       2688.29        72.68 o
   7  12   8        992.56        980.16        50.90 o
  -7  13   8        165.30        199.43        31.90 o
  -6  13   8         62.99         43.86        18.13 o
  -5  13   8        579.72        533.06        34.64 o
  -4  13   8        218.93        186.48        20.88 o
  -3  13   8        550.04        540.52        34.78 o
  -2  13   8        833.02        810.61        40.04 o
  -1  13   8        130.75        111.68        18.73 o
   0  13   8        839.18        828.42        39.08 o
   1  13   8        158.24        176.16        21.56 o
   2  13   8        871.76        765.67        38.65 o
   3  13   8        480.25        504.44        33.72 o
   4  13   8        218.16        188.85        24.99 o
   5  13   8        529.61        464.19        36.23 o
   6  13   8         91.09         75.07        21.88 o
   7  13   8        148.57        200.69        32.04 o
  -6  14   8         54.76         31.50        20.52 o
  -5  14   8        753.62        813.57        60.16 o
  -4  14   8        994.67        940.62        50.97 o
  -3  14   8        718.74        728.54        41.28 o
  -2  14   8       1546.53       1500.66        55.40 o
  -1  14   8         56.93         63.98        17.12 o
   0  14   8          0.44         17.54        14.68 o
   1  14   8        162.02        192.99        33.30 o
   2  14   8       1739.63       1675.95        58.28 o
   3  14   8        604.90        685.78        40.33 o
   4  14   8       1041.81       1089.56        53.15 o
   5  14   8        631.48        575.19        44.25 o
   6  14   8         51.71         55.56        24.44 o
  -6  15   8       1372.54       1233.85        65.13 o
  -5  15   8       1463.87       1484.62        62.31 o
  -4  15   8        703.80        709.29        43.81 o
  -3  15   8       2120.09       2020.64        74.28 o
  -2  15   8        803.93        871.81        49.18 o
  -1  15   8       2108.62       2319.40        69.87 o
   0  15   8        941.74       1008.96        46.90 o
   1  15   8       2148.46       2218.54        69.07 o
   2  15   8        720.16        690.01        41.48 o
   3  15   8       2298.22       2085.76       134.09 o
   4  15   8        870.04        950.00        53.76 o
   5  15   8       1422.35       1507.00        68.27 o
   6  15   8       1470.79       1496.96        71.81 o
  -5  16   8        136.71         99.80        28.09 o
  -4  16   8        269.91        289.95        40.40 o
  -3  16   8       1134.51       1182.96        60.76 o
  -2  16   8         41.31         44.97        20.93 o
  -1  16   8       1720.49       1679.92        68.10 o
   0  16   8       3199.67       3322.35        97.59 o
   1  16   8       1638.47       1618.67        67.14 o
   2  16   8         33.88          0.63        18.65 o
   3  16   8       1281.36       1264.47        93.12 o
   4  16   8        276.68        347.03        38.04 o
   5  16   8        149.63         93.33        27.61 o
  -3  17   8        365.48        347.69        42.23 o
  -2  17   8        670.77        671.08        54.58 o
  -1  17   8        136.63        149.32        29.21 o
   0  17   8        171.40        166.29        37.72 o
   1  17   8        168.97        152.97        29.43 o
   2  17   8        632.57        664.84        73.82 o
   3  17   8        327.26        288.41        36.22 o
  -2  18   8       3498.57       3716.20       149.43 o
  -1  18   8        541.65        619.83        55.26 o
   0  18   8        799.63        756.68        60.98 o
   1  18   8        397.30        463.13        49.73 o
   2  18   8       3553.83       3744.01       126.11 o
   1   0   9       6113.62       5820.25       125.61 o
   2   0   9      16682.95      16759.30       193.55 o
   3   0   9        414.35        395.33        18.09 o
   4   0   9       3285.11       3283.12        51.78 o
   5   0   9      12140.99      12212.32       202.46 o
   6   0   9       1234.29       1208.61        35.72 o
   7   0   9       1369.63       1420.60        70.12 o
   8   0   9       1458.27       1585.20        56.12 o
   9   0   9         20.89         36.10        18.52 o
  10   0   9        850.28        753.85        52.61 o
 -10   1   9        291.69        337.63        38.70 o
  -9   1   9        218.76        213.34        27.87 o
  -8   1   9        747.70        777.06        40.87 o
  -7   1   9        317.94        317.39        26.24 o
  -6   1   9         63.22         56.79        11.70 o
  -5   1   9       1556.83       1596.34        37.60 o
  -4   1   9       1597.88       1535.40        31.18 o
  -3   1   9        526.41        529.40        14.27 o
  -2   1   9       2513.90       2563.69        55.78 o
  -1   1   9       4970.68       5039.35        66.67 o
   0   1   9        506.01        443.91        23.04 o
   1   1   9       4842.29       5019.66        78.28 o
   2   1   9       2403.77       2483.56        33.97 o
   3   1   9        307.00        305.81        12.07 o
   4   1   9       1795.67       1787.61        34.89 o
   5   1   9       1538.33       1492.98        47.19 o
   6   1   9         56.71         44.55        10.71 o
   7   1   9        291.38        302.01        26.14 o
   8   1   9        595.04        638.61        37.96 o
   9   1   9        121.76        102.32        22.66 o
  10   1   9        382.78        368.45        40.42 o
 -10   2   9        310.02        363.98        40.48 o
  -9   2   9        130.68        100.91        22.18 o
  -8   2   9        583.70        558.81        36.14 o
  -7   2   9         27.61         23.77        14.23 o
  -6   2   9       1565.25       1638.96        47.61 o
  -5   2   9         19.81         11.35         7.99 o
  -4   2   9        304.43        310.61        13.65 o
  -3   2   9       3358.46       3418.91        45.92 o
  -2   2   9         31.02         23.06         4.82 o
  -1   2   9        376.01        376.19        14.07 o
   0   2   9       7745.06       7648.18        98.48 o
   1   2   9        316.10        305.80        11.07 o
   2   2   9         25.20         22.90         5.14 o
   3   2   9       3238.35       3224.45        54.61 o
   4   2   9        410.92        423.39        15.46 o
   5   2   9         15.39         22.06         7.71 o
   6   2   9       1519.96       1576.93        38.86 o
   7   2   9         28.62         13.29        11.94 o
   8   2   9        614.83        650.31        38.22 o
   9   2   9         89.40         86.83        22.08 o
  10   2   9        376.82        379.86        41.29 o
 -10   3   9       1202.11       1200.20        65.60 o
  -9   3   9       1008.09       1069.24        51.53 o
  -8   3   9       1817.69       1844.95        60.88 o
  -7   3   9       2045.47       2072.94        59.82 o
  -6   3   9       3217.18       3110.45        69.53 o
  -5   3   9       4340.64       4348.51        84.12 o
  -4   3   9       5813.79       5928.34        86.71 o
  -3   3   9       2764.23       2674.61        39.08 o
  -2   3   9       8966.76       8877.37        95.31 o
  -1   3   9       3775.75       3617.40        50.55 o
   0   3   9       2766.54       2762.67        42.39 o
   1   3   9       3527.05       3388.86        53.87 o
   2   3   9       9272.78       9234.18       109.22 o
   3   3   9       3018.79       2892.01        44.19 o
   4   3   9       6141.81       6276.64        79.67 o
   5   3   9       4247.68       4191.89        65.28 o
   6   3   9       3014.88       2943.75        56.62 o
   7   3   9       1674.56       1742.08        47.00 o
   8   3   9       2108.42       2108.50        60.44 o
   9   3   9       1195.92       1282.95        55.46 o
  10   3   9       1307.83       1270.71        65.63 o
  -9   4   9        484.30        502.14        38.55 o
  -8   4   9       2828.55       2918.21        81.14 o
  -7   4   9       3107.33       3159.00        77.72 o
  -6   4   9        177.91        206.07        17.05 o
  -5   4   9       2747.98       2846.68        53.10 o
  -4   4   9       4490.28       4564.74        65.88 o
  -3   4   9        145.61        127.00         9.24 o
  -2   4   9       1312.84       1231.94        21.33 o
  -1   4   9       3906.97       3811.04        54.33 o
   0   4   9        613.68        653.79        17.08 o
   1   4   9       3951.54       3767.67        71.31 o
   2   4   9       1512.77       1459.42        26.36 o
   3   4   9        162.73        148.46        10.26 o
   4   4   9       4484.36       4629.42        80.29 o
   5   4   9       2598.14       2727.39        51.90 o
   6   4   9         93.90         90.29        13.34 o
   7   4   9       2850.83       2858.70        63.28 o
   8   4   9       2678.63       2703.47        64.40 o
   9   4   9        465.80        503.56        36.42 o
  -9   5   9         23.20         13.75        18.57 o
  -8   5   9          3.12         13.69        15.22 o
  -7   5   9        108.70         93.48        18.37 o
  -6   5   9        219.98        234.55        19.57 o
  -5   5   9          5.59          7.75         8.39 o
  -4   5   9        353.20        328.32        15.63 o
  -3   5   9        311.95        312.44        13.35 o
  -2   5   9         81.76         66.04         6.85 o
  -1   5   9        446.63        460.63        14.32 o
   0   5   9        383.19        405.74        19.49 o
   1   5   9        464.98        461.19        14.31 o
   2   5   9         89.26         85.41         9.20 o
   3   5   9        295.84        278.68        13.58 o
   4   5   9        361.13        348.25        15.73 o
   5   5   9          7.32          7.92         8.05 o
   6   5   9        215.23        218.48        18.67 o
   7   5   9         83.95         81.50        15.31 o
   8   5   9          7.96          6.16        13.20 o
   9   5   9         30.32         29.62        16.81 o
  -9   6   9        140.92        112.56        22.42 o
  -8   6   9        629.72        639.86        34.93 o
  -7   6   9       2458.05       2580.07        66.02 o
  -6   6   9       1286.37       1333.16        44.05 o
  -5   6   9       1215.82       1292.11        33.57 o
  -4   6   9       2754.75       2733.80        48.52 o
  -3   6   9       3530.38       3519.32        51.74 o
  -2   6   9       3672.70       3606.00        50.55 o
  -1   6   9       5058.07       4911.96        59.07 o
   0   6   9       1155.44        946.65        20.97 o
   1   6   9       4676.99       4470.80        64.09 o
   2   6   9       3735.89       3542.24        49.97 o
   3   6   9       3711.52       3645.45        56.46 o
   4   6   9       2892.86       2873.59        47.37 o
   5   6   9       1184.16       1263.23        33.42 o
   6   6   9       1666.20       1755.92        47.00 o
   7   6   9       2647.10       2785.52        64.25 o
   8   6   9        499.60        513.38        31.12 o
   9   6   9        238.07        221.87        26.05 o
  -9   7   9        540.34        521.76        37.43 o
  -8   7   9       6128.76       6041.59       120.43 o
  -7   7   9        490.76        456.17        30.73 o
  -6   7   9        602.90        600.35        31.63 o
  -5   7   9       5775.00       5612.04        89.25 o
  -4   7   9       3887.62       3868.33        62.66 o
  -3   7   9       1272.83       1345.01        29.17 o
  -2   7   9       8535.09       8390.84       103.77 o
  -1   7   9      11216.46      10912.52       124.65 o
   0   7   9        288.90        318.56        12.44 o
   1   7   9      11773.72      11328.62       129.18 o
   2   7   9       8941.36       8830.34       123.41 o
   3   7   9       1319.04       1315.95        27.22 o
   4   7   9       3807.72       3777.95        78.50 o
   5   7   9       5409.50       5383.78        87.84 o
   6   7   9        751.75        672.85        31.01 o
   7   7   9        579.16        595.61        32.07 o
   8   7   9       5903.56       5893.69       109.87 o
   9   7   9        474.36        410.00        34.50 o
  -9   8   9        125.03        136.04        34.10 o
  -8   8   9        537.01        514.29        35.87 o
  -7   8   9         20.42         22.87        15.37 o
  -6   8   9        171.63        179.58        19.50 o
  -5   8   9        158.49        141.65        15.73 o
  -4   8   9        804.32        810.93        35.65 o
  -3   8   9        170.63        174.84        14.41 o
  -2   8   9       1616.31       1630.92        39.27 o
  -1   8   9       1739.52       1740.02        31.52 o
   0   8   9          6.65         10.19         6.19 o
   1   8   9       1622.28       1597.35        33.55 o
   2   8   9       1581.28       1608.32        28.69 o
   3   8   9        139.05        131.87        11.73 o
   4   8   9        974.58        996.84        29.66 o
   5   8   9        126.73        150.87        17.19 o
   6   8   9        222.60        205.07        20.43 o
   7   8   9         38.31         32.97        14.28 o
   8   8   9        496.76        461.39        31.48 o
   9   8   9        122.92        109.22        25.78 o
  -8   9   9        450.03        366.71        37.37 o
  -7   9   9        992.63        994.00        44.18 o
  -6   9   9        875.91        893.57        37.13 o
  -5   9   9        654.42        596.70        39.57 o
  -4   9   9        160.70        139.94        15.07 o
  -3   9   9       1821.68       1763.92        38.91 o
  -2   9   9       1292.84       1258.48        34.58 o
  -1   9   9       2285.50       2232.92        37.76 o
   0   9   9       1794.80       1700.79        34.16 o
   1   9   9       2200.00       2176.87        37.44 o
   2   9   9       1199.24       1219.10        27.79 o
   3   9   9       1996.37       1970.96        43.42 o
   4   9   9        124.52        125.11        17.50 o
   5   9   9        741.15        742.60        34.32 o
   6   9   9        943.57        951.83        44.76 o
   7   9   9       1198.67       1088.64        42.81 o
   8   9   9        453.73        417.20        33.78 o
  -8  10   9       1768.97       1819.30        90.52 o
  -7  10   9        851.69        833.34        39.21 o
  -6  10   9       1311.81       1327.74        45.54 o
  -5  10   9       3055.72       2945.83        65.72 o
  -4  10   9       2107.64       2137.86        48.82 o
  -3  10   9       3596.59       3696.12        66.75 o
  -2  10   9        689.67        701.01        22.37 o
  -1  10   9       5796.42       5784.80        90.29 o
   0  10   9       2930.03       2919.97        53.32 o
   1  10   9       6377.05       6459.06        93.94 o
   2  10   9        638.92        645.65        22.96 o
   3  10   9       3598.89       3617.94        76.70 o
   4  10   9       1798.91       1694.59        49.41 o
   5  10   9       3341.53       3329.11        90.81 o
   6  10   9       1457.34       1547.72        51.98 o
   7  10   9        886.58        917.24        40.72 o
   8  10   9       1877.03       1921.88        64.81 o
  -8  11   9         74.03         88.60        26.38 o
  -7  11   9       1116.94       1176.89        59.07 o
  -6  11   9          6.83         17.21        14.42 o
  -5  11   9       1051.87       1064.94        40.31 o
  -4  11   9        600.49        650.04        35.00 o
  -3  11   9        250.52        251.36        19.34 o
  -2  11   9       1668.83       1720.89        44.73 o
  -1  11   9       2191.22       2270.31        48.95 o
   0  11   9         47.23         43.59        11.96 o
   1  11   9       1909.19       1846.93        46.37 o
   2  11   9       1588.24       1568.45        44.92 o
   3  11   9        212.19        180.92        20.75 o
   4  11   9        713.42        672.16        33.40 o
   5  11   9       1062.65       1030.20        42.35 o
   6  11   9         15.60         13.34        15.09 o
   7  11   9       1036.97       1063.67        47.89 o
   8  11   9         79.64         85.51        22.16 o
  -7  12   9        664.81        688.53        53.09 o
  -6  12   9        148.75        172.88        25.73 o
  -5  12   9        958.44       1012.01        40.92 o
  -4  12   9          0.89         18.97        13.18 o
  -3  12   9        264.51        270.51        22.52 o
  -2  12   9        105.15         94.20        16.56 o
  -1  12   9        505.67        523.01        28.02 o
   0  12   9       2369.46       2311.04        56.57 o
   1  12   9        585.25        584.05        28.91 o
   2  12   9        138.75        132.24        19.32 o
   3  12   9        263.63        248.90        24.52 o
   4  12   9          6.91         -8.53        12.38 o
   5  12   9       1004.00        941.88        42.26 o
   6  12   9        148.53        131.63        21.99 o
   7  12   9        678.53        699.14        45.00 o
  -7  13   9        544.04        566.89        62.02 o
  -6  13   9       1241.84       1374.55        57.68 o
  -5  13   9       1726.79       1675.84        61.43 o
  -4  13   9       2341.45       2313.13        60.03 o
  -3  13   9       1184.76       1252.54        46.74 o
  -2  13   9        837.59        857.29        40.67 o
  -1  13   9        424.49        393.78        28.92 o
   0  13   9       2148.16       2163.44        72.35 o
   1  13   9        333.64        370.48        28.40 o
   2  13   9        916.37        913.39        41.46 o
   3  13   9       1282.77       1432.38        68.26 o
   4  13   9       2307.69       2389.54        73.95 o
   5  13   9       1592.54       1670.99        61.14 o
   6  13   9       1214.05       1183.17        54.89 o
   7  13   9        621.69        658.10        45.11 o
  -6  14   9        313.12        263.18        30.86 o
  -5  14   9       2117.91       2146.07        70.60 o
  -4  14   9       1041.93       1022.28        77.60 o
  -3  14   9        795.38        745.44        42.47 o
  -2  14   9       1909.53       1969.76        62.95 o
  -1  14   9        903.77        881.76        42.35 o
   0  14   9        551.38        541.10        37.50 o
   1  14   9        744.53        700.36        38.78 o
   2  14   9       1630.36       1750.79        60.30 o
   3  14   9        805.70        728.42        40.58 o
   4  14   9       1161.33       1209.79        52.36 o
   5  14   9       1870.15       1999.97        75.62 o
   6  14   9        359.98        267.09        49.91 o
  -5  15   9        128.42        149.03        30.11 o
  -4  15   9         31.92         25.91        20.26 o
  -3  15   9         79.32         95.55        23.31 o
  -2  15   9          2.29         10.30        17.57 o
  -1  15   9        483.45        448.02        37.86 o
   0  15   9        626.24        576.81        37.67 o
   1  15   9        476.04        491.51        36.14 o
   2  15   9          5.30         21.79        16.85 o
   3  15   9         76.89         99.71        23.40 o
   4  15   9         26.84          6.36        18.97 o
   5  15   9        150.25         78.87        36.01 o
  -4  16   9       1405.62       1338.03        66.29 o
  -3  16   9       1812.24       1878.96        90.21 o
  -2  16   9        760.18        702.34        54.41 o
  -1  16   9        804.09        756.45        95.78 o
   0  16   9        725.49        767.30        54.30 o
   1  16   9        730.23        736.69        59.44 o
   2  16   9        756.39        763.84        54.52 o
   3  16   9       1854.28       1756.88        79.87 o
   4  16   9       1340.40       1372.86        73.26 o
  -3  17   9        560.57        641.24        55.32 o
  -2  17   9       2336.80       2571.28        98.92 o
  -1  17   9        123.59         94.32        28.31 o
   0  17   9        753.98        856.65       100.98 o
   1  17   9        213.49        189.94        34.81 o
   2  17   9       2311.83       2370.14        94.86 o
   3  17   9        533.25        543.05        51.33 o
   0   0  10       2287.57       2287.79        67.50 o
   1   0  10       3479.28       3832.90        71.74 o
   2   0  10        645.90        697.89        15.86 o
   3   0  10          2.04          1.23         4.74 o
   4   0  10       2442.21       2551.38        41.34 o
   5   0  10       1001.71       1015.76        31.61 o
   6   0  10         69.71         53.67        11.81 o
   7   0  10       1904.35       1862.82        55.91 o
   8   0  10          0.51          4.22        14.48 o
   9   0  10         56.58         79.85        20.90 o
  -9   1  10       1899.65       2009.41        68.23 o
  -8   1  10         79.87         87.94        20.03 o
  -7   1  10        428.59        474.17        30.64 o
  -6   1  10       2859.67       2863.42        58.37 o
  -5   1  10        509.14        482.01        21.20 o
  -4   1  10       3982.26       3969.32        54.77 o
  -3   1  10       4116.34       3910.49        51.42 o
  -2   1  10       5962.51       5884.93       101.36 o
  -1   1  10       4333.57       4360.34        70.86 o
   0   1  10       5074.96       4784.61        96.66 o
   1   1  10       4283.74       4298.93        74.24 o
   2   1  10       5684.14       5644.58        78.02 o
   3   1  10       4178.12       4033.50        51.50 o
   4   1  10       4150.38       4147.67        59.29 o
   5   1  10        366.72        362.60        18.90 o
   6   1  10       3435.24       3578.36        67.44 o
   7   1  10        429.19        424.25        39.16 o
   8   1  10        139.78        108.11        25.45 o
   9   1  10       2093.72       2051.42        68.73 o
  -9   2  10       1286.42       1310.44        55.88 o
  -8   2  10        764.27        728.88        39.83 o
  -7   2  10        603.79        662.03        35.06 o
  -6   2  10       3942.40       3915.88        76.63 o
  -5   2  10        589.85        611.76        23.77 o
  -4   2  10       1557.75       1541.41        34.69 o
  -3   2  10       9080.49       8920.95       135.14 o
  -2   2  10       2617.22       2582.81        44.63 o
  -1   2  10        786.20        797.40        29.38 o
   0   2  10       8681.60       8426.81       110.80 o
   1   2  10       1085.91       1131.36        32.10 o
   2   2  10       2370.84       2345.48        36.97 o
   3   2  10       9258.79       9191.42       128.24 o
   4   2  10       1699.65       1673.68        33.41 o
   5   2  10        693.25        728.40        25.39 o
   6   2  10       3793.35       3851.33        74.10 o
   7   2  10        489.38        465.12        30.45 o
   8   2  10        705.45        645.77        38.09 o
   9   2  10       1547.08       1566.90        60.93 o
  -9   3  10        152.59        115.56        24.18 o
  -8   3  10         39.90         31.58        16.40 o
  -7   3  10         76.90         66.51        16.76 o
  -6   3  10       1112.22       1108.32        37.09 o
  -5   3  10       1006.95       1001.52        29.00 o
  -4   3  10        609.94        618.52        18.64 o
  -3   3  10        230.01        240.80        13.49 o
  -2   3  10       1438.65       1347.00        28.00 o
  -1   3  10         12.46         18.26         6.37 o
   0   3  10       1591.75       1573.39        31.63 o
   1   3  10         20.37         24.43         5.59 o
   2   3  10       1345.47       1270.19        24.48 o
   3   3  10        244.42        247.51        12.75 o
   4   3  10        634.31        601.33        19.99 o
   5   3  10        959.83        924.30        26.91 o
   6   3  10       1269.50       1311.51        36.78 o
   7   3  10         79.68         44.35        15.67 o
   8   3  10          6.20          6.71        13.87 o
   9   3  10        176.85        179.94        26.97 o
  -9   4  10       1297.42       1389.36        59.49 o
  -8   4  10       1194.78       1159.90        49.86 o
  -7   4  10         99.55         84.57        16.49 o
  -6   4  10         11.32         12.75         9.97 o
  -5   4  10       1194.26       1174.13        32.45 o
  -4   4  10        122.37        121.80        11.53 o
  -3   4  10       1097.39       1084.60        23.92 o
  -2   4  10       1986.78       2048.29        31.80 o
  -1   4  10       1224.30       1231.05        25.51 o
   0   4  10         84.41        123.55         9.29 o
   1   4  10        943.07        925.59        21.45 o
   2   4  10       2226.12       2256.02        35.51 o
   3   4  10       1024.47       1070.30        23.94 o
   4   4  10        204.44        205.50        13.54 o
   5   4  10       1160.88       1207.93        32.26 o
   6   4  10         20.90         23.38        11.14 o
   7   4  10        135.63        126.60        17.57 o
   8   4  10       1317.84       1279.74        45.87 o
   9   4  10       1209.73       1266.82        52.00 o
  -9   5  10       1457.29       1557.75        62.70 o
  -8   5  10        101.11         81.88        17.61 o
  -7   5  10       2079.11       2122.00        54.88 o
  -6   5  10       4272.05       4186.04        83.97 o
  -5   5  10       1282.90       1236.30        33.60 o
  -4   5  10       1751.42       1776.29        37.82 o
  -3   5  10      10825.45      10859.59       124.50 o
  -2   5  10       1414.92       1390.28        24.12 o
  -1   5  10       3067.47       2968.18        47.36 o
   0   5  10      13199.10      12931.28       220.74 o
   1   5  10       2942.78       2876.29        40.08 o
   2   5  10       1169.35       1145.74        28.22 o
   3   5  10      10765.03      10716.36       122.81 o
   4   5  10       1738.99       1745.95        35.93 o
   5   5  10       1490.78       1427.91        37.97 o
   6   5  10       3976.95       3892.97        80.14 o
   7   5  10       1978.50       1951.88        52.25 o
   8   5  10        135.10        126.95        18.50 o
   9   5  10       1499.44       1544.66        54.31 o
  -9   6  10        574.67        554.48        45.74 o
  -8   6  10        175.54        131.42        20.58 o
  -7   6  10        397.51        423.37        29.49 o
  -6   6  10       1016.82       1013.61        41.69 o
  -5   6  10       1415.55       1434.06        39.19 o
  -4   6  10         37.09         36.31         9.07 o
  -3   6  10       3812.16       3987.31        60.89 o
  -2   6  10        930.62        918.69        26.49 o
  -1   6  10       4135.55       4008.86        54.90 o
   0   6  10       1472.15       1506.30        27.53 o
   1   6  10       3790.22       3659.33        54.09 o
   2   6  10        845.85        869.93        23.15 o
   3   6  10       3555.85       3676.30        56.70 o
   4   6  10         12.27         14.55         8.06 o
   5   6  10       1656.07       1663.07        43.95 o
   6   6  10        864.16        908.34        34.73 o
   7   6  10        497.73        516.81        30.00 o
   8   6  10        156.14        144.57        20.08 o
   9   6  10        468.79        496.71        34.92 o
  -9   7  10        213.71        173.46        32.55 o
  -8   7  10        231.29        257.04        29.81 o
  -7   7  10        702.24        774.82        38.09 o
  -6   7  10        308.71        328.29        26.42 o
  -5   7  10        755.58        796.94        42.97 o
  -4   7  10       2704.28       2638.96        48.87 o
  -3   7  10        727.13        708.68        22.61 o
  -2   7  10       2972.91       2942.67        45.27 o
  -1   7  10       1870.47       1814.29        42.22 o
   0   7  10       3185.19       3121.08        47.21 o
   1   7  10       1813.79       1775.34        37.20 o
   2   7  10       2870.29       2841.70        41.07 o
   3   7  10        859.62        889.00        25.22 o
   4   7  10       2933.72       3044.18        53.76 o
   5   7  10        773.39        784.01        29.26 o
   6   7  10        343.10        338.91        23.98 o
   7   7  10        733.23        789.94        46.06 o
   8   7  10        137.46        144.85        21.15 o
   9   7  10        230.75        207.02        27.48 o
  -8   8  10        849.02        885.36        48.32 o
  -7   8  10        724.35        724.74        41.49 o
  -6   8  10       2638.73       2799.42        68.23 o
  -5   8  10       2424.82       2412.16        52.26 o
  -4   8  10       1915.04       1942.64        43.82 o
  -3   8  10       4109.02       4109.30        64.89 o
  -2   8  10       1916.76       1862.91        34.90 o
  -1   8  10       7586.96       7477.14        92.72 o
   0   8  10       3226.96       3104.04        53.99 o
   1   8  10       7642.28       7595.23        98.10 o
   2   8  10       1758.53       1740.09        33.46 o
   3   8  10       4024.54       4037.92        64.25 o
   4   8  10       1823.79       1732.18        41.24 o
   5   8  10       2455.90       2348.68        55.35 o
   6   8  10       2732.95       2838.61        64.59 o
   7   8  10        730.52        788.63        37.02 o
   8   8  10        979.08       1018.63        43.84 o
  -8   9  10        355.97        318.59        37.24 o
  -7   9  10       1113.65       1216.20        53.16 o
  -6   9  10       1932.61       1896.60        57.52 o
  -5   9  10         48.23         45.44        13.24 o
  -4   9  10        685.85        619.13        26.39 o
  -3   9  10       4021.77       3917.79        67.71 o
  -2   9  10        613.53        589.13        20.23 o
  -1   9  10        509.04        518.45        18.66 o
   0   9  10       5092.22       4866.33        69.68 o
   1   9  10        668.77        692.97        21.83 o
   2   9  10        629.53        619.62        22.36 o
   3   9  10       4168.63       4070.53        69.86 o
   4   9  10        679.64        706.54        28.03 o
   5   9  10         33.61         63.97        13.99 o
   6   9  10       1788.54       1694.68        50.41 o
   7   9  10       1205.08       1190.42        44.60 o
   8   9  10        418.90        393.22        31.23 o
  -8  10  10        136.17        112.61        27.17 o
  -7  10  10         47.22         53.08        19.57 o
  -6  10  10        296.48        287.86        26.86 o
  -5  10  10        100.27         80.74        17.12 o
  -4  10  10         96.71        105.52        15.84 o
  -3  10  10        120.88         94.24        13.53 o
  -2  10  10        224.25        229.45        14.94 o
  -1  10  10        613.74        654.83        23.53 o
   0  10  10       1325.04       1357.70        30.75 o
   1  10  10        594.85        586.73        21.73 o
   2  10  10        224.43        213.84        15.23 o
   3  10  10        144.28        145.72        15.14 o
   4  10  10         96.51        105.80        15.39 o
   5  10  10        123.92        101.34        16.69 o
   6  10  10        278.20        296.32        25.02 o
   7  10  10         54.35         16.04        15.81 o
   8  10  10        117.50         79.76        22.16 o
  -7  11  10        897.95        878.83        62.21 o
  -6  11  10        537.19        526.91        34.96 o
  -5  11  10        975.36       1040.99        43.38 o
  -4  11  10       3071.08       3155.25        73.95 o
  -3  11  10         42.74         34.02        11.60 o
  -2  11  10        338.13        312.90        21.28 o
  -1  11  10        638.38        682.69        29.29 o
   0  11  10        192.80        207.82        15.25 o
   1  11  10        378.38        361.60        20.31 o
   2  11  10        643.66        600.84        28.19 o
   3  11  10         65.86         57.83        15.29 o
   4  11  10       2906.05       2946.53        69.88 o
   5  11  10       1058.28       1157.52        44.61 o
   6  11  10        460.15        503.80        31.85 o
   7  11  10        835.61        726.62        38.90 o
  -7  12  10        947.59       1038.54        58.28 o
  -6  12  10       3053.96       3236.56        87.61 o
  -5  12  10         86.99        119.66        21.21 o
  -4  12  10       2186.92       2180.41        61.04 o
  -3  12  10       1656.46       1629.04        64.52 o
  -2  12  10       1102.73       1085.60        44.08 o
  -1  12  10        240.08        228.90        19.63 o
   0  12  10       1859.75       1932.36        43.57 o
   1  12  10        327.29        332.68        23.27 o
   2  12  10       1201.40       1203.89        47.52 o
   3  12  10       1695.61       1625.66        53.73 o
   4  12  10       2058.68       2041.24        66.92 o
   5  12  10        135.74        185.97        23.02 o
   6  12  10       2737.65       2762.47        74.54 o
   7  12  10        817.51        887.02        49.56 o
  -6  13  10        233.82        289.57        32.53 o
  -5  13  10        209.18        303.66        29.03 o
  -4  13  10        546.48        532.64        34.22 o
  -3  13  10        316.33        380.53        37.84 o
  -2  13  10        646.46        606.34        36.15 o
  -1  13  10         24.97         23.64        14.36 o
   0  13  10        432.53        439.52        28.72 o
   1  13  10         39.10         42.99        17.05 o
   2  13  10        679.89        722.19        41.29 o
   3  13  10        288.68        293.66        30.20 o
   4  13  10        501.72        485.24        38.04 o
   5  13  10        210.59        246.18        35.73 o
   6  13  10        187.55        196.31        29.06 o
  -5  14  10       1387.43       1399.90        63.95 o
  -4  14  10       1262.94       1370.56        61.85 o
  -3  14  10        368.89        362.11        36.58 o
  -2  14  10       1837.89       1935.24        86.92 o
  -1  14  10       1380.83       1507.67        59.57 o
   0  14  10        149.03        167.62        24.81 o
   1  14  10       1478.99       1546.71        70.21 o
   2  14  10       1954.35       1987.98        82.36 o
   3  14  10        392.84        359.79        46.49 o
   4  14  10       1497.89       1340.43        64.04 o
   5  14  10       1284.14       1363.03        76.54 o
  -5  15  10       1198.46       1331.83        78.38 o
  -4  15  10        780.65        853.26        65.38 o
  -3  15  10       1700.85       1730.16        69.80 o
  -2  15  10       1852.89       1990.53        67.15 o
  -1  15  10         95.57         56.44        19.81 o
   0  15  10       1460.82       1374.17        59.26 o
   1  15  10         80.97         59.71        20.81 o
   2  15  10       1868.55       1931.16        84.42 o
   3  15  10       1682.53       1745.79        74.44 o
   4  15  10        743.00        806.95        66.61 o
   5  15  10       1311.29       1125.67        69.42 o
  -3  16  10        246.82        251.20        34.36 o
  -2  16  10        594.96        526.55        43.05 o
  -1  16  10         17.46         24.07        21.73 o
   0  16  10        931.32        897.66        57.09 o
   1  16  10         33.49         41.47        22.91 o
   2  16  10        611.01        679.67        52.07 o
   3  16  10        324.34        268.66        37.50 o
  -2  17  10         12.90         25.37        24.58 o
  -1  17  10        525.71        539.63        48.28 o
   0  17  10          8.46         22.94        24.28 o
   1  17  10        394.55        355.55        43.30 o
   2  17  10         10.61        -20.88        20.88 o
   1   0  11      12670.90      12621.61       245.16 o
   2   0  11        320.72        303.97        11.29 o
   3   0  11        193.00        179.15        11.32 o
   4   0  11       2135.30       2097.25        55.48 o
   5   0  11       7441.78       7399.78       108.71 o
   6   0  11        186.26        204.43        19.73 o
   7   0  11       1088.40       1157.74        44.67 o
   8   0  11        565.67        635.58        37.79 o
   9   0  11         10.21         12.66        17.64 o
  -9   1  11        983.99       1054.64        55.80 o
  -8   1  11         75.73         86.22        20.36 o
  -7   1  11       1182.13       1272.50        47.36 o
  -6   1  11        293.19        312.83        21.85 o
  -5   1  11       1128.62       1075.86        30.67 o
  -4   1  11       1362.59       1262.26        28.80 o
  -3   1  11       6224.57       6183.33        78.35 o
  -2   1  11        904.54        852.47        24.63 o
  -1   1  11       2790.46       2816.77        52.35 o
   0   1  11       1422.67       1626.09        47.13 o
   1   1  11       2844.69       2907.30        47.20 o
   2   1  11        901.82        928.42        19.77 o
   3   1  11       5654.27       5717.38        74.77 o
   4   1  11       1318.96       1228.68        28.49 o
   5   1  11       1006.14       1005.45        30.40 o
   6   1  11        282.11        316.61        28.75 o
   7   1  11       1249.15       1157.78        44.57 o
   8   1  11         77.59         59.74        18.34 o
   9   1  11        888.38        975.22        48.65 o
  -9   2  11        705.82        717.45        54.40 o
  -8   2  11       1304.21       1442.26        55.16 o
  -7   2  11        341.67        350.50        28.96 o
  -6   2  11        495.77        502.40        25.78 o
  -5   2  11       1332.51       1322.85        35.01 o
  -4   2  11        785.93        769.67        22.54 o
  -3   2  11       1672.41       1686.10        30.04 o
  -2   2  11        421.38        418.21        15.52 o
  -1   2  11        776.17        735.07        23.87 o
   0   2  11       4318.93       4295.89        72.20 o
   1   2  11        768.42        762.00        22.89 o
   2   2  11        483.26        471.38        14.43 o
   3   2  11       1767.25       1835.83        32.57 o
   4   2  11        923.54        928.41        23.41 o
   5   2  11       1250.85       1277.84        30.81 o
   6   2  11        630.62        597.99        28.94 o
   7   2  11        388.44        397.23        32.69 o
   8   2  11       1392.60       1455.06        54.11 o
   9   2  11        744.90        760.66        44.81 o
  -9   3  11        713.81        744.71        48.44 o
  -8   3  11       1883.67       1873.44        80.51 o
  -7   3  11        857.69        928.15        38.66 o
  -6   3  11         27.56         20.11        10.83 o
  -5   3  11       1854.52       1922.79        41.18 o
  -4   3  11       5108.99       5126.68        75.24 o
  -3   3  11       3580.10       3439.80        49.29 o
  -2   3  11       5030.58       4837.47        74.20 o
  -1   3  11        659.41        614.70        21.27 o
   0   3  11         62.87         47.72         7.64 o
   1   3  11        724.15        680.31        18.55 o
   2   3  11       5377.03       5218.71        63.26 o
   3   3  11       3668.09       3428.47        77.96 o
   4   3  11       5028.97       5067.68        81.58 o
   5   3  11       1911.71       1990.55        40.39 o
   6   3  11         42.68         26.20        15.92 o
   7   3  11        891.60        851.63        38.06 o
   8   3  11       1827.68       1798.89        58.40 o
   9   3  11        708.59        762.59        89.72 o
  -9   4  11        234.87        228.68        45.13 o
  -8   4  11       2052.99       2014.29        65.85 o
  -7   4  11       2445.02       2417.01        69.86 o
  -6   4  11       1585.76       1659.03        79.64 o
  -5   4  11       1780.99       1735.64        44.97 o
  -4   4  11       2903.05       2868.31        50.29 o
  -3   4  11        244.75        244.67        12.39 o
  -2   4  11       2562.81       2465.38        41.87 o
  -1   4  11       1927.28       1947.58        37.95 o
   0   4  11       2287.28       2224.60        46.27 o
   1   4  11       2037.40       1984.43        38.59 o
   2   4  11       2642.51       2602.43        38.39 o
   3   4  11        269.24        274.20        14.83 o
   4   4  11       2477.40       2526.58        68.18 o
   5   4  11       1816.64       1831.25        39.08 o
   6   4  11       1685.42       1582.60        43.53 o
   7   4  11       2511.43       2528.55        56.66 o
   8   4  11       1920.09       2035.92        57.04 o
   9   4  11        189.84        183.29        31.36 o
  -9   5  11         42.73         38.91        20.90 o
  -8   5  11       1012.34       1005.51        58.58 o
  -7   5  11        233.34        209.80        24.32 o
  -6   5  11        153.63        167.62        17.91 o
  -5   5  11       1756.04       1699.69        43.10 o
  -4   5  11       1009.46        975.79        27.40 o
  -3   5  11        887.44        878.68        22.52 o
  -2   5  11       2099.06       2062.39        39.35 o
  -1   5  11        136.33        163.76        11.31 o
   0   5  11        217.58        180.49        11.28 o
   1   5  11        162.72        186.67        12.24 o
   2   5  11       2121.69       2090.81        62.60 o
   3   5  11        879.83        886.76        25.99 o
   4   5  11       1141.27       1123.47        28.14 o
   5   5  11       1721.29       1685.81        39.97 o
   6   5  11        125.73        141.53        16.84 o
   7   5  11        177.06        207.83        20.64 o
   8   5  11        992.33        945.01        40.83 o
   9   5  11         46.29         47.84        18.70 o
  -9   6  11         12.71         32.49        33.53 o
  -8   6  11       1468.67       1392.42        56.87 o
  -7   6  11       1184.39       1210.19        49.64 o
  -6   6  11       1418.38       1467.98        60.84 o
  -5   6  11        495.80        499.76        24.56 o
  -4   6  11       5012.40       4921.95        73.44 o
  -3   6  11        317.06        336.54        17.08 o
  -2   6  11       1137.87       1128.97        25.86 o
  -1   6  11        503.28        517.21        15.58 o
   0   6  11       4874.66       4915.98        64.31 o
   1   6  11        495.37        493.07        17.73 o
   2   6  11       1105.75       1087.65        26.46 o
   3   6  11        247.19        245.62        15.91 o
   4   6  11       5319.07       5265.99        82.41 o
   5   6  11        491.63        506.02        23.48 o
   6   6  11       1472.43       1582.34        45.31 o
   7   6  11       1150.93       1214.06        42.85 o
   8   6  11       1497.08       1397.25        72.21 o
   9   6  11          3.77         -4.89        23.99 o
  -8   7  11       2583.82       2835.61        81.82 o
  -7   7  11        511.06        516.96        36.09 o
  -6   7  11        557.39        587.32        34.88 o
  -5   7  11       1072.24       1096.42        38.32 o
  -4   7  11       1202.82       1184.13        37.92 o
  -3   7  11        671.55        677.11        24.98 o
  -2   7  11       8997.87       9010.43       105.28 o
  -1   7  11       3159.72       3241.01        57.68 o
   0   7  11       1973.99       2057.48        35.93 o
   1   7  11       3298.21       3420.98        53.70 o
   2   7  11       8467.80       8519.97       115.46 o
   3   7  11        709.57        689.07        26.89 o
   4   7  11       1411.50       1436.29        39.23 o
   5   7  11       1034.17       1065.87        35.82 o
   6   7  11        615.75        627.23        30.69 o
   7   7  11        517.73        525.37        30.68 o
   8   7  11       2621.66       2795.87        69.76 o
  -8   8  11         79.42         47.33        19.33 o
  -7   8  11        118.14        135.89        22.90 o
  -6   8  11       1213.88       1204.34        48.64 o
  -5   8  11        166.79        189.84        20.40 o
  -4   8  11       1171.99       1087.74        34.97 o
  -3   8  11       5707.24       5468.28        89.52 o
  -2   8  11       2380.91       2387.62        40.69 o
  -1   8  11        224.96        237.56        13.76 o
   0   8  11        257.07        224.98        13.88 o
   1   8  11        203.73        235.75        14.25 o
   2   8  11       2570.25       2564.35        46.94 o
   3   8  11       5712.94       5531.38        80.68 o
   4   8  11       1361.20       1281.10        41.27 o
   5   8  11        196.95        171.74        19.03 o
   6   8  11       1074.51       1107.14        39.96 o
   7   8  11        111.04        112.85        28.31 o
   8   8  11        157.05        111.14        22.68 o
  -8   9  11        539.28        575.17        46.66 o
  -7   9  11        697.56        702.11        42.77 o
  -6   9  11       1715.14       1660.51        53.89 o
  -5   9  11        286.76        268.55        23.72 o
  -4   9  11        551.73        588.18        27.69 o
  -3   9  11       2180.18       2184.55        56.48 o
  -2   9  11        427.57        402.03        23.65 o
  -1   9  11        664.60        678.02        21.87 o
   0   9  11        617.10        680.78        23.01 o
   1   9  11        525.14        576.31        22.85 o
   2   9  11        345.56        327.37        21.17 o
   3   9  11       2201.71       2220.30        46.87 o
   4   9  11        470.45        456.86        24.71 o
   5   9  11        411.31        400.48        25.44 o
   6   9  11       1770.68       1714.85        51.04 o
   7   9  11        718.79        717.88        38.98 o
   8   9  11        552.96        511.46        36.71 o
  -7  10  11        949.08       1002.04        56.80 o
  -6  10  11       1844.52       1799.31        62.00 o
  -5  10  11       1316.46       1202.52        45.05 o
  -4  10  11        274.40        279.88        23.98 o
  -3  10  11        109.08         93.04        15.79 o
  -2  10  11        731.07        653.44        27.14 o
  -1  10  11       4048.88       3980.31        84.25 o
   0  10  11        535.37        491.13        20.50 o
   1  10  11       3914.85       3803.19        67.77 o
   2  10  11        741.62        733.29        28.24 o
   3  10  11        211.80        200.53        17.74 o
   4  10  11        316.79        317.61        24.05 o
   5  10  11       1451.23       1342.76        46.86 o
   6  10  11       1872.32       1839.35        60.61 o
   7  10  11       1148.27       1241.04        50.52 o
  -7  11  11        592.09        594.30        45.59 o
  -6  11  11         47.79         57.65        18.22 o
  -5  11  11       1291.31       1233.28        47.28 o
  -4  11  11       1077.67        999.44        41.36 o
  -3  11  11       1584.25       1529.59        48.40 o
  -2  11  11       3230.44       3207.38        65.56 o
  -1  11  11       1428.30       1462.72        39.08 o
   0  11  11         74.52         89.72        12.50 o
   1  11  11       1267.15       1381.84        63.88 o
   2  11  11       3449.15       3488.57        72.99 o
   3  11  11       1624.09       1482.04        78.97 o
   4  11  11       1185.51       1088.54        42.08 o
   5  11  11       1120.90       1091.81        44.33 o
   6  11  11         49.98         65.88        18.22 o
   7  11  11        410.92        396.24        32.92 o
  -6  12  11        311.42        347.20        35.42 o
  -5  12  11       2004.70       2025.59        62.00 o
  -4  12  11         63.11         35.35        15.82 o
  -3  12  11        278.83        276.62        26.86 o
  -2  12  11        624.45        641.96        34.92 o
  -1  12  11       1451.22       1325.32        47.04 o
   0  12  11         38.65         27.64        11.35 o
   1  12  11       1659.17       1636.57        52.22 o
   2  12  11        496.14        410.41        28.63 o
   3  12  11        338.19        338.28        37.24 o
   4  12  11         27.06         22.95        14.00 o
   5  12  11       1950.91       1847.83        59.03 o
   6  12  11        318.71        347.27        30.15 o
  -6  13  11        276.66        295.16        32.00 o
  -5  13  11       1325.32       1446.52        54.34 o
  -4  13  11        858.37        892.58        42.88 o
  -3  13  11       3280.60       3373.38        85.69 o
  -2  13  11        821.09        847.42        41.84 o
  -1  13  11        864.65        843.84        47.22 o
   0  13  11        255.99        313.76        26.85 o
   1  13  11        963.17        941.72        41.76 o
   2  13  11        855.41        844.65        43.52 o
   3  13  11       3306.22       3456.87        92.43 o
   4  13  11        902.19        924.20        48.65 o
   5  13  11       1233.40       1312.07        56.73 o
   6  13  11        372.05        345.17        33.87 o
  -5  14  11       2416.36       2674.78        80.72 o
  -4  14  11        422.09        362.12        33.51 o
  -3  14  11        997.87        975.35        61.06 o
  -2  14  11        785.13        784.72        42.13 o
  -1  14  11       1162.65       1214.59        49.80 o
   0  14  11          4.46         11.72        14.99 o
   1  14  11       1247.70       1340.26        56.81 o
   2  14  11        676.54        652.82        41.06 o
   3  14  11       1085.60       1127.83        53.39 o
   4  14  11        477.27        467.99        39.34 o
   5  14  11       2210.55       2414.30        90.99 o
  -4  15  11         21.80          9.96        21.45 o
  -3  15  11         97.00        108.08        25.04 o
  -2  15  11        700.64        719.01        42.37 o
  -1  15  11         25.59         36.19        17.88 o
   0  15  11       3452.77       3368.09        88.22 o
   1  15  11         10.88         25.80        19.09 o
   2  15  11        758.54        774.84        46.84 o
   3  15  11         94.50         68.53        23.09 o
   4  15  11          7.68         17.27        21.27 o
  -3  16  11        791.26        753.32        72.84 o
  -2  16  11        144.29        176.98        30.49 o
  -1  16  11        484.47        490.85        40.64 o
   0  16  11       1421.38       1330.36        66.40 o
   1  16  11        460.81        479.23        43.59 o
   2  16  11        153.56        144.89        29.90 o
   3  16  11        802.61        851.77        56.90 o
   0   0  12        537.96        526.32        30.58 o
   1   0  12        755.63        725.99        31.08 o
   2   0  12       3585.30       3753.25        59.11 o
   3   0  12       1544.15       1520.77        39.13 o
   4   0  12        249.91        243.75        13.51 o
   5   0  12        142.12        139.79        13.79 o
   6   0  12        267.22        257.58        21.76 o
   7   0  12       1086.76       1167.53        48.53 o
   8   0  12        236.71        244.82        28.66 o
   9   0  12        874.44        881.47        53.86 o
  -9   1  12        528.57        520.40        42.36 o
  -8   1  12       3080.83       2993.25        86.47 o
  -7   1  12        921.40        883.04        42.68 o
  -6   1  12       1698.28       1810.49        51.02 o
  -5   1  12         35.49         28.35         9.06 o
  -4   1  12       1726.85       1684.49        33.32 o
  -3   1  12       1081.13       1063.07        25.08 o
  -2   1  12       4250.71       4198.27        74.34 o
  -1   1  12        525.19        510.40        22.29 o
   0   1  12        956.92        884.48        34.49 o
   1   1  12        551.35        564.99        22.84 o
   2   1  12       4199.03       4201.98        58.15 o
   3   1  12       1309.18       1250.44        27.67 o
   4   1  12       1627.09       1583.90        38.41 o
   5   1  12         25.98         17.67         9.33 o
   6   1  12       1680.55       1703.49        50.69 o
   7   1  12        941.65        925.86        38.37 o
   8   1  12       3111.43       3168.75        89.44 o
   9   1  12        478.33        535.03        42.39 o
  -9   2  12        959.96        989.47        53.98 o
  -8   2  12        621.91        602.58        40.51 o
  -7   2  12        691.44        759.65        38.63 o
  -6   2  12       3442.08       3336.94        79.98 o
  -5   2  12        234.48        223.84        17.03 o
  -4   2  12       2653.52       2699.06        45.23 o
  -3   2  12       2362.58       2318.61        34.62 o
  -2   2  12       1540.76       1624.82        37.26 o
  -1   2  12       2287.94       2225.03        46.80 o
   0   2  12       3033.47       2951.05        61.01 o
   1   2  12       2544.78       2570.67        45.66 o
   2   2  12       1484.42       1499.02        27.90 o
   3   2  12       2254.75       2328.38        41.64 o
   4   2  12       2382.33       2385.80        47.49 o
   5   2  12        292.07        327.63        20.39 o
   6   2  12       3755.12       3821.44        83.51 o
   7   2  12        753.75        746.73        45.13 o
   8   2  12        628.75        623.74        38.79 o
   9   2  12        838.64        849.54        47.38 o
  -9   3  12         75.05         73.99        21.47 o
  -8   3  12        741.22        768.29        42.24 o
  -7   3  12        432.67        400.19        30.57 o
  -6   3  12       1849.30       1709.89        51.97 o
  -5   3  12        415.33        425.35        22.91 o
  -4   3  12       2878.71       2847.64        49.13 o
  -3   3  12        261.68        243.29        12.87 o
  -2   3  12       4731.65       4527.99        70.94 o
  -1   3  12        280.12        311.43        13.74 o
   0   3  12       3578.33       3484.47        69.57 o
   1   3  12        340.12        375.96        17.21 o
   2   3  12       4531.88       4464.56        58.31 o
   3   3  12        233.51        223.71        13.07 o
   4   3  12       2858.60       2885.26        52.32 o
   5   3  12        396.18        438.68        19.36 o
   6   3  12       1622.29       1585.68        42.89 o
   7   3  12        439.25        427.02        28.63 o
   8   3  12        561.67        572.12        35.08 o
   9   3  12         95.51         71.81        24.48 o
  -8   4  12         89.40         62.75        19.81 o
  -7   4  12        983.41        925.87        48.28 o
  -6   4  12         83.08         62.75        15.81 o
  -5   4  12       4641.00       4756.77        88.86 o
  -4   4  12       1307.15       1268.03        34.43 o
  -3   4  12       2275.19       2305.69        45.01 o
  -2   4  12         17.85         23.34         8.89 o
  -1   4  12       4975.68       4758.37        77.37 o
   0   4  12       2635.92       2570.35        47.37 o
   1   4  12       4522.64       4334.49        60.20 o
   2   4  12         11.92         16.85         6.22 o
   3   4  12       2591.24       2614.83        47.02 o
   4   4  12       1369.51       1356.10        34.19 o
   5   4  12       4968.83       5051.28        80.29 o
   6   4  12         88.65         82.34        13.53 o
   7   4  12        921.88        945.11        37.11 o
   8   4  12        109.01        101.40        18.50 o
  -8   5  12        101.30         99.63        21.91 o
  -7   5  12       2773.27       2803.25        75.24 o
  -6   5  12       1337.51       1305.74        48.65 o
  -5   5  12        819.27        819.03        31.51 o
  -4   5  12       1309.60       1273.83        33.72 o
  -3   5  12       3571.09       3710.08        67.41 o
  -2   5  12        520.72        517.34        21.12 o
  -1   5  12       3393.10       3355.28        61.78 o
   0   5  12        709.96        785.90        26.78 o
   1   5  12       3313.40       3331.92        56.25 o
   2   5  12        609.40        609.21        18.52 o
   3   5  12       3481.63       3612.06        60.16 o
   4   5  12       1084.71       1091.83        31.54 o
   5   5  12        992.82        958.75        30.25 o
   6   5  12       1343.02       1348.16        41.28 o
   7   5  12       2719.71       2752.00        60.69 o
   8   5  12         94.44        108.15        20.77 o
  -8   6  12        315.82        313.29        36.12 o
  -7   6  12       1259.77       1249.05        50.60 o
  -6   6  12        163.15        137.67        20.56 o
  -5   6  12       3630.27       3627.33        74.03 o
  -4   6  12         39.34         36.55        11.03 o
  -3   6  12        646.28        640.27        21.20 o
  -2   6  12        769.88        792.63        23.90 o
  -1   6  12       1863.75       1970.01        36.66 o
   0   6  12         85.67         77.33         9.80 o
   1   6  12       1722.86       1736.56        49.69 o
   2   6  12        695.93        708.62        22.54 o
   3   6  12        647.60        615.32        26.54 o
   4   6  12         44.36         46.22        10.94 o
   5   6  12       3779.42       3627.27        81.32 o
   6   6  12        155.96        148.36        18.98 o
   7   6  12       1350.65       1519.06        51.18 o
   8   6  12        266.91        297.87        29.91 o
  -8   7  12        610.58        568.04        40.29 o
  -7   7  12        708.40        652.07        51.39 o
  -6   7  12        363.71        439.05        30.86 o
  -5   7  12       1599.52       1502.25        49.23 o
  -4   7  12       1729.87       1627.48        41.50 o
  -3   7  12        862.14        822.32        25.47 o
  -2   7  12       2243.72       2264.87        44.43 o
  -1   7  12       1168.73       1121.96        27.32 o
   0   7  12         71.19         61.19         8.82 o
   1   7  12       1191.42       1134.92        33.39 o
   2   7  12       2145.82       2274.58        45.59 o
   3   7  12        818.36        811.77        29.64 o
   4   7  12       1711.73       1589.06        39.54 o
   5   7  12       1432.23       1378.48        53.90 o
   6   7  12        491.79        498.73        34.30 o
   7   7  12        636.75        661.35        39.48 o
   8   7  12        482.79        492.90        35.36 o
  -8   8  12         56.05         50.93        21.76 o
  -7   8  12       1102.56       1252.58        52.92 o
  -6   8  12        280.99        265.03        26.70 o
  -5   8  12       2110.50       2080.35        60.26 o
  -4   8  12        811.66        829.88        30.82 o
  -3   8  12        130.67        122.10        13.54 o
  -2   8  12        607.88        561.70        22.41 o
  -1   8  12       2367.77       2364.94        50.29 o
   0   8  12        109.02         99.97        11.44 o
   1   8  12       2210.95       2231.32        44.99 o
   2   8  12        542.75        535.48        22.85 o
   3   8  12        173.33        173.05        18.41 o
   4   8  12        804.53        798.63        42.88 o
   5   8  12       2038.75       2051.42        54.65 o
   6   8  12        382.66        376.40        27.76 o
   7   8  12       1149.12       1152.59        46.96 o
   8   8  12         28.70         17.42        17.54 o
  -7   9  12       1544.39       1581.74        60.18 o
  -6   9  12       1195.55       1269.73        51.16 o
  -5   9  12        330.50        327.00        26.11 o
  -4   9  12        866.52        841.34        32.29 o
  -3   9  12       2278.41       2228.04        50.17 o
  -2   9  12       2210.71       2235.38        44.42 o
  -1   9  12       2401.68       2393.89        48.88 o
   0   9  12       4066.09       3990.52        71.46 o
   1   9  12       2407.84       2418.24        51.79 o
   2   9  12       1899.92       1934.64        51.46 o
   3   9  12       2436.68       2340.64        58.90 o
   4   9  12        806.31        829.22        33.52 o
   5   9  12        217.82        192.92        20.71 o
   6   9  12       1091.27       1137.13        51.42 o
   7   9  12       1526.71       1613.50        55.94 o
  -7  10  12         30.47         37.74        19.56 o
  -6  10  12         33.66         57.44        18.27 o
  -5  10  12        219.15        127.47        20.28 o
  -4  10  12       1317.69       1339.95        45.28 o
  -3  10  12       1131.86       1115.01        37.75 o
  -2  10  12       1246.18       1143.43        34.72 o
  -1  10  12        208.74        207.77        17.72 o
   0  10  12        623.49        674.73        27.77 o
   1  10  12        307.11        343.80        21.60 o
   2  10  12       1185.67       1200.97        44.06 o
   3  10  12       1018.71        959.97        35.06 o
   4  10  12       1314.34       1332.29        43.95 o
   5  10  12        153.04        107.34        17.90 o
   6  10  12         48.90         92.30        18.68 o
   7  10  12         65.74         52.39        18.30 o
  -6  11  12        474.74        522.65        35.55 o
  -5  11  12        166.88        171.60        22.82 o
  -4  11  12       1668.22       1698.74        53.03 o
  -3  11  12        355.26        319.20        24.33 o
  -2  11  12       2359.33       2398.10        54.50 o
  -1  11  12        138.20        143.07        22.28 o
   0  11  12        180.39        181.55        14.98 o
   1  11  12        200.51        206.40        19.01 o
   2  11  12       2898.03       2791.86        67.34 o
   3  11  12        337.23        270.00        27.76 o
   4  11  12       1514.88       1648.63        51.42 o
   5  11  12        216.99        210.37        22.74 o
   6  11  12        392.18        410.83        31.37 o
  -6  12  12       1558.62       1558.75        57.42 o
  -5  12  12        640.76        665.05        38.44 o
  -4  12  12       1792.98       1785.46        68.53 o
  -3  12  12        237.72        225.84        23.16 o
  -2  12  12       1627.18       1810.24        63.99 o
  -1  12  12        631.59        643.66        30.36 o
   0  12  12       1825.56       1882.87        81.53 o
   1  12  12        596.19        563.96        28.04 o
   2  12  12       1847.00       2016.14        58.04 o
   3  12  12        154.68        156.84        20.58 o
   4  12  12       1687.70       1634.80        56.62 o
   5  12  12        717.63        724.09        38.21 o
   6  12  12       1629.26       1668.22        65.42 o
  -5  13  12       2218.08       2411.29        70.23 o
  -4  13  12        356.93        359.95        30.56 o
  -3  13  12         42.34         41.64        18.11 o
  -2  13  12       1276.89       1351.48        50.73 o
  -1  13  12        514.28        546.83        30.20 o
   0  13  12          3.58          3.74        13.29 o
   1  13  12        553.74        598.28        33.46 o
   2  13  12       1419.74       1383.21        50.57 o
   3  13  12         47.84         13.87        18.24 o
   4  13  12        334.17        365.06        31.08 o
   5  13  12       2268.97       2382.61        73.49 o
  -4  14  12       1266.76       1388.76        57.17 o
  -3  14  12         95.35        111.50        21.92 o
  -2  14  12        507.03        532.42        36.06 o
  -1  14  12       2266.44       2270.45        74.77 o
   0  14  12       1758.67       1742.86        62.20 o
   1  14  12       2299.47       2391.15        96.26 o
   2  14  12        507.71        513.02        63.85 o
   3  14  12        169.23        115.59        28.66 o
   4  14  12       1312.53       1404.85        67.20 o
  -3  15  12        825.45        870.56        50.84 o
  -2  15  12       1037.00       1049.55        49.19 o
  -1  15  12        468.34        501.88        35.36 o
   0  15  12        905.64        911.25        49.70 o
   1  15  12        421.81        400.65        40.39 o
   2  15  12       1000.86       1066.95        60.15 o
   3  15  12        779.20        819.11        54.70 o
  -1  16  12         78.24         95.43        30.62 o
   0  16  12       1276.87       1374.83        76.12 o
   1  16  12         41.94         33.48        29.94 o
   1   0  13       1539.53       1692.21        37.26 o
   2   0  13       2215.05       2220.54        39.99 o
   3   0  13         24.81         27.84         7.43 o
   4   0  13       2251.07       2218.78        63.81 o
   5   0  13       1658.57       1621.45        48.31 o
   6   0  13        332.22        322.48        23.12 o
   7   0  13        611.56        625.31        35.10 o
   8   0  13        141.09        165.53        27.97 o
  -8   1  13         87.67         73.48        20.75 o
  -7   1  13       4598.56       4664.69       100.99 o
  -6   1  13       1005.98       1014.53        37.70 o
  -5   1  13        527.34        491.55        22.55 o
  -4   1  13          4.33          0.53         6.96 o
  -3   1  13       5509.17       5551.38        89.73 o
  -2   1  13        848.07        841.67        29.83 o
  -1   1  13       7811.52       7800.34       119.60 o
   0   1  13        123.76         99.22        10.31 o
   1   1  13       7519.92       7540.87       123.58 o
   2   1  13        773.07        772.69        22.80 o
   3   1  13       5618.62       5456.97        81.82 o
   4   1  13         17.75         14.63         8.89 o
   5   1  13        628.11        592.72        22.74 o
   6   1  13        899.09       1005.49        38.68 o
   7   1  13       4497.25       4365.42       145.21 o
   8   1  13         92.93         87.08        21.61 o
  -8   2  13        950.25        949.23        45.73 o
  -7   2  13        218.93        214.95        24.24 o
  -6   2  13       2309.21       2256.64        60.01 o
  -5   2  13        782.21        813.14        38.61 o
  -4   2  13       1973.33       1964.61        39.02 o
  -3   2  13       1323.02       1342.87        47.66 o
  -2   2  13       4307.45       4237.09        82.53 o
  -1   2  13        475.98        462.01        20.94 o
   0   2  13       1585.52       1649.80        38.89 o
   1   2  13        376.68        359.19        17.96 o
   2   2  13       4550.37       4580.02        63.35 o
   3   2  13       1252.53       1252.07        30.57 o
   4   2  13       1466.60       1467.43        36.84 o
   5   2  13        763.66        837.51        32.17 o
   6   2  13       2174.13       2015.12        60.19 o
   7   2  13        196.76        156.16        25.39 o
   8   2  13       1049.14       1115.77        59.85 o
  -8   3  13       1121.13       1143.12        50.35 o
  -7   3  13       1131.31       1172.07        46.98 o
  -6   3  13        264.57        287.05        23.75 o
  -5   3  13       1563.81       1646.38        42.81 o
  -4   3  13       2538.29       2605.99        47.32 o
  -3   3  13       2861.14       2794.67        50.05 o
  -2   3  13       1432.20       1436.66        39.97 o
  -1   3  13       1058.34       1090.03        34.93 o
   0   3  13          1.64         -0.93         7.63 o
   1   3  13       1098.97       1110.56        37.71 o
   2   3  13       1670.24       1676.41        33.79 o
   3   3  13       2802.37       2707.66        47.23 o
   4   3  13       2866.86       2996.21        71.87 o
   5   3  13       1560.52       1577.89        46.90 o
   6   3  13        325.09        293.36        25.19 o
   7   3  13       1093.69       1185.56        63.15 o
   8   3  13       1099.20       1100.46        59.35 o
  -8   4  13       1065.60       1039.70        48.90 o
  -7   4  13        774.40        798.99        39.82 o
  -6   4  13       2840.14       2726.56        77.51 o
  -5   4  13       1566.71       1494.07        41.45 o
  -4   4  13        532.24        577.03        22.91 o
  -3   4  13        542.50        535.62        23.41 o
  -2   4  13       1525.42       1513.82        44.70 o
  -1   4  13        809.96        867.97        35.28 o
   0   4  13       3540.27       3513.85        59.84 o
   1   4  13        877.28        901.34        26.91 o
   2   4  13       1250.40       1309.17        29.07 o
   3   4  13        607.17        607.24        22.11 o
   4   4  13        616.68        613.51        26.18 o
   5   4  13       1539.87       1510.54        45.23 o
   6   4  13       2932.34       2788.62        68.32 o
   7   4  13        786.53        694.96        36.58 o
   8   4  13       1076.22       1079.08        52.66 o
  -8   5  13        216.88        216.76        28.19 o
  -7   5  13        902.89        903.86        43.33 o
  -6   5  13        458.81        462.69        30.47 o
  -5   5  13       1425.11       1536.47        47.24 o
  -4   5  13        864.03        907.17        29.44 o
  -3   5  13        113.56        118.83        12.55 o
  -2   5  13        344.52        330.15        13.81 o
  -1   5  13       2083.87       2094.74        60.42 o
   0   5  13        864.55        849.62        27.40 o
   1   5  13       2664.00       2679.85        60.97 o
   2   5  13        291.84        298.20        17.94 o
   3   5  13         99.28        105.83        11.83 o
   4   5  13        914.59        952.38        32.17 o
   5   5  13       1422.77       1455.61        63.71 o
   6   5  13        507.79        533.91        28.98 o
   7   5  13       1003.98        989.16        41.03 o
   8   5  13        225.02        205.62        26.07 o
  -8   6  13        795.98        694.23        42.96 o
  -7   6  13        189.41        249.89        26.45 o
  -6   6  13       2146.91       2052.21        75.51 o
  -5   6  13        123.64        108.55        16.11 o
  -4   6  13       2338.14       2221.71        49.84 o
  -3   6  13        329.92        368.79        19.34 o
  -2   6  13        569.15        559.93        19.49 o
  -1   6  13        193.20        191.60        16.48 o
   0   6  13      14918.93      14968.57       202.93 o
   1   6  13        169.23        164.10        11.47 o
   2   6  13        310.26        311.86        16.28 o
   3   6  13        322.98        373.80        20.56 o
   4   6  13       2528.85       2427.15        57.95 o
   5   6  13        132.47        132.33        19.91 o
   6   6  13       2082.01       2012.02        54.89 o
   7   6  13        157.75        123.07        20.99 o
   8   6  13        820.50        841.10        44.99 o
  -7   7  13        401.41        399.32        32.95 o
  -6   7  13       1821.86       1878.25        59.04 o
  -5   7  13        443.02        449.78        28.71 o
  -4   7  13       1411.20       1381.01        42.14 o
  -3   7  13        627.61        635.24        31.40 o
  -2   7  13       3560.66       3556.35        58.21 o
  -1   7  13        389.04        420.77        17.41 o
   0   7  13         29.31         25.11         7.85 o
   1   7  13        350.88        366.40        17.02 o
   2   7  13       3582.07       3622.91        60.29 o
   3   7  13        627.62        678.31        29.58 o
   4   7  13       1224.43       1149.20        47.87 o
   5   7  13        466.39        452.78        32.27 o
   6   7  13       1697.09       1674.26        59.36 o
   7   7  13        375.04        381.77        31.28 o
  -7   8  13        638.19        721.52        47.38 o
  -6   8  13        931.56        968.38        44.21 o
  -5   8  13         10.69          3.30        13.32 o
  -4   8  13       2736.00       2701.43        62.58 o
  -3   8  13       1743.92       1760.27        47.62 o
  -2   8  13       1792.69       1757.15        40.40 o
  -1   8  13         10.91         20.71         9.14 o
   0   8  13       3742.44       3781.94        63.63 o
   1   8  13         41.71         28.77         9.87 o
   2   8  13       1980.00       2025.95        53.02 o
   3   8  13       1408.03       1348.15        42.78 o
   4   8  13       2742.07       2859.80       102.92 o
   5   8  13         28.62         38.73        15.64 o
   6   8  13       1018.70       1013.32        48.52 o
   7   8  13        656.50        675.81        47.33 o
  -7   9  13        372.33        447.19        60.32 o
  -6   9  13        344.96        309.30        38.90 o
  -5   9  13        442.70        412.89        28.52 o
  -4   9  13         66.87         45.23        13.98 o
  -3   9  13       1943.07       1837.55        50.67 o
  -2   9  13        248.74        242.04        17.77 o
  -1   9  13        966.14        989.59        30.82 o
   0   9  13        273.75        260.63        18.34 o
   1   9  13        714.83        698.40        27.50 o
   2   9  13        320.64        317.90        19.99 o
   3   9  13       1717.73       1756.77        51.14 o
   4   9  13         81.40         63.77        17.33 o
   5   9  13        465.53        522.81        45.24 o
   6   9  13        361.25        288.88        29.92 o
   7   9  13        407.67        476.99        44.45 o
  -6  10  13       1115.78       1147.86        50.49 o
  -5  10  13        887.41        918.88        55.16 o
  -4  10  13        625.44        643.14        32.59 o
  -3  10  13        512.10        522.32        30.04 o
  -2  10  13        212.03        196.81        19.98 o
  -1  10  13       1776.53       1721.74        44.32 o
   0  10  13       1114.35       1110.39        35.45 o
   1  10  13       1870.62       1786.87        54.54 o
   2  10  13        269.32        240.92        24.86 o
   3  10  13        463.66        502.69        34.39 o
   4  10  13        641.15        590.45        37.73 o
   5  10  13        930.35        949.91        47.93 o
   6  10  13       1182.48       1237.22        55.83 o
  -6  11  13        676.53        649.45        42.56 o
  -5  11  13        284.38        265.56        26.56 o
  -4  11  13        812.78        814.12        37.85 o
  -3  11  13       1718.98       1718.99        59.04 o
  -2  11  13       1754.34       1750.97        68.58 o
  -1  11  13        867.38        833.91        35.24 o
   0  11  13       1468.75       1540.77        44.58 o
   1  11  13        933.24        902.07        37.05 o
   2  11  13       1702.24       1678.45        62.63 o
   3  11  13       1781.95       1912.87        77.25 o
   4  11  13        873.20        922.94        47.08 o
   5  11  13        256.36        260.26        30.60 o
   6  11  13        720.20        737.58        71.00 o
  -5  12  13        783.98        823.29        41.71 o
  -4  12  13       2344.43       2417.41        65.57 o
  -3  12  13       1246.54       1191.47        52.18 o
  -2  12  13        529.03        550.64        39.47 o
  -1  12  13       1338.07       1385.29        52.12 o
   0  12  13        424.19        428.13        35.05 o
   1  12  13       1339.83       1319.93        67.12 o
   2  12  13        442.08        385.62        56.67 o
   3  12  13       1446.51       1493.42        84.19 o
   4  12  13       2540.19       2474.07        89.18 o
   5  12  13        788.62        787.04        47.62 o
  -4  13  13         31.47         28.15        20.15 o
  -3  13  13       1753.88       1722.99        81.35 o
  -2  13  13         83.57         88.57        23.12 o
  -1  13  13        541.76        498.94        36.16 o
   0  13  13        214.67        221.88        29.84 o
   1  13  13        641.94        627.84        45.82 o
   2  13  13         97.44        107.31        28.91 o
   3  13  13       1688.80       1688.33       111.31 o
   4  13  13         50.60         56.74        25.32 o
  -3  14  13       1829.17       2063.84        79.26 o
  -2  14  13        191.68        238.17        32.25 o
  -1  14  13       1041.80       1026.54        56.00 o
   0  14  13        624.91        665.31        46.69 o
   1  14  13       1043.58       1031.48        56.17 o
   2  14  13        177.81        139.65        28.73 o
   3  14  13       1721.28       1900.13        76.43 o
  -2  15  13        246.15        274.75        35.22 o
  -1  15  13       1149.05       1288.17        64.44 o
   0  15  13       2298.89       2627.30        90.37 o
   1  15  13       1044.22       1108.66        68.94 o
   2  15  13        296.32        263.46        35.71 o
   0   0  14         24.34         15.61        21.03 o
   1   0  14       1902.46       1918.48        46.76 o
   2   0  14        842.02        782.01        23.34 o
   3   0  14       1366.46       1391.14        42.74 o
   4   0  14         62.32         59.82        11.07 o
   5   0  14        166.74        139.82        14.38 o
   6   0  14        321.70        350.07        24.89 o
   7   0  14       2033.52       2087.06        62.51 o
   8   0  14          0.45         -9.89        16.78 o
  -8   1  14       2007.24       1931.62        69.12 o
  -7   1  14        483.84        442.80        31.29 o
  -6   1  14        746.47        757.94        34.84 o
  -5   1  14        921.04        858.83        32.44 o
  -4   1  14       3436.87       3424.83        65.03 o
  -3   1  14        212.03        215.46        18.90 o
  -2   1  14       1645.23       1639.16        49.50 o
  -1   1  14        680.32        656.88        26.78 o
   0   1  14        491.31        509.09        24.81 o
   1   1  14        822.91        784.51        47.04 o
   2   1  14       1521.37       1563.68        40.23 o
   3   1  14        153.23        148.33        14.75 o
   4   1  14       3658.24       3556.50        67.93 o
   5   1  14       1134.65       1206.53        78.32 o
   6   1  14        642.32        629.12        31.65 o
   7   1  14        555.11        485.97        34.05 o
   8   1  14       2065.95       1937.34        71.66 o
  -8   2  14        405.59        433.18        44.30 o
  -7   2  14        227.46        237.90        27.13 o
  -6   2  14        793.31        862.40        52.80 o
  -5   2  14        590.13        535.33        24.69 o
  -4   2  14       1213.53       1327.82        31.35 o
  -3   2  14       1478.62       1473.58        41.73 o
  -2   2  14        255.79        305.58        23.36 o
  -1   2  14       3995.39       3917.87        94.64 o
   0   2  14         13.18         14.59         9.70 o
   1   2  14       4130.80       4050.82        81.46 o
   2   2  14        159.57        175.55        13.10 o
   3   2  14       1402.65       1382.44        42.37 o
   4   2  14       1349.90       1415.06        39.15 o
   5   2  14        585.13        563.11        43.02 o
   6   2  14        820.80        838.37        63.44 o
   7   2  14        207.36        203.69        24.73 o
   8   2  14        364.87        300.94        30.98 o
  -8   3  14         72.81         55.37        20.76 o
  -7   3  14       1024.18       1013.07        70.14 o
  -6   3  14       3680.43       3632.03        88.30 o
  -5   3  14        948.39        935.55        32.40 o
  -4   3  14        381.24        436.67        25.08 o
  -3   3  14        705.07        714.25        32.09 o
  -2   3  14       1271.49       1247.97        45.34 o
  -1   3  14        387.67        410.09        32.42 o
   0   3  14       4737.68       4938.85        96.42 o
   1   3  14        311.15        325.27        21.96 o
   2   3  14        985.28        927.69        42.98 o
   3   3  14        808.68        839.83        41.67 o
   4   3  14        546.49        589.69        28.62 o
   5   3  14        805.18        817.91        43.66 o
   6   3  14       3649.88       3823.67       107.76 o
   7   3  14        993.79       1012.20        56.67 o
   8   3  14         63.33         83.28        25.73 o
  -8   4  14        188.17        156.03        25.93 o
  -7   4  14       1821.96       1937.27        65.84 o
  -6   4  14        351.58        358.87        43.71 o
  -5   4  14       3790.12       3733.09        72.44 o
  -4   4  14        360.68        371.96        26.26 o
  -3   4  14       2856.53       2870.94        77.27 o
  -2   4  14        640.95        636.47        31.02 o
  -1   4  14       3071.34       3038.39        59.62 o
   0   4  14          4.92          8.03         7.82 o
   1   4  14       2572.97       2590.88        55.45 o
   2   4  14        559.17        569.40        20.44 o
   3   4  14       2797.52       2835.69        58.61 o
   4   4  14        331.83        324.27        21.56 o
   5   4  14       4088.11       4079.50        96.20 o
   6   4  14        310.49        225.48        26.57 o
   7   4  14       1725.15       1723.77        73.89 o
   8   4  14        146.00        126.28        29.86 o
  -7   5  14       1975.78       1955.37        67.45 o
  -6   5  14        447.68        429.77        32.88 o
  -5   5  14        530.76        542.26        27.86 o
  -4   5  14        268.85        275.31        22.47 o
  -3   5  14         14.09         30.03         9.29 o
  -2   5  14       1609.44       1603.27        43.16 o
  -1   5  14       1821.61       1855.41        48.28 o
   0   5  14         30.10         35.64         9.80 o
   1   5  14       1863.00       1861.96        44.04 o
   2   5  14       1604.53       1600.68        41.38 o
   3   5  14         63.43         67.05        11.78 o
   4   5  14        257.78        290.63        23.12 o
   5   5  14        539.12        500.21        34.70 o
   6   5  14        517.03        448.68        32.55 o
   7   5  14       2053.86       2037.58        84.26 o
  -7   6  14        474.46        537.38        38.77 o
  -6   6  14          3.57          0.66        14.29 o
  -5   6  14       1003.24        965.80        37.88 o
  -4   6  14       1750.65       1761.46        49.98 o
  -3   6  14       1244.24       1249.23        36.30 o
  -2   6  14       1872.05       1999.26        38.61 o
  -1   6  14       1236.61       1205.84        36.43 o
   0   6  14         57.72         38.77        10.91 o
   1   6  14       1177.36       1231.17        28.58 o
   2   6  14       2002.70       1998.48        40.09 o
   3   6  14       1466.64       1524.21        43.35 o
   4   6  14       1529.72       1515.53        48.59 o
   5   6  14       1016.27       1027.63        53.68 o
   6   6  14         16.03         27.71        17.63 o
   7   6  14        465.47        513.58        37.29 o
  -7   7  14         74.73         89.58        26.66 o
  -6   7  14       1442.55       1520.89        53.15 o
  -5   7  14          0.77         11.63        12.91 o
  -4   7  14       1378.65       1413.70        58.26 o
  -3   7  14         66.52         55.40        12.38 o
  -2   7  14        369.20        368.27        18.42 o
  -1   7  14        491.24        501.30        19.51 o
   0   7  14       2029.63       2098.05        40.15 o
   1   7  14        476.05        470.93        19.28 o
   2   7  14        427.86        436.48        21.04 o
   3   7  14        140.60        139.13        20.31 o
   4   7  14       1072.26        998.29        46.25 o
   5   7  14          4.06          2.87        14.92 o
   6   7  14       1362.71       1425.54        61.31 o
   7   7  14        121.60        101.29        24.89 o
  -7   8  14        408.55        429.24        42.49 o
  -6   8  14        342.34        363.91        30.00 o
  -5   8  14        885.07        919.47        47.08 o
  -4   8  14        139.41        149.50        18.61 o
  -3   8  14         21.28         18.98        11.08 o
  -2   8  14        251.18        234.71        17.91 o
  -1   8  14       1545.20       1519.75        37.05 o
   0   8  14        685.63        670.55        32.51 o
   1   8  14       1654.26       1683.56        41.23 o
   2   8  14        197.02        176.15        16.33 o
   3   8  14         34.61         31.45        12.98 o
   4   8  14        148.27        193.92        25.73 o
   5   8  14        954.75        847.84        47.25 o
   6   8  14        427.83        411.49        38.12 o
   7   8  14        468.18        451.02        47.30 o
  -6   9  14        573.00        571.13        36.43 o
  -5   9  14       1434.92       1444.78        59.97 o
  -4   9  14       1199.17       1193.16        48.68 o
  -3   9  14       1898.43       1759.27        53.62 o
  -2   9  14       2321.23       2244.87        61.05 o
  -1   9  14       2049.00       2150.80        47.23 o
   0   9  14         66.90         54.59        12.07 o
   1   9  14       2097.04       2059.85        48.10 o
   2   9  14       2279.19       2201.82        49.56 o
   3   9  14       2035.56       1982.68        61.22 o
   4   9  14       1217.80       1098.44        47.59 o
   5   9  14       1080.96       1154.90        55.88 o
   6   9  14        572.00        667.69        46.30 o
  -6  10  14         22.11         22.84        20.95 o
  -5  10  14         81.11         87.93        21.50 o
  -4  10  14       1386.44       1395.73        54.01 o
  -3  10  14       1637.88       1582.28        60.18 o
  -2  10  14       1279.05       1215.88        39.80 o
  -1  10  14        569.21        568.31        26.47 o
   0  10  14         56.41         40.76        12.27 o
   1  10  14        511.17        517.02        26.16 o
   2  10  14       1165.65       1099.50        49.73 o
   3  10  14       1713.02       1796.17        60.48 o
   4  10  14       1591.54       1573.76        72.67 o
   5  10  14        141.45         72.32        22.93 o
   6  10  14         46.97         51.28        22.06 o
  -5  11  14         42.36         29.81        19.46 o
  -4  11  14       1513.13       1561.93        59.34 o
  -3  11  14         74.95         55.57        24.27 o
  -2  11  14       2728.57       2836.59        70.73 o
  -1  11  14         89.33         73.09        16.51 o
   0  11  14        594.31        634.94        29.36 o
   1  11  14         96.56        109.89        19.50 o
   2  11  14       2972.31       3118.50        80.62 o
   3  11  14         68.61         57.27        21.13 o
   4  11  14       1406.83       1463.43        58.67 o
   5  11  14         43.79         36.60        21.06 o
  -4  12  14       1787.15       1956.39        68.61 o
  -3  12  14        154.05        126.20        23.94 o
  -2  12  14        812.63        809.53        42.32 o
  -1  12  14        155.37        164.76        23.23 o
   0  12  14        200.74        212.37        27.99 o
   1  12  14        164.49        175.91        24.26 o
   2  12  14        866.65        830.03        43.43 o
   3  12  14        162.95        182.48        28.65 o
   4  12  14       1822.92       1917.71        74.41 o
  -3  13  14        217.41        203.41        31.45 o
  -2  13  14        900.78       1023.65        48.79 o
  -1  13  14       2191.20       2309.50        90.77 o
   0  13  14       1896.90       1896.00        70.68 o
   1  13  14       2112.13       2188.70       118.48 o
   2  13  14        825.97        874.74        55.09 o
   3  13  14        193.74        221.20        31.22 o
  -2  14  14        167.75        156.89        38.62 o
  -1  14  14       1191.26       1229.36        63.88 o
   0  14  14       1610.61       1441.55        65.18 o
   1  14  14       1100.54       1146.29        63.37 o
   2  14  14        193.57        210.54        31.75 o
   1   0  15         53.43         57.89        13.42 o
   2   0  15       1531.25       1525.86        36.59 o
   3   0  15       1415.81       1426.48        39.57 o
   4   0  15         26.42         20.13        11.59 o
   5   0  15        439.56        444.85        26.48 o
   6   0  15        263.26        264.83        37.51 o
   7   0  15        266.35        181.56        27.20 o
  -7   1  15       1113.37       1149.54        67.43 o
  -6   1  15       1812.79       1761.21        61.49 o
  -5   1  15       1089.25       1073.75        64.50 o
  -4   1  15        753.25        728.22        34.61 o
  -3   1  15       1309.26       1305.76        37.50 o
  -2   1  15       1520.00       1523.70        49.28 o
  -1   1  15       5431.09       5445.93       121.53 o
   0   1  15       2092.07       2112.84        51.04 o
   1   1  15       5175.84       5206.59       109.28 o
   2   1  15       1482.38       1519.54        37.57 o
   3   1  15       1368.16       1396.01        39.81 o
   4   1  15        619.25        594.16        31.30 o
   5   1  15       1159.43       1196.04        53.26 o
   6   1  15       1521.04       1606.18        59.53 o
   7   1  15        927.88       1065.47        53.34 o
  -7   2  15        260.72        280.93        26.30 o
  -6   2  15        857.30        813.86        42.42 o
  -5   2  15         26.63         18.00        14.45 o
  -4   2  15       2440.70       2456.86        95.21 o
  -3   2  15          3.16         -3.56         8.70 o
  -2   2  15       4428.91       4497.18       100.07 o
  -1   2  15        600.24        547.06        29.01 o
   0   2  15        887.63        869.48        33.24 o
   1   2  15        489.88        452.24        24.53 o
   2   2  15       4902.36       4901.64        86.76 o
   3   2  15          0.27         11.40         9.72 o
   4   2  15       2178.59       2171.03        50.31 o
   5   2  15         57.01         56.60        15.89 o
   6   2  15        743.71        796.41        43.45 o
   7   2  15        279.17        241.33        33.23 o
  -7   3  15        802.90        812.72        47.93 o
  -6   3  15        484.06        468.21        33.20 o
  -5   3  15         40.10         38.40        13.51 o
  -4   3  15        161.10        154.88        18.93 o
  -3   3  15        394.94        383.19        20.62 o
  -2   3  15         80.65         87.45        17.04 o
  -1   3  15       1840.87       1800.29        55.22 o
   0   3  15         38.73         34.23        11.98 o
   1   3  15       1605.24       1580.88        48.19 o
   2   3  15        130.19        136.39        14.53 o
   3   3  15        407.56        391.09        19.53 o
   4   3  15        240.52        251.44        18.98 o
   5   3  15         63.78         52.54        17.07 o
   6   3  15        466.68        444.86        35.41 o
   7   3  15        716.25        707.89        49.80 o
  -7   4  15       1232.77       1230.44        52.64 o
  -6   4  15        468.20        517.56        36.41 o
  -5   4  15       2013.74       2057.75       104.08 o
  -4   4  15       1214.16       1254.91        39.37 o
  -3   4  15       1153.09       1158.57        31.43 o
  -2   4  15        377.55        386.86        29.05 o
  -1   4  15       1035.26       1039.24        43.02 o
   0   4  15        301.83        316.88        26.23 o
   1   4  15        822.93        809.88        35.65 o
   2   4  15        384.08        362.76        17.17 o
   3   4  15       1184.42       1218.77        34.98 o
   4   4  15       1331.42       1359.41        65.70 o
   5   4  15       2278.81       2281.49        70.29 o
   6   4  15        460.79        420.39        37.98 o
   7   4  15       1144.18       1081.69        60.22 o
  -7   5  15       2163.44       2334.21        73.43 o
  -6   5  15        422.35        453.11        38.37 o
  -5   5  15       4990.91       4976.65       113.76 o
  -4   5  15        466.02        463.42        27.58 o
  -3   5  15        104.93         76.98        14.23 o
  -2   5  15        539.20        548.88        30.02 o
  -1   5  15       2431.84       2360.09        57.35 o
   0   5  15        948.89        966.84        34.69 o
   1   5  15       2878.31       2859.32        62.61 o
   2   5  15        397.62        375.72        18.23 o
   3   5  15        106.19        102.50        13.38 o
   4   5  15        606.90        601.40        29.99 o
   5   5  15       4370.64       4408.97       103.33 o
   6   5  15        309.59        293.38        32.17 o
   7   5  15       2329.80       2341.08        96.44 o
  -7   6  15        632.43        773.66        52.30 o
  -6   6  15        230.12        159.24        27.81 o
  -5   6  15        559.56        537.40        38.54 o
  -4   6  15       2101.85       2089.02        84.64 o
  -3   6  15         70.95         37.67        11.99 o
  -2   6  15       4800.54       4691.11        81.03 o
  -1   6  15        989.49        991.19        54.95 o
   0   6  15       1755.75       1749.78        53.05 o
   1   6  15       1037.98       1088.55        28.01 o
   2   6  15       4542.74       4511.16        73.55 o
   3   6  15         32.55         46.81        12.58 o
   4   6  15       2265.70       2179.54        56.98 o
   5   6  15        507.90        445.43        34.79 o
   6   6  15        321.49        269.80        27.94 o
   7   6  15        527.27        546.94        42.66 o
  -6   7  15       1695.34       1690.44        70.71 o
  -5   7  15         69.67         70.37        30.49 o
  -4   7  15        493.16        535.10        30.26 o
  -3   7  15        541.84        527.36        33.89 o
  -2   7  15        960.60        906.40        29.20 o
  -1   7  15        250.85        238.05        15.13 o
   0   7  15        483.64        468.98        24.23 o
   1   7  15        268.54        273.82        17.27 o
   2   7  15       1007.98        997.03        32.69 o
   3   7  15        529.15        527.50        28.23 o
   4   7  15        330.36        392.59        30.14 o
   5   7  15         67.51         63.97        20.09 o
   6   7  15       1554.47       1591.22        75.12 o
  -6   8  15        269.69        332.41        75.17 o
  -5   8  15        114.54         68.80        30.74 o
  -4   8  15       1865.69       1885.33        64.10 o
  -3   8  15       1644.96       1612.31        46.70 o
  -2   8  15       2583.84       2828.76        58.27 o
  -1   8  15       1778.49       1848.11        52.07 o
   0   8  15         22.95         23.85        10.52 o
   1   8  15       1681.40       1673.67        43.94 o
   2   8  15       2741.47       2997.35        62.19 o
   3   8  15       1515.37       1512.93        48.59 o
   4   8  15       1805.77       1748.35        63.32 o
   5   8  15         70.79         59.75        20.08 o
   6   8  15        302.23        386.77        55.55 o
  -5   9  15       3118.50       3373.43       104.67 o
  -4   9  15        180.77        190.21        26.38 o
  -3   9  15       2936.61       2891.30        83.88 o
  -2   9  15        211.93        209.66        19.64 o
  -1   9  15       2713.05       2741.95        58.86 o
   0   9  15         41.27         47.79        12.68 o
   1   9  15       2538.86       2555.59        75.90 o
   2   9  15        264.95        298.29        23.08 o
   3   9  15       2803.12       2659.65        73.19 o
   4   9  15        193.86        192.21        26.65 o
   5   9  15       3183.12       3408.80        98.42 o
  -5  10  15        409.75        440.58        41.82 o
  -4  10  15        640.46        666.50        43.30 o
  -3  10  15         79.99         38.19        17.15 o
  -2  10  15        185.08        155.88        19.43 o
  -1  10  15        122.15        109.54        17.57 o
   0  10  15        683.56        707.42        31.33 o
   1  10  15        180.95        204.52        22.91 o
   2  10  15        213.44        224.70        26.57 o
   3  10  15         79.97         76.10        19.57 o
   4  10  15        560.39        630.20        43.53 o
   5  10  15        428.96        467.31        39.93 o
  -4  11  15       1269.06       1228.34        63.08 o
  -3  11  15        748.38        716.00        41.39 o
  -2  11  15        946.98        913.74        60.40 o
  -1  11  15        387.35        401.72        33.26 o
   0  11  15       2253.48       2324.73        71.43 o
   1  11  15        428.83        453.68        34.63 o
   2  11  15       1012.70        982.14        49.18 o
   3  11  15        813.75        836.04        55.00 o
   4  11  15       1084.74       1098.94        56.50 o
  -3  12  15        509.02        496.27        37.34 o
  -2  12  15       2964.84       3016.01        88.43 o
  -1  12  15        267.18        291.64        31.12 o
   0  12  15        246.20        277.24        34.22 o
   1  12  15        265.39        258.18        33.77 o
   2  12  15       2674.44       2761.29        85.10 o
   3  12  15        430.68        389.56        37.22 o
  -2  13  15        150.97        171.29        28.57 o
  -1  13  15        544.46        570.23        46.99 o
   0  13  15          9.76         -6.30        19.19 o
   1  13  15        551.04        536.25        45.53 o
   2  13  15        121.66        140.56        31.28 o
   0   0  16         91.74         69.66        40.76 o
   1   0  16       1246.99       1205.98        45.16 o
   2   0  16        287.24        272.26        16.14 o
   3   0  16       9125.74       8851.37       146.17 o
   4   0  16        238.31        213.81        21.06 o
   5   0  16         10.64         12.67        16.37 o
   6   0  16        100.37         88.83        24.84 o
   7   0  16       3303.61       3255.01       130.84 o
  -7   1  16        678.36        614.70        51.45 o
  -6   1  16        969.27        947.40        56.32 o
  -5   1  16       1375.81       1307.33        84.90 o
  -4   1  16        500.08        486.85        30.00 o
  -3   1  16        143.92        138.77        14.95 o
  -2   1  16        345.53        335.96        20.56 o
  -1   1  16       3500.75       3435.67        75.20 o
   0   1  16         45.72         27.69        10.97 o
   1   1  16       3690.28       3532.01        75.12 o
   2   1  16        331.36        349.66        20.04 o
   3   1  16        108.49         73.77        15.13 o
   4   1  16        562.95        620.51        34.31 o
   5   1  16       1406.80       1416.11        84.21 o
   6   1  16       1066.12       1005.12        47.94 o
   7   1  16        683.47        626.99        42.80 o
  -7   2  16        181.29        203.15        34.58 o
  -6   2  16        135.66        122.95        26.55 o
  -5   2  16        110.67         47.59        19.65 o
  -4   2  16        266.58        247.17        22.84 o
  -3   2  16         35.45         26.01        11.08 o
  -2   2  16        744.74        814.28        40.77 o
  -1   2  16        706.70        715.14        34.16 o
   0   2  16        111.91        116.16        15.63 o
   1   2  16        667.95        648.78        46.70 o
   2   2  16        710.51        755.17        26.75 o
   3   2  16         28.45         19.40        11.02 o
   4   2  16        321.52        299.47        23.56 o
   5   2  16        109.11         76.61        17.62 o
   6   2  16         81.24         79.59        19.79 o
   7   2  16        167.53        170.31        27.85 o
  -7   3  16       1111.95       1096.67       125.02 o
  -6   3  16       5023.95       5115.08       140.20 o
  -5   3  16        979.09        956.44        72.84 o
  -4   3  16       1254.65       1287.83        46.69 o
  -3   3  16        192.13        203.40        16.66 o
  -2   3  16       1574.41       1515.43        71.05 o
  -1   3  16        791.20        800.07        39.27 o
   0   3  16       4822.44       5002.40       129.14 o
   1   3  16        771.76        793.30        35.30 o
   2   3  16       1486.10       1379.47        51.98 o
   3   3  16        234.58        225.89        22.58 o
   4   3  16       1198.13       1161.10        50.29 o
   5   3  16       1044.02       1026.15        45.60 o
   6   3  16       5023.13       4832.35       116.85 o
   7   3  16       1097.50       1044.99       101.27 o
  -6   4  16        264.43        225.81        32.51 o
  -5   4  16        404.48        336.74        34.44 o
  -4   4  16       1243.56       1241.33        46.24 o
  -3   4  16       7138.83       7044.48       186.78 o
  -2   4  16        135.24        140.79        20.82 o
  -1   4  16       1329.95       1315.86        62.46 o
   0   4  16        527.92        557.25        31.80 o
   1   4  16       1357.71       1369.40        47.88 o
   2   4  16        137.44        138.49        14.30 o
   3   4  16       7190.72       7027.22       113.26 o
   4   4  16       1170.70       1147.46        40.58 o
   5   4  16        354.81        344.16        39.17 o
   6   4  16        217.86        161.53        26.12 o
  -6   5  16         26.97         32.30        23.03 o
  -5   5  16         94.86         54.56        26.04 o
  -4   5  16        125.37        132.12        20.24 o
  -3   5  16       1038.02       1038.81        43.40 o
  -2   5  16        763.16        732.03        47.38 o
  -1   5  16        105.08         38.71        15.32 o
   0   5  16        967.91        860.34        41.88 o
   1   5  16        103.16         84.60        18.28 o
   2   5  16        717.23        729.73        25.55 o
   3   5  16        990.62       1085.41        37.38 o
   4   5  16        139.71        153.83        24.00 o
   5   5  16         85.73         64.01        17.18 o
   6   5  16         25.77         10.56        18.33 o
  -6   6  16         52.15         45.03        19.79 o
  -5   6  16        316.42        330.54        40.93 o
  -4   6  16       1347.39       1366.57        44.51 o
  -3   6  16       1948.21       1998.43        50.79 o
  -2   6  16       4548.10       4443.80        77.95 o
  -1   6  16        166.90        156.23        19.54 o
   0   6  16         54.76         43.77        14.54 o
   1   6  16        202.74        210.06        15.65 o
   2   6  16       4538.67       4419.22        82.11 o
   3   6  16       1900.38       1924.95        50.75 o
   4   6  16       1267.71       1168.08        46.48 o
   5   6  16        334.82        336.54        30.03 o
   6   6  16         95.44         98.69        22.90 o
  -5   7  16         69.18         29.07        18.52 o
  -4   7  16       1840.01       1964.73        56.42 o
  -3   7  16         94.93         93.44        15.71 o
  -2   7  16       1012.86        982.09        31.70 o
  -1   7  16        836.05        845.86        26.76 o
   0   7  16      11643.91      11677.43       171.92 o
   1   7  16        743.73        799.59        28.64 o
   2   7  16       1081.75       1055.82        36.10 o
   3   7  16        118.22        103.38        16.41 o
   4   7  16       1967.03       1915.58        61.50 o
   5   7  16         80.47         69.85        19.55 o
  -5   8  16       1051.49       1022.20        51.10 o
  -4   8  16        192.25        145.59        23.58 o
  -3   8  16        464.51        417.92        33.32 o
  -2   8  16        608.41        628.49        31.47 o
  -1   8  16       1435.38       1465.66        39.08 o
   0   8  16         44.76         49.92        12.48 o
   1   8  16       1570.21       1614.60        43.67 o
   2   8  16        580.08        522.10        27.86 o
   3   8  16        513.69        520.58        33.59 o
   4   8  16        155.93        136.91        22.28 o
   5   8  16       1009.32       1069.14        54.39 o
  -5   9  16       1137.56       1163.45        60.42 o
  -4   9  16        404.26        386.87        33.96 o
  -3   9  16        148.61        134.48        21.12 o
  -2   9  16        233.45        210.20        25.78 o
  -1   9  16       2497.32       2583.21        56.75 o
   0   9  16         18.44         17.70        14.70 o
   1   9  16       2679.85       2884.11        64.34 o
   2   9  16        262.61        323.19        25.34 o
   3   9  16        108.39        130.89        25.37 o
   4   9  16        397.31        359.74        44.35 o
   5   9  16       1026.67       1130.18        65.73 o
  -4  10  16       1278.00       1294.76        54.10 o
  -3  10  16       3592.72       3715.23        91.31 o
  -2  10  16       1234.47       1177.70        53.46 o
  -1  10  16       1336.91       1431.08        47.47 o
   0  10  16        110.16        123.18        17.39 o
   1  10  16       1274.98       1469.43        72.16 o
   2  10  16       1238.20       1355.14        55.66 o
   3  10  16       3791.30       3866.17        95.47 o
   4  10  16       1250.46       1342.78        56.47 o
  -3  11  16        176.01        147.75        24.35 o
  -2  11  16        216.50        215.19        27.54 o
  -1  11  16        108.72         85.18        21.01 o
   0  11  16       2790.16       2963.11       138.15 o
   1  11  16        132.22        168.75        25.05 o
   2  11  16        190.26        149.31        24.88 o
   3  11  16        157.36        149.24        26.33 o
  -2  12  16        299.74        282.84        31.77 o
  -1  12  16          7.89         13.40        20.55 o
   0  12  16        253.16        197.40        31.47 o
   1  12  16          6.63        -18.01        18.01 o
   2  12  16        370.37        404.11        40.65 o
   1   0  17         83.20         71.39        10.87 o
   2   0  17        221.38        189.10        15.35 o
   3   0  17          1.94         -0.20        10.63 o
   4   0  17        152.31        122.86        18.87 o
   5   0  17        669.47        729.77        47.62 o
   6   0  17        199.55        213.14        52.10 o
  -6   1  17        650.12        634.52        58.67 o
  -5   1  17       1051.59        986.69        54.73 o
  -4   1  17       1376.55       1391.60        57.56 o
  -3   1  17        171.35        134.66        15.80 o
  -2   1  17       1505.54       1462.32        37.30 o
  -1   1  17       3016.07       2966.12        74.29 o
   0   1  17        770.34        808.21        36.80 o
   1   1  17       2706.43       2667.50        49.31 o
   2   1  17       1417.27       1505.87        39.85 o
   3   1  17        146.65        131.19        26.76 o
   4   1  17       1338.88       1319.03        49.40 o
   5   1  17       1201.78       1156.17        59.77 o
   6   1  17        577.05        564.22        62.81 o
  -6   2  17        559.56        608.74        48.57 o
  -5   2  17         41.86         28.12        18.49 o
  -4   2  17       3141.45       3124.19        91.51 o
  -3   2  17        731.18        739.64        34.87 o
  -2   2  17       7875.18       7833.58       169.20 o
  -1   2  17        178.34        158.95        20.00 o
   0   2  17         16.88         -6.89        11.17 o
   1   2  17        201.59        222.49        20.61 o
   2   2  17       8401.92       8417.02       138.00 o
   3   2  17        716.94        751.52        30.99 o
   4   2  17       3206.85       3068.02        92.92 o
   5   2  17         42.43         32.32        27.37 o
   6   2  17        544.86        579.83        53.69 o
  -6   3  17        262.67        284.39        45.79 o
  -5   3  17        106.03         87.13        23.52 o
  -4   3  17        424.91        358.79        45.38 o
  -3   3  17          8.64         23.60        11.71 o
  -2   3  17         52.00         37.07        15.50 o
  -1   3  17         91.93         92.48        18.29 o
   0   3  17        396.24        484.23        37.42 o
   1   3  17        102.89        108.15        17.73 o
   2   3  17         48.85         29.17        10.96 o
   3   3  17          9.17         14.45        12.05 o
   4   3  17        408.36        323.11        32.53 o
   5   3  17        122.27         81.15        23.33 o
   6   3  17        259.80        236.35        34.84 o
  -6   4  17         83.86        148.73        30.67 o
  -5   4  17         32.15         12.83        18.86 o
  -4   4  17        267.30        209.44        23.12 o
  -3   4  17       2685.34       2745.40        67.78 o
  -2   4  17        903.07        880.97        52.65 o
  -1   4  17        528.65        474.14        32.75 o
   0   4  17        643.68        581.67        35.48 o
   1   4  17        500.78        502.73        45.35 o
   2   4  17        892.19        910.38        35.08 o
   3   4  17       2811.94       2720.48        84.13 o
   4   4  17        204.34        134.87        24.46 o
   5   4  17         55.13         -1.60        18.47 o
   6   4  17         76.79        115.44        23.89 o
  -5   5  17       4758.08       5083.84       220.48 o
  -4   5  17        292.02        262.68        32.69 o
  -3   5  17        444.19        397.43        38.80 o
  -2   5  17        284.24        307.70        35.20 o
  -1   5  17       4916.14       4866.77       163.79 o
   0   5  17       1893.04       1738.96        71.80 o
   1   5  17       5204.09       5215.34       216.08 o
   2   5  17        293.77        271.29        26.08 o
   3   5  17        499.62        548.54        33.14 o
   4   5  17        326.40        306.96        33.53 o
   5   5  17       4578.19       4431.15       109.00 o
  -5   6  17         24.79         38.92        22.06 o
  -4   6  17       1037.77       1144.67        67.04 o
  -3   6  17        390.15        388.71        31.14 o
  -2   6  17       1898.73       1804.15        53.97 o
  -1   6  17        465.53        456.48        40.98 o
   0   6  17        113.49        120.18        26.12 o
   1   6  17        428.98        463.28        27.71 o
   2   6  17       1753.31       1743.52        53.23 o
   3   6  17        394.17        409.80        41.35 o
   4   6  17       1106.74       1180.78        50.17 o
   5   6  17         23.01         33.77        16.45 o
  -5   7  17         17.00         20.72        21.34 o
  -4   7  17        328.23        322.42        35.04 o
  -3   7  17         40.08         19.09        14.78 o
  -2   7  17        228.76        200.94        18.41 o
  -1   7  17        332.67        270.70        26.63 o
   0   7  17        108.60        120.20        17.39 o
   1   7  17        335.82        321.36        21.73 o
   2   7  17        282.56        294.35        24.26 o
   3   7  17         50.78         27.96        15.27 o
   4   7  17        286.17        285.80        27.52 o
   5   7  17         22.11         -7.41        16.77 o
  -4   8  17       1249.36       1331.52        63.90 o
  -3   8  17       2648.95       2718.26        74.80 o
  -2   8  17       2227.43       2308.44        64.32 o
  -1   8  17       1022.95       1076.53        36.84 o
   0   8  17        752.29        717.80        32.07 o
   1   8  17        910.51        962.86        33.79 o
   2   8  17       2451.16       2612.75        64.41 o
   3   8  17       2512.73       2470.24        72.93 o
   4   8  17       1228.13       1242.25        51.86 o
  -3   9  17        253.43        216.23        26.34 o
  -2   9  17          9.31          8.84        13.28 o
  -1   9  17       3453.60       3518.13        77.57 o
   0   9  17          1.12         10.86        12.44 o
   1   9  17       3441.67       3539.34        79.01 o
   2   9  17          7.34         19.22        16.50 o
   3   9  17        270.47        226.55        26.40 o
  -3  10  17         72.76        110.66        22.07 o
  -2  10  17         10.61         13.54        16.37 o
  -1  10  17         31.62         20.88        16.87 o
   0  10  17          2.55         -0.25        12.71 o
   1  10  17         25.34         21.39        17.76 o
   2  10  17         15.87         31.87        17.56 o
   3  10  17         83.14         83.39        28.29 o
  -1  11  17        393.67        390.08        33.83 o
   0  11  17       3496.83       3584.21       147.10 o
   1  11  17        344.82        407.87        38.38 o
   0   0  18          9.53         25.82        12.16 o
   1   0  18       1369.61       1398.86        39.64 o
   2   0  18        715.09        707.44        48.16 o
   3   0  18       9837.78      10208.42       168.04 o
   4   0  18         60.67         55.65        19.78 o
   5   0  18        401.00        380.04        42.16 o
  -5   1  18       1264.87       1287.92        63.24 o
  -4   1  18          8.37         -4.79        13.48 o
  -3   1  18          3.69          1.02        12.17 o
  -2   1  18        182.27        203.08        15.61 o
  -1   1  18        893.77        862.29        38.80 o
   0   1  18        731.63        696.10        31.94 o
   1   1  18        856.93        814.56        25.42 o
   2   1  18        219.71        203.78        21.66 o
   3   1  18          2.63          9.73        12.05 o
   4   1  18         20.98         18.65        17.57 o
   5   1  18       1194.81       1248.16        62.87 o
  -5   2  18        210.81        291.45        34.51 o
  -4   2  18        411.05        358.42        28.06 o
  -3   2  18        124.14        100.41        16.30 o
  -2   2  18        272.23        292.70        35.02 o
  -1   2  18        188.49        222.52        23.69 o
   0   2  18         34.01         19.22        15.11 o
   1   2  18        182.00        176.99        23.65 o
   2   2  18        226.31        192.00        18.15 o
   3   2  18        115.52        110.29        16.15 o
   4   2  18        531.68        529.43        51.24 o
   5   2  18        216.84        216.38        31.70 o
  -5   3  18       1064.73       1100.52        58.96 o
  -4   3  18       2488.70       2560.59        71.75 o
  -3   3  18        216.74        208.98        31.25 o
  -2   3  18       1845.20       1836.23        91.86 o
  -1   3  18        687.94        683.43        38.22 o
   0   3  18       7157.63       7171.65       137.81 o
   1   3  18        670.04        678.86        35.89 o
   2   3  18       1805.15       1828.74        50.64 o
   3   3  18        208.36        221.69        22.86 o
   4   3  18       2501.98       2597.00       101.86 o
   5   3  18       1125.04       1003.73       109.28 o
  -5   4  18        518.28        485.48        42.87 o
  -4   4  18        301.41        298.93        26.54 o
  -3   4  18       3727.88       3613.13       113.21 o
  -2   4  18        538.32        604.16        46.72 o
  -1   4  18       2327.77       2195.61        86.93 o
   0   4  18        252.82        258.33        27.21 o
   1   4  18       2134.64       2042.49        85.43 o
   2   4  18        467.04        471.77        26.31 o
   3   4  18       3622.78       3677.95        88.70 o
   4   4  18        283.46        289.50        33.47 o
   5   4  18        539.28        450.32        51.62 o
  -4   5  18        201.84        199.13        24.32 o
  -3   5  18        215.18        211.30        22.50 o
  -2   5  18        167.55        198.08        31.54 o
  -1   5  18         34.94         14.72        19.94 o
   0   5  18        556.57        540.05        45.00 o
   1   5  18         27.81          5.48        19.27 o
   2   5  18        178.54        156.15        18.43 o
   3   5  18        252.16        206.51        22.98 o
   4   5  18        215.64        239.49        31.04 o
  -4   6  18        640.57        691.04        49.77 o
  -3   6  18       1198.00       1225.38        55.59 o
  -2   6  18       1529.17       1524.88        57.33 o
  -1   6  18       1076.14       1006.93        66.55 o
   0   6  18        949.96        895.60        67.70 o
   1   6  18       1114.28       1108.73        45.55 o
   2   6  18       1498.58       1502.48        50.01 o
   3   6  18       1177.76       1114.25        56.15 o
   4   6  18        604.22        657.08        47.38 o
  -3   7  18         62.93         53.05        17.26 o
  -2   7  18       1003.98        992.92        37.85 o
  -1   7  18         99.66         95.60        30.75 o
   0   7  18       3849.26       3787.90        97.99 o
   1   7  18        104.18         87.83        15.90 o
   2   7  18       1038.69       1087.82        44.19 o
   3   7  18         55.37         73.91        22.75 o
  -3   8  18        106.16        107.34        23.86 o
  -2   8  18        645.64        706.99        34.85 o
  -1   8  18        113.42        103.77        15.96 o
   0   8  18          6.66          6.05        12.62 o
   1   8  18        137.43        115.55        17.56 o
   2   8  18        717.98        749.01        44.06 o
   3   8  18        112.84        120.23        24.81 o
  -2   9  18        233.97        205.31        24.61 o
  -1   9  18       1001.19       1063.57        43.95 o
   0   9  18        384.77        405.22        27.21 o
   1   9  18       1089.77       1171.48        47.70 o
   2   9  18        236.12        200.39        34.59 o
   1   0  19        988.80        973.41        29.89 o
   2   0  19          9.45         14.25        11.10 o
   3   0  19         45.30         23.00        15.29 o
   4   0  19          0.73         16.19        18.41 o
  -4   1  19        296.50        353.87        34.94 o
  -3   1  19        494.72        527.45        32.17 o
  -2   1  19        171.78        193.15        16.49 o
  -1   1  19       1308.10       1275.45        62.01 o
   0   1  19       1163.38       1227.20        44.44 o
   1   1  19       1158.39       1172.08        35.23 o
   2   1  19        208.57        223.46        18.43 o
   3   1  19        528.16        536.28        31.43 o
   4   1  19        352.49        322.33        33.82 o
  -4   2  19       1895.58       1903.51        73.51 o
  -3   2  19        133.54        109.72        22.67 o
  -2   2  19       4528.95       4582.80       172.34 o
  -1   2  19         86.98         62.42        17.69 o
   0   2  19         48.87         67.58        17.51 o
   1   2  19         65.95         72.58        17.29 o
   2   2  19       4684.83       4838.08        92.20 o
   3   2  19        101.48         87.39        30.74 o
   4   2  19       1996.11       1832.51        72.88 o
  -4   3  19          1.34          2.59        17.65 o
  -3   3  19        242.19        254.70        26.81 o
  -2   3  19        253.38        285.83        75.00 o
  -1   3  19        148.86        211.66        30.60 o
   0   3  19       1169.48       1234.56        51.24 o
   1   3  19        107.27        126.78        21.84 o
   2   3  19        209.33        244.04        27.60 o
   3   3  19        291.29        318.70        26.78 o
   4   3  19         12.73         -4.76        18.16 o
  -3   4  19       1264.16       1308.47        45.68 o
  -2   4  19        184.86        120.80        31.95 o
  -1   4  19        171.09        146.73        32.11 o
   0   4  19        213.77        229.24        52.49 o
   1   4  19        210.55        176.51        30.16 o
   2   4  19        243.61        202.05        20.21 o
   3   4  19       1344.15       1479.82        62.74 o
  -3   5  19        181.06        170.54        20.29 o
  -2   5  19        279.01        259.02        38.30 o
  -1   5  19       2650.84       2669.18        97.74 o
   0   5  19        366.97        418.40        42.49 o
   1   5  19       2742.63       2958.77       112.96 o
   2   5  19        267.55        290.95        31.37 o
   3   5  19        176.34        214.73        32.03 o
  -2   6  19        129.90         95.20        27.74 o
  -1   6  19        590.94        658.89        51.72 o
   0   6  19         52.96         20.93        25.19 o
   1   6  19        545.47        571.64        34.79 o
   2   6  19         96.39         94.90        18.66 o
  -2   7  19         40.52         56.93        15.42 o
  -1   7  19        167.91        190.33        34.45 o
   0   7  19        730.35        740.74        60.51 o
   1   7  19        167.73        146.75        18.68 o
   2   7  19         65.40         51.86        18.65 o
   0   0  20        268.06        268.38        46.24 o
   1   0  20       2930.40       3222.02        73.39 o
   2   0  20         87.30         77.53        17.51 o
  -2   1  20        601.98        581.19        30.95 o
  -1   1  20        768.35        821.16        41.36 o
   0   1  20        158.76        150.89        15.76 o
   1   1  20        704.45        827.14        29.19 o
   2   1  20        696.15        737.92        30.58 o
  -2   2  20        376.92        321.95        41.87 o
  -1   2  20        141.85        127.91        27.66 o
   0   2  20       1032.89        964.11        43.17 o
   1   2  20        112.84        111.67        14.17 o
   2   2  20        392.32        375.24        40.13 o
  -2   3  20        711.13        710.73        68.47 o
  -1   3  20       1192.35       1158.24        77.97 o
   0   3  20        857.14        920.66        60.71 o
   1   3  20       1150.91       1183.35        70.87 o
   2   3  20        752.46        733.48        53.59 o
  -1   4  20        304.20        343.32        39.54 o
   0   4  20         31.23         43.75        24.18 o
   1   4  20        358.17        376.49        41.08 o
   0   5  20         62.56         54.81        27.05 o
                                                
